# Supplementary material for: PDGFRα signaling regulates Srsf3 transcript binding to affect PI3K signaling and endosomal trafficking
Source: eLife. 2024 Dec 4;13:RP98531. doi: 10.7554/eLife.98531 (PMC11616996; doi:10.7554/eLife.98531)
Supplement: Figure 3—source data 2. [file elife-98531-fig3-data2.xlsx]

## Sheet: -PDGF peaks
gene_id	gene_type	gene_name	queryRange	query_name
ENSMUSG00000022139.18	protein_coding	Mbnl2	chr14:120650804-120651257:+	ENSMUSG00000022139.18_5150
ENSMUSG00000035569.18	protein_coding	Ankrd11	chr8:123620008-123620335:-	ENSMUSG00000035569.18_3144
ENSMUSG00000046876.17	protein_coding	Atxn1	chr13:45994651-45994973:-	ENSMUSG00000046876.17_4751
ENSMUSG00000007817.16	protein_coding	Zmiz1	chr14:25553172-25553287:+	ENSMUSG00000007817.16_4978
ENSMUSG00000035299.17	protein_coding	Mid1	chrX:168485038-168485145:+	ENSMUSG00000035299.17_6964
ENSMUSG00000029761.17	protein_coding	Cald1	chr6:34722783-34722974:+	ENSMUSG00000029761.17_2022
ENSMUSG00000095616.2	snRNA	Gm26244	chr18:10151041-10151142:-	ENSMUSG00000024290.10_6226
ENSMUSG00000039637.16	protein_coding	Coro7	chr16:4459566-4459702:-	ENSMUSG00000039637.16_5575
ENSMUSG00000034040.18	protein_coding	Galnt17	chr5:131282371-131282786:-	ENSMUSG00000034040.18_1836
ENSMUSG00000024238.16	protein_coding	Zeb1	chr18:5668601-5668743:+	ENSMUSG00000024238.16_6216
ENSMUSG00000039646.6	protein_coding	Vasn	chr16:4459567-4459701:+	ENSMUSG00000004069.18_5577
ENSMUSG00000021699.18	protein_coding	Pde4d	chr13:109959747-109959931:+	ENSMUSG00000021699.18_4915
ENSMUSG00000026305.16	protein_coding	Lrrfip1	chr1:91043156-91043315:+	ENSMUSG00000026305.16_176
ENSMUSG00000025555.15	protein_coding	Farp1	chr14:121376467-121376695:+	ENSMUSG00000025555.15_5153
ENSMUSG00000001911.17	protein_coding	Nfix	chr8:85472665-85472869:-	ENSMUSG00000001911.17_2940
ENSMUSG00000052727.7	protein_coding	Map1b	chr13:99570547-99570787:-	ENSMUSG00000052727.7_4887
ENSMUSG00000080316.12	protein_coding	Spaca6	chr17:18052080-18052176:+	ENSMUSG00000080316.12_5866
ENSMUSG00000029761.17	protein_coding	Cald1	chr6:34723235-34723517:+	ENSMUSG00000029761.17_2023
ENSMUSG00000028883.20	protein_coding	Sema3a	chr5:13462748-13462863:+	ENSMUSG00000028883.20_1515
ENSMUSG00000048874.16	protein_coding	Phf3	chr1:30842931-30843219:-	ENSMUSG00000048874.16_15
ENSMUSG00000039646.6	protein_coding	Vasn	chr16:4459568-4459700:+	ENSMUSG00000039646.6_5576
ENSMUSG00000024985.21	protein_coding	Tcf7l2	chr19:55834420-55834565:+	ENSMUSG00000024985.21_6814
ENSMUSG00000022261.7	protein_coding	Sdc2	chr15:32941559-32941668:+	ENSMUSG00000022261.7_5223
ENSMUSG00000068196.6	protein_coding	Col8a1	chr16:57562895-57563047:-	ENSMUSG00000068196.6_5750
ENSMUSG00000046876.17	protein_coding	Atxn1	chr13:45850404-45850484:-	ENSMUSG00000046876.17_4749
ENSMUSG00000051236.14	protein_coding	Msrb3	chr10:120641283-120641409:-	ENSMUSG00000051236.14_3904
ENSMUSG00000033581.18	protein_coding	Igf2bp2	chr16:21912778-21913032:-	ENSMUSG00000033581.18_5660
ENSMUSG00000050965.15	protein_coding	Prkca	chr11:108153079-108153372:-	ENSMUSG00000050965.15_4398
ENSMUSG00000029185.15	protein_coding	Fam114a1	chr5:65181754-65182079:+	ENSMUSG00000029185.15_1608
ENSMUSG00000046876.17	protein_coding	Atxn1	chr13:45791721-45791850:-	ENSMUSG00000046876.17_4747
ENSMUSG00000031503.14	protein_coding	Col4a2	chr8:11411665-11411780:+	ENSMUSG00000031503.14_2749
ENSMUSG00000024548.12	protein_coding	Setbp1	chr18:79109538-79109669:-	ENSMUSG00000024548.12_6531
ENSMUSG00000041324.15	protein_coding	Inhba	chr13:16202251-16202416:+	ENSMUSG00000041324.15_4714
ENSMUSG00000024544.10	protein_coding	Ldlrad4	chr18:68105546-68105876:+	ENSMUSG00000024544.10_6502
ENSMUSG00000056758.15	protein_coding	Hmga2	chr10:120229177-120229290:-	ENSMUSG00000056758.15_3897
ENSMUSG00000024598.10	protein_coding	Fbn2	chr18:58155837-58156062:-	ENSMUSG00000024598.10_6462
ENSMUSG00000027204.14	protein_coding	Fbn1	chr2:125341594-125341706:-	ENSMUSG00000027204.14_767
ENSMUSG00000015165.17	protein_coding	Hnrnpl	chr7:28515937-28516041:+	ENSMUSG00000015165.17_2420
ENSMUSG00000024238.16	protein_coding	Zeb1	chr18:5670688-5670792:+	ENSMUSG00000024238.16_6218
ENSMUSG00000048154.18	protein_coding	Kmt2d	chr15:98743262-98743423:-	ENSMUSG00000048154.18_5507
ENSMUSG00000022377.17	protein_coding	Asap1	chr15:64219964-64220046:-	ENSMUSG00000022377.17_5280
ENSMUSG00000030779.17	protein_coding	Rbbp6	chr7:122601126-122601335:+	ENSMUSG00000030779.17_2619
ENSMUSG00000026074.16	protein_coding	Map4k4	chr1:40036182-40036339:+	ENSMUSG00000026074.16_49
ENSMUSG00000037210.17	protein_coding	Fam193a	chr5:34622948-34623061:+	ENSMUSG00000037210.17_1576
ENSMUSG00000092329.2	protein_coding	Galnt2l	chr8:121099435-121099548:+	ENSMUSG00000031822.21_3094
ENSMUSG00000005534.11	protein_coding	Insr	chr8:3226693-3226785:-	ENSMUSG00000005534.11_2728
ENSMUSG00000024501.21	protein_coding	Dpysl3	chr18:43484500-43484641:-	ENSMUSG00000024501.21_6437
ENSMUSG00000036103.10	protein_coding	Colec12	chr18:9746771-9746901:+	ENSMUSG00000036103.10_6223
ENSMUSG00000024143.16	protein_coding	Rhoq	chr17:87288688-87289098:+	ENSMUSG00000024143.16_6200
ENSMUSG00000031841.20	protein_coding	Cdh13	chr8:119036172-119036295:+	ENSMUSG00000031841.20_3045
ENSMUSG00000038587.11	protein_coding	Akap12	chr10:4303419-4303680:+	ENSMUSG00000038587.11_3579
ENSMUSG00000019997.12	protein_coding	Ccn2	chr10:24471630-24471771:+	ENSMUSG00000019997.12_3623
ENSMUSG00000020315.19	protein_coding	Sptbn1	chr11:30059885-30059981:-	ENSMUSG00000020315.19_4035
ENSMUSG00000034243.18	protein_coding	Golgb1	chr16:36735511-36735640:+	ENSMUSG00000034243.18_5712
ENSMUSG00000016918.16	protein_coding	Sulf1	chr1:12844426-12844619:+	ENSMUSG00000016918.16_8
ENSMUSG00000035569.18	protein_coding	Ankrd11	chr8:123619615-123619733:-	ENSMUSG00000035569.18_3143
ENSMUSG00000047793.14	protein_coding	Sned1	chr1:93204300-93204448:+	ENSMUSG00000047793.14_185
ENSMUSG00000027254.14	protein_coding	Map1a	chr2:121131104-121131272:+	ENSMUSG00000027254.14_758
ENSMUSG00000069833.14	protein_coding	Ahnak	chr19:8985237-8985435:+	ENSMUSG00000069833.14_6674
ENSMUSG00000034765.7	protein_coding	Dusp5	chr19:53528164-53528286:+	ENSMUSG00000034765.7_6804
ENSMUSG00000009545.15	protein_coding	Kcnq1	chr7:142795682-142795766:+	ENSMUSG00000009545.15_2713
ENSMUSG00000035783.10	protein_coding	Acta2	chr19:34229093-34229189:-	ENSMUSG00000035783.10_6722
ENSMUSG00000020941.8	protein_coding	Map3k14	chr11:103133307-103133444:-	ENSMUSG00000020941.8_4376
ENSMUSG00000037990.19	protein_coding	Sh3rf3	chr10:58928488-58928716:+	ENSMUSG00000037990.19_3659
ENSMUSG00000029761.17	protein_coding	Cald1	chr6:34732725-34732834:+	ENSMUSG00000029761.17_2024
ENSMUSG00000015133.18	protein_coding	Lrrk1	chr7:65989021-65989187:-	ENSMUSG00000015133.18_2512
ENSMUSG00000069833.14	protein_coding	Ahnak	chr19:8982323-8982534:+	ENSMUSG00000069833.14_6672
ENSMUSG00000029108.15	protein_coding	Pcdh7	chr5:57946470-57946573:+	ENSMUSG00000029108.15_1604
ENSMUSG00000052928.10	protein_coding	Ctif	chr18:75709416-75709546:-	ENSMUSG00000052928.10_6520
ENSMUSG00000028364.16	protein_coding	Tnc	chr4:63904315-63904424:-	ENSMUSG00000028364.16_1247
ENSMUSG00000030259.13	protein_coding	Rassf8	chr6:145732264-145732450:+	ENSMUSG00000030259.13_2324
ENSMUSG00000034751.18	protein_coding	Mast4	chr13:102980551-102980772:-	ENSMUSG00000034751.18_4892
ENSMUSG00000118667.1	protein_coding	Ahnak2	chr12:112748712-112748878:-	ENSMUSG00000118667.1_4689
ENSMUSG00000031925.18	protein_coding	Maml2	chr9:13389422-13389606:+	ENSMUSG00000031925.18_3179
ENSMUSG00000024589.19	protein_coding	Nedd4l	chr18:65042079-65042255:+	ENSMUSG00000024589.19_6493
ENSMUSG00000038587.11	protein_coding	Akap12	chr10:4306731-4306839:+	ENSMUSG00000038587.11_3581
ENSMUSG00000041734.16	protein_coding	Kirrel	chr3:87032323-87032435:-	ENSMUSG00000041734.16_1028
ENSMUSG00000022475.20	protein_coding	Hdac7	chr15:97718102-97718224:-	ENSMUSG00000022475.20_5491
ENSMUSG00000022246.15	protein_coding	Rai14	chr15:10575376-10575480:-	ENSMUSG00000022246.15_5172
ENSMUSG00000018171.10	protein_coding	Vmp1	chr11:86477296-86477402:-	ENSMUSG00000018171.10_4259
ENSMUSG00000031563.9	protein_coding	Wwc2	chr8:48332528-48332600:-	ENSMUSG00000031563.9_2832
ENSMUSG00000031558.16	protein_coding	Slit2	chr5:48159040-48159204:+	ENSMUSG00000031558.16_1598
ENSMUSG00000022377.17	protein_coding	Asap1	chr15:64168671-64168764:-	ENSMUSG00000022377.17_5278
ENSMUSG00000092329.2	protein_coding	Galnt2l	chr8:122988465-122988562:+	ENSMUSG00000092329.2_3061
ENSMUSG00000068748.8	protein_coding	Ptprz1	chr6:23038720-23038844:+	ENSMUSG00000068748.8_1994
ENSMUSG00000022565.16	protein_coding	Plec	chr15:76094793-76094901:-	ENSMUSG00000022565.16_5329
ENSMUSG00000070576.5	protein_coding	Mn1	chr5:111567564-111567699:+	ENSMUSG00000070576.5_1720
ENSMUSG00000021699.18	protein_coding	Pde4d	chr13:109959318-109959431:+	ENSMUSG00000021699.18_4914
ENSMUSG00000001995.10	protein_coding	Sipa1l2	chr8:126264596-126264825:-	ENSMUSG00000001995.10_3163
ENSMUSG00000037306.14	protein_coding	Man1c1	chr4:134394238-134394362:-	ENSMUSG00000037306.14_1379
ENSMUSG00000039607.18	protein_coding	Rbms3	chr9:116560148-116560261:-	ENSMUSG00000039607.18_3541
ENSMUSG00000022708.17	protein_coding	Zbtb20	chr16:43288864-43288981:+	ENSMUSG00000022708.17_5726
ENSMUSG00000031925.18	protein_coding	Maml2	chr9:13609656-13609774:+	ENSMUSG00000031925.18_3185
ENSMUSG00000092329.2	protein_coding	Galnt2l	chr8:121099437-121099546:+	ENSMUSG00000092329.2_3055
ENSMUSG00000025555.15	protein_coding	Farp1	chr14:121341618-121341768:+	ENSMUSG00000025555.15_5152
ENSMUSG00000025278.10	protein_coding	Flnb	chr14:14630556-14630656:-	ENSMUSG00000025278.10_4952
ENSMUSG00000039542.17	protein_coding	Ncam1	chr9:49690787-49690897:-	ENSMUSG00000039542.17_3326
ENSMUSG00000021699.18	protein_coding	Pde4d	chr13:109998368-109998512:+	ENSMUSG00000021699.18_4916
ENSMUSG00000074305.10	protein_coding	Peak1	chr9:56165059-56165144:-	ENSMUSG00000074305.10_3346
ENSMUSG00000005705.11	protein_coding	Agrp	chr8:106334825-106334926:-	ENSMUSG00000005705.11_2981
ENSMUSG00000029478.17	protein_coding	Ncor2	chr5:125145997-125146093:-	ENSMUSG00000029478.17_1814
ENSMUSG00000096370.9	protein_coding	Gm21992	chr19:4817801-4817900:-	ENSMUSG00000096370.9_6571
ENSMUSG00000039218.18	protein_coding	Srrm2	chr17:24035011-24035184:+	ENSMUSG00000039218.18_5872
ENSMUSG00000039115.14	protein_coding	Itga9	chr9:118504208-118504238:+	ENSMUSG00000039115.14_3552
ENSMUSG00000032024.11	protein_coding	Clmp	chr9:40653857-40653973:+	ENSMUSG00000032024.11_3266
ENSMUSG00000027868.12	protein_coding	Tbx15	chr3:99222272-99222482:+	ENSMUSG00000027868.12_1081
ENSMUSG00000022265.8	protein_coding	Ank	chr15:27557890-27557969:+	ENSMUSG00000022265.8_5194
ENSMUSG00000061751.17	protein_coding	Kalrn	chr16:34043433-34043555:-	ENSMUSG00000061751.17_5697
ENSMUSG00000036918.17	protein_coding	Ttc7	chr17:87608589-87608847:+	ENSMUSG00000036918.17_6207
ENSMUSG00000069833.14	protein_coding	Ahnak	chr19:8980817-8980917:+	ENSMUSG00000069833.14_6670
ENSMUSG00000020950.11	protein_coding	Foxg1	chr12:49431339-49431512:+	ENSMUSG00000020950.11_4519
ENSMUSG00000029478.17	protein_coding	Ncor2	chr5:125127988-125128123:-	ENSMUSG00000029478.17_1811
ENSMUSG00000038872.11	protein_coding	Zfhx3	chr8:109676236-109676367:+	ENSMUSG00000038872.11_3010
ENSMUSG00000004044.10	protein_coding	Cavin1	chr11:100849786-100849925:-	ENSMUSG00000004044.10_4357
ENSMUSG00000060579.14	protein_coding	Fhit	chr14:12478919-12478996:+	ENSMUSG00000060579.14_4945
ENSMUSG00000069833.14	protein_coding	Ahnak	chr19:8979064-8979170:+	ENSMUSG00000069833.14_6668
ENSMUSG00000078794.5	protein_coding	Dact3	chr7:16619255-16619296:+	ENSMUSG00000078794.5_2367
ENSMUSG00000021838.18	protein_coding	Samd4	chr14:47195770-47195856:+	ENSMUSG00000021838.18_5011
ENSMUSG00000039607.18	protein_coding	Rbms3	chr9:116627661-116627786:-	ENSMUSG00000039607.18_3544
ENSMUSG00000033004.17	protein_coding	Mycbp2	chr14:103456223-103456387:-	ENSMUSG00000033004.17_5137
ENSMUSG00000027309.19	protein_coding	4930402H24Rik	chr2:130555944-130556029:-	ENSMUSG00000027309.19_800
ENSMUSG00000052942.14	protein_coding	Glis3	chr19:28578754-28578880:-	ENSMUSG00000052942.14_6714
ENSMUSG00000075284.11	protein_coding	Wipf1	chr2:73334868-73335003:-	ENSMUSG00000075284.11_654
ENSMUSG00000031502.12	protein_coding	Col4a1	chr8:11348278-11348378:-	ENSMUSG00000031502.12_2747
ENSMUSG00000024044.20	protein_coding	Epb41l3	chr17:69569236-69569339:+	ENSMUSG00000024044.20_6140
ENSMUSG00000021972.15	protein_coding	Hmbox1	chr14:65052908-65052988:-	ENSMUSG00000021972.15_5078
ENSMUSG00000003746.17	protein_coding	Man1a	chr10:53881031-53881106:-	ENSMUSG00000003746.17_3653
ENSMUSG00000053007.10	protein_coding	Creb5	chr6:53443477-53443615:+	ENSMUSG00000053007.10_2068
ENSMUSG00000022443.18	protein_coding	Myh9	chr15:77658758-77658895:-	ENSMUSG00000022443.18_5359
ENSMUSG00000023809.11	protein_coding	Rps6ka2	chr17:7554393-7554490:+	ENSMUSG00000023809.11_5832
ENSMUSG00000021759.15	protein_coding	Plpp1	chr13:112960765-112960880:+	ENSMUSG00000021759.15_4923
ENSMUSG00000044447.6	protein_coding	Dock5	chr14:68020568-68020726:-	ENSMUSG00000044447.6_5091
ENSMUSG00000022377.17	protein_coding	Asap1	chr15:63964129-63964220:-	ENSMUSG00000022377.17_5273
ENSMUSG00000028464.17	protein_coding	Tpm2	chr4:43523242-43523353:-	ENSMUSG00000028464.17_1205
ENSMUSG00000012609.20	protein_coding	Ttll5	chr12:86108060-86108307:+	ENSMUSG00000012609.20_4608
ENSMUSG00000039607.18	protein_coding	Rbms3	chr9:116539865-116540070:-	ENSMUSG00000039607.18_3540
ENSMUSG00000045817.9	protein_coding	Zfp36l2	chr17:84493659-84493714:-	ENSMUSG00000045817.9_6179
ENSMUSG00000016128.15	protein_coding	Stard13	chr5:151044125-151044291:-	ENSMUSG00000016128.15_1975
ENSMUSG00000029635.16	protein_coding	Cdk8	chr5:146198081-146198132:+	ENSMUSG00000029635.16_1961
ENSMUSG00000022565.16	protein_coding	Plec	chr15:76064349-76064510:-	ENSMUSG00000022565.16_5321
ENSMUSG00000047417.19	protein_coding	Rexo1	chr10:80385838-80385953:-	ENSMUSG00000047417.19_3776
ENSMUSG00000024620.12	protein_coding	Pdgfrb	chr18:61183732-61183918:+	ENSMUSG00000024620.12_6479
ENSMUSG00000039058.12	protein_coding	Ak5	chr3:152189121-152189231:-	ENSMUSG00000039058.12_1160
ENSMUSG00000020827.19	protein_coding	Mink1	chr11:70496875-70496991:+	ENSMUSG00000020827.19_4187
ENSMUSG00000026131.21	protein_coding	Dst	chr1:34217009-34217128:+	ENSMUSG00000026131.21_17
ENSMUSG00000031925.18	protein_coding	Maml2	chr9:13325700-13325813:+	ENSMUSG00000031925.18_3178
ENSMUSG00000018076.13	protein_coding	Med13l	chr5:118772976-118773060:+	ENSMUSG00000018076.13_1758
ENSMUSG00000028565.19	protein_coding	Nfia	chr4:97690871-97690970:+	ENSMUSG00000028565.19_1263
ENSMUSG00000022750.19	protein_coding	Klhl22	chr16:17581327-17581433:+	ENSMUSG00000022750.19_5620
ENSMUSG00000024960.10	protein_coding	Plcb3	chr19:6932201-6932299:-	ENSMUSG00000024960.10_6642
ENSMUSG00000013419.8	protein_coding	Zfp651	chr9:121592600-121592707:+	ENSMUSG00000013419.8_3568
ENSMUSG00000050965.15	protein_coding	Prkca	chr11:108108484-108108580:-	ENSMUSG00000050965.15_4397
ENSMUSG00000021253.8	protein_coding	Tgfb3	chr12:86108061-86108307:-	ENSMUSG00000021253.8_4609
ENSMUSG00000056342.17	protein_coding	Usp34	chr11:23313962-23314063:+	ENSMUSG00000056342.17_4028
ENSMUSG00000038872.11	protein_coding	Zfhx3	chr8:109674564-109674683:+	ENSMUSG00000038872.11_3005
ENSMUSG00000027763.14	protein_coding	Mbnl1	chr3:60421158-60421252:+	ENSMUSG00000027763.14_1002
ENSMUSG00000092329.2	protein_coding	Galnt2l	chr8:122988490-122988559:+	ENSMUSG00000043903.5_3110
ENSMUSG00000055932.16	protein_coding	Fto	chr8:92345895-92346005:+	ENSMUSG00000055932.16_2954
ENSMUSG00000053477.19	protein_coding	Tcf4	chr18:69515457-69515635:+	ENSMUSG00000053477.19_6505
ENSMUSG00000043556.11	protein_coding	Fbxl7	chr15:26623487-26623616:-	ENSMUSG00000043556.11_5190
ENSMUSG00000050199.14	protein_coding	Lgr4	chr2:109759595-109759698:+	ENSMUSG00000050199.14_722
ENSMUSG00000020614.14	protein_coding	Fam20a	chr11:109598277-109598375:-	ENSMUSG00000020614.14_4404
ENSMUSG00000039007.11	protein_coding	Cpq	chr15:33188780-33188900:+	ENSMUSG00000039007.11_5224
ENSMUSG00000102422.2	protein_coding	Iqschfp	chr3:68420643-68420785:+	ENSMUSG00000102422.2_1008
ENSMUSG00000029093.15	protein_coding	Sorcs2	chr5:36434733-36434854:-	ENSMUSG00000029093.15_1590
ENSMUSG00000024535.17	protein_coding	Snx24	chr18:53400685-53400796:+	ENSMUSG00000024535.17_6449
ENSMUSG00000018476.8	protein_coding	Kdm6b	chr11:69295878-69296007:-	ENSMUSG00000018476.8_4169
ENSMUSG00000051391.10	protein_coding	Ywhag	chr5:135940319-135940415:-	ENSMUSG00000051391.10_1855
ENSMUSG00000102422.2	protein_coding	Iqschfp	chr3:68420645-68420785:+	ENSMUSG00000027777.16_1010
ENSMUSG00000035765.11	protein_coding	Dym	chr18:75190018-75190188:+	ENSMUSG00000035765.11_6513
ENSMUSG00000043556.11	protein_coding	Fbxl7	chr15:26656430-26656508:-	ENSMUSG00000043556.11_5191
ENSMUSG00000038872.11	protein_coding	Zfhx3	chr8:109682712-109682822:+	ENSMUSG00000038872.11_3013
ENSMUSG00000027620.17	protein_coding	Rbm39	chr2:156014749-156014844:-	ENSMUSG00000027620.17_861
ENSMUSG00000023830.15	protein_coding	Igf2r	chr17:12974845-12974954:-	ENSMUSG00000023830.15_5844
ENSMUSG00000045482.17	protein_coding	Trrap	chr5:144747590-144747685:+	ENSMUSG00000045482.17_1949
ENSMUSG00000028370.8	protein_coding	Pappa	chr4:65182950-65183025:+	ENSMUSG00000028370.8_1250
ENSMUSG00000055737.13	protein_coding	Ghr	chr15:3515746-3515835:-	ENSMUSG00000055737.13_5159
ENSMUSG00000061410.7	protein_coding	Zcchc14	chr8:122368576-122368737:-	ENSMUSG00000061410.7_3103
ENSMUSG00000039607.18	protein_coding	Rbms3	chr9:116599880-116599960:-	ENSMUSG00000039607.18_3543
ENSMUSG00000005534.11	protein_coding	Insr	chr8:3226450-3226547:-	ENSMUSG00000005534.11_2727
ENSMUSG00000028820.14	protein_coding	Sfpq	chr4:126920563-126920680:+	ENSMUSG00000028820.14_1333
ENSMUSG00000032402.13	protein_coding	Smad3	chr9:63623758-63623839:-	ENSMUSG00000032402.13_3378
ENSMUSG00000034135.16	protein_coding	Sik3	chr9:46048245-46048379:+	ENSMUSG00000034135.16_3317
ENSMUSG00000038291.17	protein_coding	Snx25	chr8:46550669-46550779:-	ENSMUSG00000038291.17_2826
ENSMUSG00000022263.11	protein_coding	Trio	chr15:27885900-27886045:-	ENSMUSG00000022263.11_5213
ENSMUSG00000002028.14	protein_coding	Kmt2a	chr9:44760632-44760737:-	ENSMUSG00000002028.14_3301
ENSMUSG00000032243.9	protein_coding	Itga11	chr9:62643488-62643644:+	ENSMUSG00000032243.9_3376
ENSMUSG00000046034.9	protein_coding	Otulin	chr15:27557891-27557970:-	ENSMUSG00000046034.9_5196
ENSMUSG00000022983.17	protein_coding	Scaf4	chr16:90056220-90056345:-	ENSMUSG00000022983.17_5775
ENSMUSG00000029231.16	protein_coding	Pdgfra	chr5:75316726-75316827:+	ENSMUSG00000029231.16_1626
ENSMUSG00000033004.17	protein_coding	Mycbp2	chr14:103455901-103456076:-	ENSMUSG00000033004.17_5136
ENSMUSG00000046768.14	protein_coding	Rhoj	chr12:75384877-75384957:+	ENSMUSG00000046768.14_4551
ENSMUSG00000032826.20	protein_coding	Ank2	chr3:126740484-126740573:-	ENSMUSG00000032826.20_1118
ENSMUSG00000068699.13	protein_coding	Flnc	chr6:29453662-29453753:+	ENSMUSG00000068699.13_2007
ENSMUSG00000029094.13	protein_coding	Afap1	chr5:36116967-36117082:+	ENSMUSG00000029094.13_1582
ENSMUSG00000020473.14	protein_coding	Aebp1	chr11:5815202-5815311:+	ENSMUSG00000020473.14_3998
ENSMUSG00000031328.17	protein_coding	Flna	chrX:73271284-73271360:-	ENSMUSG00000031328.17_6887
ENSMUSG00000001506.11	protein_coding	Col1a1	chr11:94833630-94833729:+	ENSMUSG00000001506.11_4285
ENSMUSG00000034994.11	protein_coding	Eef2	chr10:81014644-81014736:+	ENSMUSG00000034994.11_3801
ENSMUSG00000024400.17	protein_coding	Wdr33	chr18:31966054-31966150:+	ENSMUSG00000024400.17_6246
ENSMUSG00000038369.15	protein_coding	Ncoa6	chr2:155302710-155302778:-	ENSMUSG00000038369.15_850
ENSMUSG00000092329.2	protein_coding	Galnt2l	chr8:122997266-122997357:+	ENSMUSG00000092329.2_3070
ENSMUSG00000092329.2	protein_coding	Galnt2l	chr8:122993425-122993525:+	ENSMUSG00000092329.2_3066
ENSMUSG00000092329.2	protein_coding	Galnt2l	chr8:122996019-122996157:+	ENSMUSG00000092329.2_3069
ENSMUSG00000021910.16	protein_coding	Nisch	chr14:30899329-30899490:-	ENSMUSG00000021910.16_4997
ENSMUSG00000020185.17	protein_coding	E2f7	chr10:110606660-110606747:+	ENSMUSG00000020185.17_3876
ENSMUSG00000028063.16	protein_coding	Lmna	chr3:88405631-88405773:-	ENSMUSG00000028063.16_1041
ENSMUSG00000057335.12	protein_coding	Cep170	chr1:176584322-176584444:-	ENSMUSG00000057335.12_324
ENSMUSG00000039607.18	protein_coding	Rbms3	chr9:116873500-116873615:-	ENSMUSG00000039607.18_3548
ENSMUSG00000022139.18	protein_coding	Mbnl2	chr14:120634948-120635042:+	ENSMUSG00000022139.18_5149
ENSMUSG00000026193.16	protein_coding	Fn1	chr1:71668805-71668888:-	ENSMUSG00000026193.16_119
ENSMUSG00000020032.15	protein_coding	Nuak1	chr10:84234219-84234392:-	ENSMUSG00000020032.15_3828
ENSMUSG00000031328.17	protein_coding	Flna	chrX:73285407-73285503:-	ENSMUSG00000031328.17_6890
ENSMUSG00000019978.17	protein_coding	Epb41l2	chr10:25367369-25367465:+	ENSMUSG00000019978.17_3624
ENSMUSG00000004637.16	protein_coding	Wwox	chr8:115774096-115774238:+	ENSMUSG00000004637.16_3035
ENSMUSG00000043154.16	protein_coding	Ppp2r3a	chr9:101070905-101070995:-	ENSMUSG00000043154.16_3462
ENSMUSG00000030268.18	protein_coding	Bcat1	chr6:144996498-144996584:-	ENSMUSG00000030268.18_2318
ENSMUSG00000021823.11	protein_coding	Vcl	chr14:21065800-21065908:+	ENSMUSG00000021823.11_4962
ENSMUSG00000019467.16	protein_coding	Arhgef25	chr10:127024206-127024268:-	ENSMUSG00000019467.16_3920
ENSMUSG00000022961.19	protein_coding	Son	chr16:91456988-91457095:+	ENSMUSG00000022961.19_5783
ENSMUSG00000020716.17	protein_coding	Nf1	chr11:79346584-79346667:+	ENSMUSG00000020716.17_4237
ENSMUSG00000021684.18	protein_coding	Pde8b	chr13:95240616-95240841:-	ENSMUSG00000021684.18_4868
ENSMUSG00000031207.17	protein_coding	Msn	chrX:95155970-95156054:+	ENSMUSG00000031207.17_6902
ENSMUSG00000053477.19	protein_coding	Tcf4	chr18:69709052-69709155:+	ENSMUSG00000053477.19_6506
ENSMUSG00000038604.10	protein_coding	Ripor1	chr8:106334825-106334920:+	ENSMUSG00000038604.10_2982
ENSMUSG00000029093.15	protein_coding	Sorcs2	chr5:36193892-36194002:-	ENSMUSG00000029093.15_1586
ENSMUSG00000036617.18	protein_coding	Etl4	chr2:20610211-20610328:+	ENSMUSG00000036617.18_423
ENSMUSG00000020695.15	protein_coding	Mrc2	chr11:105230772-105230895:+	ENSMUSG00000020695.15_4382
ENSMUSG00000014444.18	protein_coding	Piezo1	chr8:123211441-123211500:-	ENSMUSG00000014444.18_3127
ENSMUSG00000022377.17	protein_coding	Asap1	chr15:64184164-64184293:-	ENSMUSG00000022377.17_5279
ENSMUSG00000031523.17	protein_coding	Dlc1	chr8:37165312-37165409:-	ENSMUSG00000031523.17_2807
ENSMUSG00000051331.17	protein_coding	Cacna1c	chr6:118959063-118959161:-	ENSMUSG00000051331.17_2247
ENSMUSG00000048126.17	protein_coding	Col6a3	chr1:90720133-90720198:-	ENSMUSG00000048126.17_172
ENSMUSG00000019817.19	protein_coding	Plagl1	chr10:13004606-13004732:+	ENSMUSG00000019817.19_3599
ENSMUSG00000036499.10	protein_coding	Eea1	chr10:95821529-95821652:+	ENSMUSG00000036499.10_3866
ENSMUSG00000046169.11	protein_coding	Adamts6	chr13:104544969-104545053:+	ENSMUSG00000046169.11_4896
ENSMUSG00000070565.12	protein_coding	Rasal2	chr1:157198090-157198190:-	ENSMUSG00000070565.12_281
ENSMUSG00000033209.18	protein_coding	Ttc28	chr5:111393882-111394001:+	ENSMUSG00000033209.18_1716
ENSMUSG00000005360.15	protein_coding	Slc1a3	chr15:8699178-8699329:-	ENSMUSG00000005360.15_5169
ENSMUSG00000055320.19	protein_coding	Tead1	chr7:112278577-112278619:+	ENSMUSG00000055320.19_2601
ENSMUSG00000005533.11	protein_coding	Igf1r	chr7:67695303-67695380:+	ENSMUSG00000005533.11_2516
ENSMUSG00000022565.16	protein_coding	Plec	chr15:76063171-76063241:-	ENSMUSG00000022565.16_5314
ENSMUSG00000071064.16	protein_coding	Zfp827	chr8:79882786-79882906:+	ENSMUSG00000071064.16_2919
ENSMUSG00000026509.16	protein_coding	Capn2	chr1:182334688-182334789:-	ENSMUSG00000026509.16_351
ENSMUSG00000066551.13	protein_coding	Hmgb1	chr5:148989121-148989251:-	ENSMUSG00000066551.13_1966
ENSMUSG00000022952.18	protein_coding	Runx1	chr16:92491844-92491921:-	ENSMUSG00000022952.18_5796
ENSMUSG00000020680.16	protein_coding	Taf15	chr11:83385773-83385892:+	ENSMUSG00000020680.16_4244
ENSMUSG00000043241.15	protein_coding	Upf2	chr2:5962495-5962621:+	ENSMUSG00000043241.15_397
ENSMUSG00000090213.2	protein_coding	Tmem189	chr2:167531547-167531697:-	ENSMUSG00000090213.2_915
ENSMUSG00000032575.17	protein_coding	Manf	chr9:106757361-106757462:-	ENSMUSG00000032575.17_3486
ENSMUSG00000029062.15	protein_coding	Cdk11b	chr4:155714652-155714778:+	ENSMUSG00000029062.15_1487
ENSMUSG00000025369.16	protein_coding	Smarcc2	chr10:128310553-128310667:+	ENSMUSG00000025369.16_3963
ENSMUSG00000020198.9	protein_coding	Ap3d1	chr10:80546569-80546667:-	ENSMUSG00000020198.9_3782
ENSMUSG00000045038.15	protein_coding	Prkce	chr17:86505429-86505534:+	ENSMUSG00000045038.15_6197
ENSMUSG00000038664.17	protein_coding	Herc1	chr9:66334049-66334139:+	ENSMUSG00000038664.17_3391
ENSMUSG00000027204.14	protein_coding	Fbn1	chr2:125273204-125273341:-	ENSMUSG00000027204.14_766
ENSMUSG00000024143.16	protein_coding	Rhoq	chr17:87289169-87289314:+	ENSMUSG00000024143.16_6201
ENSMUSG00000032883.16	protein_coding	Acsl3	chr1:78642790-78642868:+	ENSMUSG00000032883.16_145
ENSMUSG00000026657.18	protein_coding	Frmd4a	chr2:4509915-4510000:+	ENSMUSG00000026657.18_392
ENSMUSG00000038241.17	protein_coding	Cep250	chr2:155834279-155834371:+	ENSMUSG00000038241.17_855
ENSMUSG00000016128.15	protein_coding	Stard13	chr5:151044125-151044270:-	ENSMUSG00000107011.2_1977
ENSMUSG00000033499.15	protein_coding	Larp4b	chr13:9206602-9206706:+	ENSMUSG00000033499.15_4701
ENSMUSG00000027624.21	protein_coding	Epb41l1	chr2:156363311-156363432:+	ENSMUSG00000027624.21_864
ENSMUSG00000025006.19	protein_coding	Sorbs1	chr19:40496858-40497042:-	ENSMUSG00000025006.19_6741
ENSMUSG00000024913.17	protein_coding	Lrp5	chr19:3684637-3684748:-	ENSMUSG00000024913.17_6557
ENSMUSG00000048332.14	protein_coding	Lhfp	chr3:53100005-53100115:+	ENSMUSG00000048332.14_989
ENSMUSG00000004562.17	protein_coding	Arhgef40	chr14:52227023-52227180:+	ENSMUSG00000004562.17_5022
ENSMUSG00000049658.14	protein_coding	Bdp1	chr13:100165487-100165581:-	ENSMUSG00000049658.14_4888
ENSMUSG00000029094.13	protein_coding	Afap1	chr5:36117510-36117620:+	ENSMUSG00000029094.13_1583
ENSMUSG00000024143.16	protein_coding	Rhoq	chr17:87290700-87290862:+	ENSMUSG00000024143.16_6203
ENSMUSG00000058317.13	protein_coding	Ube2e2	chr14:3841950-3842059:+	ENSMUSG00000058317.13_4938
ENSMUSG00000020176.18	protein_coding	Grb10	chr11:11987115-11987153:-	ENSMUSG00000020176.18_4014
ENSMUSG00000023845.8	protein_coding	Lnpep	chr17:17762649-17762727:-	ENSMUSG00000023845.8_5864
ENSMUSG00000034243.18	protein_coding	Golgb1	chr16:36736955-36737081:+	ENSMUSG00000034243.18_5713
ENSMUSG00000034040.18	protein_coding	Galnt17	chr5:130912123-130912216:-	ENSMUSG00000034040.18_1832
ENSMUSG00000032525.16	protein_coding	Nktr	chr9:121578379-121578480:+	ENSMUSG00000032525.16_3567
ENSMUSG00000040407.19	protein_coding	Akap9	chr5:4052104-4052211:+	ENSMUSG00000040407.19_1508
ENSMUSG00000092329.2	protein_coding	Galnt2l	chr8:122997640-122997736:+	ENSMUSG00000092329.2_3071
ENSMUSG00000040459.12	protein_coding	Arglu1	chr8:8739978-8740052:-	ENSMUSG00000040459.12_2737
ENSMUSG00000040270.17	protein_coding	Bach2	chr4:32350916-32350994:+	ENSMUSG00000040270.17_1188
ENSMUSG00000001729.15	protein_coding	Akt1	chr12:112623503-112623616:-	ENSMUSG00000001729.15_4683
ENSMUSG00000062115.16	protein_coding	Rai1	chr11:60076740-60076847:+	ENSMUSG00000062115.16_4133
ENSMUSG00000052920.17	protein_coding	Prkg1	chr19:31490000-31490099:-	ENSMUSG00000052920.17_6716
ENSMUSG00000032243.9	protein_coding	Itga11	chr9:62690822-62690904:+	ENSMUSG00000032243.9_3377
ENSMUSG00000025006.19	protein_coding	Sorbs1	chr19:40497054-40497208:-	ENSMUSG00000025006.19_6742
ENSMUSG00000022892.12	protein_coding	App	chr16:84831199-84831296:-	ENSMUSG00000022892.12_5761
ENSMUSG00000019188.17	protein_coding	H13	chr2:152511643-152511714:+	ENSMUSG00000019188.17_832
ENSMUSG00000027881.15	protein_coding	Prpf38b	chr3:108811514-108811682:-	ENSMUSG00000027881.15_1101
ENSMUSG00000034675.18	protein_coding	Dbn1	chr13:55629353-55629429:-	ENSMUSG00000034675.18_4783
ENSMUSG00000020099.9	protein_coding	Unc5b	chr10:60657473-60657564:-	ENSMUSG00000020099.9_3667
ENSMUSG00000040761.17	protein_coding	Spen	chr4:141203003-141203128:-	ENSMUSG00000040761.17_1440
ENSMUSG00000049550.18	protein_coding	Clip1	chr5:123751975-123752062:-	ENSMUSG00000049550.18_1789
ENSMUSG00000073682.4	protein_coding	Gm10563	chr4:155714652-155714773:-	ENSMUSG00000073682.4_1485
ENSMUSG00000022010.20	protein_coding	Tsc22d1	chr14:76653882-76653966:+	ENSMUSG00000022010.20_5116
ENSMUSG00000030126.18	protein_coding	Tmcc1	chr6:116140803-116140928:-	ENSMUSG00000030126.18_2235
ENSMUSG00000090841.3	protein_coding	Myl6	chr10:128327912-128328006:-	ENSMUSG00000090841.3_3964
ENSMUSG00000030067.18	protein_coding	Foxp1	chr6:99473822-99473905:-	ENSMUSG00000030067.18_2186
ENSMUSG00000028149.13	protein_coding	Rap1gds1	chr3:138681960-138682071:-	ENSMUSG00000028149.13_1142
ENSMUSG00000032280.17	protein_coding	Tle3	chr9:61285431-61285508:+	ENSMUSG00000032280.17_3370
ENSMUSG00000064181.7	protein_coding	Rab3ip	chr10:116762840-116762942:-	ENSMUSG00000064181.7_3890
ENSMUSG00000118667.1	protein_coding	Ahnak2	chr12:112739524-112739600:-	ENSMUSG00000118667.1_4685
ENSMUSG00000004562.17	protein_coding	Arhgef40	chr14:52227286-52227396:+	ENSMUSG00000004562.17_5023
ENSMUSG00000063063.13	protein_coding	Ctnna2	chr6:77453358-77453453:-	ENSMUSG00000063063.13_2091
ENSMUSG00000046079.17	protein_coding	Lrrc8d	chr5:105860888-105861018:+	ENSMUSG00000046079.17_1686
ENSMUSG00000074646.11	protein_coding	6430550D23Rik	chr2:155834279-155834369:-	ENSMUSG00000074646.11_856
ENSMUSG00000039630.11	protein_coding	Hnrnpu	chr1:178164678-178164823:-	ENSMUSG00000039630.11_329
ENSMUSG00000019843.15	protein_coding	Fyn	chr10:39327630-39327727:+	ENSMUSG00000019843.15_3639
ENSMUSG00000037851.14	protein_coding	Iars	chr13:49866151-49866266:+	ENSMUSG00000037851.14_4768
ENSMUSG00000042121.17	protein_coding	Ssh1	chr5:114078076-114078141:-	ENSMUSG00000042121.17_1727
ENSMUSG00000098650.2	protein_coding	Commd1b	chr11:22923432-22923585:-	ENSMUSG00000098650.2_4024
ENSMUSG00000022565.16	protein_coding	Plec	chr15:76062328-76062483:-	ENSMUSG00000022565.16_5312
ENSMUSG00000019820.12	protein_coding	Utrn	chr10:12697458-12697559:-	ENSMUSG00000019820.12_3597
ENSMUSG00000026131.21	protein_coding	Dst	chr1:34217724-34217847:+	ENSMUSG00000026131.21_21
ENSMUSG00000048402.15	protein_coding	Gli2	chr1:118880370-118880440:-	ENSMUSG00000048402.15_207
ENSMUSG00000022791.20	protein_coding	Tnk2	chr16:32462830-32462947:+	ENSMUSG00000022791.20_5679
ENSMUSG00000021759.15	protein_coding	Plpp1	chr13:112989894-112990034:+	ENSMUSG00000021759.15_4924
ENSMUSG00000029108.15	protein_coding	Pcdh7	chr5:58076137-58076254:+	ENSMUSG00000029108.15_1605
ENSMUSG00000026193.16	protein_coding	Fn1	chr1:71637534-71637623:-	ENSMUSG00000026193.16_110
ENSMUSG00000043323.18	protein_coding	Fbrsl1	chr5:110542528-110542644:-	ENSMUSG00000043323.18_1704
ENSMUSG00000007805.5	protein_coding	Twist2	chr1:91748829-91748924:+	ENSMUSG00000007805.5_180
ENSMUSG00000039159.17	protein_coding	Ube2h	chr6:30297648-30297728:-	ENSMUSG00000039159.17_2013
ENSMUSG00000036256.14	protein_coding	Igfbp7	chr5:77552356-77552441:-	ENSMUSG00000036256.14_1632
ENSMUSG00000022387.18	protein_coding	Brd1	chr15:88614369-88614473:-	ENSMUSG00000022387.18_5450
ENSMUSG00000026193.16	protein_coding	Fn1	chr1:71639450-71639519:-	ENSMUSG00000026193.16_114
ENSMUSG00000028901.14	protein_coding	Gmeb1	chr4:131983359-131983457:-	ENSMUSG00000028901.14_1351
ENSMUSG00000087935.3	snoRNA	Snora81	chr16:22929555-22929635:+	ENSMUSG00000022884.17_5663
ENSMUSG00000027210.21	protein_coding	Meis2	chr2:115715695-115715777:-	ENSMUSG00000027210.21_730
ENSMUSG00000094306.3	snRNA	Gm24924	chr18:14780889-14780989:-	ENSMUSG00000037013.18_6236
ENSMUSG00000034163.11	protein_coding	Zfc3h1	chr10:115221254-115221336:+	ENSMUSG00000034163.11_3886
ENSMUSG00000089945.14	protein_coding	Pakap	chr4:57855423-57855523:+	ENSMUSG00000089945.14_1230
ENSMUSG00000035969.16	protein_coding	Rusc2	chr4:43424271-43424327:+	ENSMUSG00000035969.16_1204
ENSMUSG00000029822.16	protein_coding	Osbpl3	chr6:50284444-50284551:-	ENSMUSG00000029822.16_2060
ENSMUSG00000068036.17	protein_coding	Afdn	chr17:14116351-14116471:+	ENSMUSG00000068036.17_5859
ENSMUSG00000040940.19	protein_coding	Arhgef1	chr7:24604422-24604500:+	ENSMUSG00000040940.19_2391
ENSMUSG00000028788.15	protein_coding	Ptp4a2	chr4:129714268-129714316:+	ENSMUSG00000028788.15_1343
ENSMUSG00000026657.18	protein_coding	Frmd4a	chr2:4515314-4515399:+	ENSMUSG00000026657.18_393
ENSMUSG00000097392.5	protein_coding	Thoc2l	chr5:104669821-104669923:+	ENSMUSG00000097392.5_1682
ENSMUSG00000020527.15	protein_coding	Myo19	chr11:84784713-84784833:+	ENSMUSG00000020527.15_4252
ENSMUSG00000089872.11	protein_coding	Rps6kc1	chr1:190522673-190522765:-	ENSMUSG00000089872.11_370
ENSMUSG00000055932.16	protein_coding	Fto	chr8:92270410-92270504:+	ENSMUSG00000055932.16_2953
ENSMUSG00000040152.9	protein_coding	Thbs1	chr2:117945282-117945360:+	ENSMUSG00000040152.9_736
ENSMUSG00000007805.5	protein_coding	Twist2	chr1:91733741-91733818:+	ENSMUSG00000007805.5_179
ENSMUSG00000024529.15	protein_coding	Lox	chr18:52659974-52660049:-	ENSMUSG00000024529.15_6445
ENSMUSG00000020716.17	protein_coding	Nf1	chr11:79255247-79255336:+	ENSMUSG00000020716.17_4236
ENSMUSG00000025429.10	protein_coding	Pstpip2	chr18:77967349-77967467:+	ENSMUSG00000025429.10_6528
ENSMUSG00000033149.18	protein_coding	Phldb2	chr16:45599636-45599787:-	ENSMUSG00000033149.18_5732
ENSMUSG00000002020.16	protein_coding	Ltbp2	chr12:84899893-84900007:-	ENSMUSG00000002020.16_4596
ENSMUSG00000034135.16	protein_coding	Sik3	chr9:45956068-45956168:+	ENSMUSG00000034135.16_3314
ENSMUSG00000027254.14	protein_coding	Map1a	chr2:121134347-121134460:+	ENSMUSG00000027254.14_759
ENSMUSG00000029071.17	protein_coding	Dvl1	chr4:155939057-155939141:+	ENSMUSG00000029071.17_1493
ENSMUSG00000026349.15	protein_coding	Ccnt2	chr1:127730763-127730845:+	ENSMUSG00000026349.15_214
ENSMUSG00000085795.9	protein_coding	Zfp703	chr8:27468993-27469098:+	ENSMUSG00000085795.9_2790
ENSMUSG00000054720.13	protein_coding	Lrrc8c	chr5:105681730-105681830:+	ENSMUSG00000054720.13_1684
ENSMUSG00000031925.18	protein_coding	Maml2	chr9:13420137-13420223:+	ENSMUSG00000031925.18_3181
ENSMUSG00000025555.15	protein_coding	Farp1	chr14:121492949-121493009:+	ENSMUSG00000025555.15_5155
ENSMUSG00000034108.7	protein_coding	Ccs	chr19:4878163-4878297:-	ENSMUSG00000034108.7_6574
ENSMUSG00000030067.18	protein_coding	Foxp1	chr6:99473822-99473905:-	ENSMUSG00000030068.5_2194
ENSMUSG00000021820.19	protein_coding	Camk2g	chr14:20811499-20811623:-	ENSMUSG00000021820.19_4957
ENSMUSG00000033209.18	protein_coding	Ttc28	chr5:111331490-111331598:+	ENSMUSG00000033209.18_1713
ENSMUSG00000073643.12	protein_coding	Wdfy1	chr1:79692592-79692661:-	ENSMUSG00000073643.12_147
ENSMUSG00000040003.19	protein_coding	Magi2	chr5:20095494-20095652:+	ENSMUSG00000040003.19_1518
ENSMUSG00000075595.10	protein_coding	Zfp652	chr11:95640532-95640632:+	ENSMUSG00000075595.10_4299
ENSMUSG00000029470.16	protein_coding	P2rx4	chr5:122858463-122858557:+	ENSMUSG00000029470.16_1776
ENSMUSG00000001525.11	protein_coding	Tubb5	chr17:36145880-36145953:-	ENSMUSG00000001525.11_6018
ENSMUSG00000031540.15	protein_coding	Kat6a	chr8:23428430-23428576:+	ENSMUSG00000031540.15_2776
ENSMUSG00000035629.20	protein_coding	Rubcn	chr16:32686413-32686562:-	ENSMUSG00000035629.20_5682
ENSMUSG00000027209.18	protein_coding	Fam227b	chr2:125880874-125880947:-	ENSMUSG00000027209.18_772
ENSMUSG00000092329.2	protein_coding	Galnt2l	chr8:122989702-122989835:+	ENSMUSG00000092329.2_3062
ENSMUSG00000029814.11	protein_coding	Igf2bp3	chr6:49173821-49173915:-	ENSMUSG00000029814.11_2058
ENSMUSG00000037679.10	protein_coding	Inf2	chr12:112576897-112576999:+	ENSMUSG00000037679.10_4680
ENSMUSG00000031545.7	protein_coding	Gpat4	chr8:23678042-23678256:-	ENSMUSG00000031545.7_2778
ENSMUSG00000118667.1	protein_coding	Ahnak2	chr12:112748906-112748993:-	ENSMUSG00000118667.1_4690
ENSMUSG00000092329.2	protein_coding	Galnt2l	chr8:122997266-122997348:+	ENSMUSG00000043903.5_3119
ENSMUSG00000020923.18	protein_coding	Ubtf	chr11:102200458-102200539:-	ENSMUSG00000020923.18_4364
ENSMUSG00000092329.2	protein_coding	Galnt2l	chr8:122993428-122993525:+	ENSMUSG00000043903.5_3115
ENSMUSG00000024740.11	protein_coding	Ddb1	chr19:10583087-10583166:+	ENSMUSG00000024740.11_6688
ENSMUSG00000033088.20	protein_coding	Triobp	chr15:78889513-78889611:+	ENSMUSG00000033088.20_5380
ENSMUSG00000035569.18	protein_coding	Ankrd11	chr8:123619301-123619432:-	ENSMUSG00000035569.18_3142
ENSMUSG00000027208.15	protein_coding	Fgf7	chr2:125880875-125880946:+	ENSMUSG00000027208.15_774
ENSMUSG00000061028.8	protein_coding	Clasrp	chr7:19316158-19316240:-	ENSMUSG00000061028.8_2383
ENSMUSG00000029822.16	protein_coding	Osbpl3	chr6:50341048-50341134:-	ENSMUSG00000029822.16_2061
ENSMUSG00000048856.10	protein_coding	Slc25a47	chr12:108804535-108804661:+	ENSMUSG00000048856.10_4643
ENSMUSG00000023022.15	protein_coding	Lima1	chr15:99699974-99700031:-	ENSMUSG00000023022.15_5528
ENSMUSG00000048537.17	protein_coding	Phldb1	chr9:44609038-44609130:-	ENSMUSG00000048537.17_3292
ENSMUSG00000038615.18	protein_coding	Nfe2l1	chr11:96710421-96710521:-	ENSMUSG00000038615.18_4304
ENSMUSG00000022443.18	protein_coding	Myh9	chr15:77680144-77680255:-	ENSMUSG00000022443.18_5364
ENSMUSG00000039168.16	protein_coding	Dap	chr15:31260011-31260080:+	ENSMUSG00000039168.16_5218
ENSMUSG00000026509.16	protein_coding	Capn2	chr1:182311745-182311847:-	ENSMUSG00000026509.16_349
ENSMUSG00000008348.10	protein_coding	Ubc	chr5:125463179-125463262:-	ENSMUSG00000008348.10_1817
ENSMUSG00000036591.17	protein_coding	Arhgap21	chr2:20854858-20855006:-	ENSMUSG00000036591.17_426
ENSMUSG00000057738.15	protein_coding	Sptan1	chr2:29917032-29917144:+	ENSMUSG00000057738.15_501
ENSMUSG00000022255.17	protein_coding	Mtdh	chr15:34130723-34130822:+	ENSMUSG00000022255.17_5225
ENSMUSG00000020170.5	protein_coding	Frs2	chr10:116965955-116966048:-	ENSMUSG00000020170.5_3892
ENSMUSG00000037306.14	protein_coding	Man1c1	chr4:134339295-134339418:-	ENSMUSG00000037306.14_1378
ENSMUSG00000007888.16	protein_coding	Crlf1	chr8:70947005-70947101:+	ENSMUSG00000007888.16_2873
ENSMUSG00000040209.13	protein_coding	Zfp704	chr3:9597980-9598087:-	ENSMUSG00000040209.13_965
ENSMUSG00000114942.2	protein_coding	Gm49361	chr14:57980701-57980790:-	ENSMUSG00000114942.2_5067
ENSMUSG00000089945.14	protein_coding	Pakap	chr4:57820296-57820427:+	ENSMUSG00000089945.14_1229
ENSMUSG00000089945.14	protein_coding	Pakap	chr4:57810073-57810156:+	ENSMUSG00000089945.14_1228
ENSMUSG00000002020.16	protein_coding	Ltbp2	chr12:84893940-84894058:-	ENSMUSG00000002020.16_4595
ENSMUSG00000036822.7	protein_coding	Topors	chr4:40261351-40261457:-	ENSMUSG00000036822.7_1196
ENSMUSG00000033565.19	protein_coding	Rbfox2	chr15:77001223-77001268:-	ENSMUSG00000033565.19_5352
ENSMUSG00000020741.18	protein_coding	Cluh	chr11:74556851-74556928:+	ENSMUSG00000020741.18_4205
ENSMUSG00000053931.12	protein_coding	Cnn3	chr3:121243599-121243666:+	ENSMUSG00000053931.12_1111
ENSMUSG00000021838.18	protein_coding	Samd4	chr14:47298951-47299067:+	ENSMUSG00000021838.18_5014
ENSMUSG00000040524.10	protein_coding	Zfp609	chr9:65609866-65609957:-	ENSMUSG00000040524.10_3386
ENSMUSG00000033228.9	protein_coding	Scaf11	chr15:96316694-96316790:-	ENSMUSG00000033228.9_5479
ENSMUSG00000001506.11	protein_coding	Col1a1	chr11:94841639-94841726:+	ENSMUSG00000001506.11_4290
ENSMUSG00000001424.15	protein_coding	Snd1	chr6:28545533-28545598:+	ENSMUSG00000001424.15_1997
ENSMUSG00000058318.16	protein_coding	Phf21a	chr2:92062636-92062725:+	ENSMUSG00000058318.16_691
ENSMUSG00000030768.13	protein_coding	Disp1	chr1:182869667-182869762:-	ENSMUSG00000030768.13_354
ENSMUSG00000035890.10	protein_coding	Rnf126	chr10:79597370-79597450:-	ENSMUSG00000035890.10_3739
ENSMUSG00000017485.12	protein_coding	Top2b	chr14:6058348-6058453:-	ENSMUSG00000017485.12_4939
ENSMUSG00000031748.17	protein_coding	Gnao1	chr8:94653556-94653664:+	ENSMUSG00000031748.17_2961
ENSMUSG00000039477.17	protein_coding	Tnrc18	chr5:142798156-142798227:-	ENSMUSG00000039477.17_1926
ENSMUSG00000021279.6	protein_coding	Cdc42bpb	chr12:111262357-111262423:-	ENSMUSG00000021279.6_4669
ENSMUSG00000022565.16	protein_coding	Plec	chr15:76064042-76064135:-	ENSMUSG00000022565.16_5319
ENSMUSG00000114942.2	protein_coding	Gm49361	chr14:57980702-57980790:-	ENSMUSG00000021959.17_5069
ENSMUSG00000024660.10	protein_coding	Incenp	chr19:9853962-9854078:-	ENSMUSG00000024660.10_6680
ENSMUSG00000031078.16	protein_coding	Cttn	chr7:143995437-143995514:-	ENSMUSG00000031078.16_2723
ENSMUSG00000050295.5	protein_coding	Foxc1	chr13:31991712-31991801:+	ENSMUSG00000050295.5_4732
ENSMUSG00000001506.11	protein_coding	Col1a1	chr11:94841316-94841400:+	ENSMUSG00000001506.11_4289
ENSMUSG00000035325.17	protein_coding	Sec31a	chr5:100522635-100522745:-	ENSMUSG00000035325.17_1662
ENSMUSG00000024975.14	protein_coding	Pdcd4	chr19:53895196-53895333:+	ENSMUSG00000024975.14_6806
ENSMUSG00000014303.14	protein_coding	Glis2	chr16:4429264-4429338:+	ENSMUSG00000014303.14_5573
ENSMUSG00000046876.17	protein_coding	Atxn1	chr13:45812471-45812551:-	ENSMUSG00000046876.17_4748
ENSMUSG00000023944.15	protein_coding	Hsp90ab1	chr17:45881317-45881434:-	ENSMUSG00000023944.15_6038
ENSMUSG00000053436.16	protein_coding	Mapk14	chr17:28933842-28933921:+	ENSMUSG00000053436.16_5936
ENSMUSG00000001911.17	protein_coding	Nfix	chr8:85472561-85472644:-	ENSMUSG00000001911.17_2939
ENSMUSG00000042302.15	protein_coding	Ehbp1	chr11:22091212-22091309:-	ENSMUSG00000042302.15_4023
ENSMUSG00000062184.12	protein_coding	Hs6st2	chrX:50695908-50695998:-	ENSMUSG00000062184.12_6872
ENSMUSG00000048096.8	protein_coding	Lmod1	chr1:135291700-135291820:+	ENSMUSG00000048096.8_242
ENSMUSG00000021338.18	protein_coding	Carmil1	chr13:24445027-24445108:-	ENSMUSG00000021338.18_4723
ENSMUSG00000015839.7	protein_coding	Nfe2l2	chr2:75509479-75509560:-	ENSMUSG00000015839.7_657
ENSMUSG00000092329.2	protein_coding	Galnt2l	chr8:123211442-123211500:+	ENSMUSG00000092329.2_3075
ENSMUSG00000053617.13	protein_coding	Sh3pxd2a	chr19:47302458-47302544:-	ENSMUSG00000053617.13_6797
ENSMUSG00000022565.16	protein_coding	Plec	chr15:76060111-76060196:-	ENSMUSG00000022565.16_5308
ENSMUSG00000022089.10	protein_coding	Bin3	chr14:70349694-70349777:+	ENSMUSG00000022089.10_5096
ENSMUSG00000033039.11	protein_coding	Micall1	chr15:79016038-79016116:+	ENSMUSG00000033039.11_5385
ENSMUSG00000027422.16	protein_coding	Rrbp1	chr2:143831935-143832036:-	ENSMUSG00000027422.16_825
ENSMUSG00000026478.15	protein_coding	Lamc1	chr1:153119330-153119401:-	ENSMUSG00000026478.15_270
ENSMUSG00000018593.14	protein_coding	Sparc	chr11:55305331-55305404:-	ENSMUSG00000018593.14_4113
ENSMUSG00000030259.13	protein_coding	Rassf8	chr6:145729445-145729608:+	ENSMUSG00000030259.13_2321
ENSMUSG00000103458.2	protein_coding	Gm42416	chr18:37946366-37946478:+	ENSMUSG00000103458.2_6282
ENSMUSG00000103458.2	protein_coding	Gm42416	chr18:37946366-37946478:+	ENSMUSG00000102836.2_6290
ENSMUSG00000103458.2	protein_coding	Gm42416	chr18:37946366-37946478:+	ENSMUSG00000103125.2_6298
ENSMUSG00000031502.12	protein_coding	Col4a1	chr8:11342283-11342360:-	ENSMUSG00000031502.12_2746
ENSMUSG00000026657.18	protein_coding	Frmd4a	chr2:4366271-4366366:+	ENSMUSG00000026657.18_390
ENSMUSG00000031004.9	protein_coding	Mki67	chr7:135296617-135296703:-	ENSMUSG00000031004.9_2689
ENSMUSG00000035873.9	protein_coding	Pawr	chr10:108218602-108218724:+	ENSMUSG00000035873.9_3874
ENSMUSG00000102349.2	TEC	Gm37376	chr19:5852081-5852174:+	ENSMUSG00000102349.2_6620
ENSMUSG00000022263.11	protein_coding	Trio	chr15:27747991-27748123:-	ENSMUSG00000022263.11_5199
ENSMUSG00000035569.18	protein_coding	Ankrd11	chr8:123621498-123621629:-	ENSMUSG00000035569.18_3146
ENSMUSG00000005871.16	protein_coding	Apc	chr18:34446214-34446321:+	ENSMUSG00000005871.16_6255
ENSMUSG00000017765.18	protein_coding	Slc12a4	chr8:106692536-106692548:-	ENSMUSG00000017765.18_2989
ENSMUSG00000003228.10	protein_coding	Grk5	chr19:60913110-60913228:+	ENSMUSG00000003228.10_6834
ENSMUSG00000055799.14	protein_coding	Tcf7l1	chr6:72666384-72666465:-	ENSMUSG00000055799.14_2086
ENSMUSG00000032135.16	protein_coding	Mcam	chr9:44048337-44048438:+	ENSMUSG00000032135.16_3283
ENSMUSG00000059248.14	protein_coding	Septin9	chr11:117168675-117168813:+	ENSMUSG00000059248.14_4431
ENSMUSG00000026657.18	protein_coding	Frmd4a	chr2:4309686-4309769:+	ENSMUSG00000026657.18_388
ENSMUSG00000092329.2	protein_coding	Galnt2l	chr8:121141748-121141827:+	ENSMUSG00000031822.21_3095
ENSMUSG00000041272.12	protein_coding	Tox	chr4:6806819-6806925:-	ENSMUSG00000041272.12_1174
ENSMUSG00000020532.19	protein_coding	Acaca	chr11:84129015-84129107:+	ENSMUSG00000020532.19_4246
ENSMUSG00000077734.3	snoRNA	Snord83b	chr15:79962715-79962790:-	ENSMUSG00000060036.15_5402
ENSMUSG00000015143.16	protein_coding	Actn1	chr12:80251784-80251856:-	ENSMUSG00000015143.16_4571
ENSMUSG00000040711.9	protein_coding	Sh3pxd2b	chr11:32372764-32372862:+	ENSMUSG00000040711.9_4047
ENSMUSG00000036241.4	protein_coding	Ube2r2	chr4:41167094-41167172:+	ENSMUSG00000036241.4_1198
ENSMUSG00000034994.11	protein_coding	Eef2	chr10:81015379-81015467:+	ENSMUSG00000034994.11_3802
ENSMUSG00000092329.2	protein_coding	Galnt2l	chr8:122996021-122996131:+	ENSMUSG00000043903.5_3118
ENSMUSG00000005886.15	protein_coding	Ncoa2	chr1:13343274-13343366:-	ENSMUSG00000005886.15_10
ENSMUSG00000010461.17	protein_coding	Eya4	chr10:23195815-23195900:-	ENSMUSG00000010461.17_3619
ENSMUSG00000103458.2	protein_coding	Gm42416	chr18:37946366-37946478:+	ENSMUSG00000103332.2_6315
ENSMUSG00000103458.2	protein_coding	Gm42416	chr18:37946366-37946478:+	ENSMUSG00000103144.2_6307
ENSMUSG00000005417.18	protein_coding	Mprip	chr11:59648715-59648812:+	ENSMUSG00000005417.18_4127
ENSMUSG00000103458.2	protein_coding	Gm42416	chr18:37946366-37946478:+	ENSMUSG00000104346.2_6323
ENSMUSG00000103458.2	protein_coding	Gm42416	chr18:37946366-37946478:+	ENSMUSG00000103585.2_6377
ENSMUSG00000027712.14	protein_coding	Anxa5	chr3:36529694-36529762:-	ENSMUSG00000027712.14_982
ENSMUSG00000018160.16	protein_coding	Med1	chr11:98048690-98048779:-	ENSMUSG00000018160.16_4329
ENSMUSG00000037857.17	protein_coding	Nufip2	chr11:77577054-77577157:+	ENSMUSG00000037857.17_4227
ENSMUSG00000026219.15	protein_coding	Trip12	chr1:84718636-84718724:-	ENSMUSG00000026219.15_151
ENSMUSG00000092329.2	protein_coding	Galnt2l	chr8:122368595-122368729:+	ENSMUSG00000092329.2_3057
ENSMUSG00000033420.13	protein_coding	Antxr1	chr6:87205508-87205604:-	ENSMUSG00000033420.13_2126
ENSMUSG00000041852.16	protein_coding	Tcf20	chr15:82740413-82740516:-	ENSMUSG00000041852.16_5429
ENSMUSG00000116933.2	protein_coding	Atp5o	chr16:91595421-91595514:-	ENSMUSG00000116933.2_5785
ENSMUSG00000055320.19	protein_coding	Tead1	chr7:112278816-112278848:+	ENSMUSG00000055320.19_2602
ENSMUSG00000032231.15	protein_coding	Anxa2	chr9:69393764-69393866:+	ENSMUSG00000032231.15_3407
ENSMUSG00000092329.2	protein_coding	Galnt2l	chr8:122989983-122990069:+	ENSMUSG00000092329.2_3063
ENSMUSG00000032243.9	protein_coding	Itga11	chr9:62635995-62636093:+	ENSMUSG00000032243.9_3374
ENSMUSG00000103458.2	protein_coding	Gm42416	chr18:37946366-37946478:+	ENSMUSG00000103472.2_6371
ENSMUSG00000019471.11	protein_coding	Cdc37	chr9:21045723-21045810:-	ENSMUSG00000019471.11_3211
ENSMUSG00000103458.2	protein_coding	Gm42416	chr18:37946366-37946478:+	ENSMUSG00000103897.2_6383
ENSMUSG00000022377.17	protein_coding	Asap1	chr15:63965859-63965943:-	ENSMUSG00000022377.17_5274
ENSMUSG00000019907.11	protein_coding	Ppp1r12a	chr10:108100565-108100648:+	ENSMUSG00000019907.11_3872
ENSMUSG00000069833.14	protein_coding	Ahnak	chr19:8993467-8993548:+	ENSMUSG00000069833.14_6677
ENSMUSG00000098650.2	protein_coding	Commd1b	chr11:22923443-22923571:-	ENSMUSG00000051355.19_4025
ENSMUSG00000021595.19	protein_coding	Nsun2	chr13:69767964-69768080:+	ENSMUSG00000021595.19_4824
ENSMUSG00000103458.2	protein_coding	Gm42416	chr18:37946367-37946478:+	ENSMUSG00000103037.2_6331
ENSMUSG00000029363.15	protein_coding	Rfc5	chr5:117518926-117519005:-	ENSMUSG00000029363.15_1755
ENSMUSG00000103458.2	protein_coding	Gm42416	chr18:37946367-37946478:+	ENSMUSG00000102748.2_6347
ENSMUSG00000103458.2	protein_coding	Gm42416	chr18:37946367-37946478:+	ENSMUSG00000103677.2_6339
ENSMUSG00000103458.2	protein_coding	Gm42416	chr18:37946367-37946478:+	ENSMUSG00000103567.2_6355
ENSMUSG00000069833.14	protein_coding	Ahnak	chr19:8985042-8985134:+	ENSMUSG00000069833.14_6673
ENSMUSG00000032899.15	protein_coding	Styk1	chr6:131325219-131325321:-	ENSMUSG00000032899.15_2301
ENSMUSG00000103458.2	protein_coding	Gm42416	chr18:37946367-37946478:+	ENSMUSG00000103749.2_6389
ENSMUSG00000038587.11	protein_coding	Akap12	chr10:4303801-4303883:+	ENSMUSG00000038587.11_3580
ENSMUSG00000103458.2	protein_coding	Gm42416	chr18:37946367-37946478:+	ENSMUSG00000103793.2_6363
ENSMUSG00000001506.11	protein_coding	Col1a1	chr11:94831545-94831598:+	ENSMUSG00000001506.11_4284
ENSMUSG00000030557.18	protein_coding	Mef2a	chr7:66889030-66889100:-	ENSMUSG00000030557.18_2514
ENSMUSG00000103458.2	protein_coding	Gm42416	chr18:37946367-37946478:+	ENSMUSG00000102440.2_6394
ENSMUSG00000020250.12	protein_coding	Txnrd1	chr10:82710523-82710598:+	ENSMUSG00000020250.12_3819
ENSMUSG00000031681.17	protein_coding	Smad1	chr8:80088196-80088283:-	ENSMUSG00000031681.17_2920
ENSMUSG00000103458.2	protein_coding	Gm42416	chr18:37946367-37946478:+	ENSMUSG00000103088.2_6399
ENSMUSG00000035673.11	protein_coding	Sbno2	chr10:79905480-79905542:-	ENSMUSG00000035673.11_3757
ENSMUSG00000047414.7	protein_coding	Flrt2	chr12:95695440-95695532:+	ENSMUSG00000047414.7_4620
ENSMUSG00000033209.18	protein_coding	Ttc28	chr5:111392611-111392713:+	ENSMUSG00000033209.18_1715
ENSMUSG00000031841.20	protein_coding	Cdh13	chr8:119036324-119036420:+	ENSMUSG00000031841.20_3046
ENSMUSG00000063632.7	protein_coding	Sox11	chr12:27391772-27391857:-	ENSMUSG00000063632.7_4508
ENSMUSG00000021318.16	protein_coding	Gli3	chr13:15757515-15757593:+	ENSMUSG00000021318.16_4711
ENSMUSG00000039156.20	protein_coding	Stim2	chr5:54167883-54167984:+	ENSMUSG00000039156.20_1602
ENSMUSG00000032525.16	protein_coding	Nktr	chr9:121577965-121578071:+	ENSMUSG00000032525.16_3566
ENSMUSG00000021464.16	protein_coding	Ror2	chr13:53423673-53423746:-	ENSMUSG00000021464.16_4773
ENSMUSG00000022957.21	protein_coding	Itsn1	chr16:91595421-91595514:+	ENSMUSG00000022957.21_5787
ENSMUSG00000092329.2	protein_coding	Galnt2l	chr8:122997641-122997727:+	ENSMUSG00000043903.5_3120
ENSMUSG00000096054.4	protein_coding	Syne1	chr10:5168975-5169059:-	ENSMUSG00000096054.4_3585
ENSMUSG00000075590.5	protein_coding	Nrbp2	chr15:75961914-75961981:-	ENSMUSG00000075590.5_5306
ENSMUSG00000032846.13	protein_coding	Zswim6	chr13:107892511-107892592:-	ENSMUSG00000032846.13_4905
ENSMUSG00000047888.11	protein_coding	Tnrc6b	chr15:80693138-80693250:+	ENSMUSG00000047888.11_5404
ENSMUSG00000029661.17	protein_coding	Col1a2	chr6:4520795-4520874:+	ENSMUSG00000029661.17_1983
ENSMUSG00000040774.16	protein_coding	Cept1	chr3:106423313-106423406:-	ENSMUSG00000040774.16_1092
ENSMUSG00000001506.11	protein_coding	Col1a1	chr11:94831372-94831425:+	ENSMUSG00000001506.11_4283
ENSMUSG00000069729.15	protein_coding	Arid1b	chr17:5303575-5303676:+	ENSMUSG00000069729.15_5820
ENSMUSG00000022443.18	protein_coding	Myh9	chr15:77670688-77670781:-	ENSMUSG00000022443.18_5362
ENSMUSG00000032366.16	protein_coding	Tpm1	chr9:66940075-66940135:-	ENSMUSG00000032366.16_3395
ENSMUSG00000028053.14	protein_coding	Ash1l	chr3:88873335-88873430:+	ENSMUSG00000028053.14_1048
ENSMUSG00000027184.15	protein_coding	Caprin1	chr2:103627781-103627854:-	ENSMUSG00000027184.15_716
ENSMUSG00000022565.16	protein_coding	Plec	chr15:76061172-76061250:-	ENSMUSG00000022565.16_5310
ENSMUSG00000021699.18	protein_coding	Pde4d	chr13:109830071-109830157:+	ENSMUSG00000021699.18_4913
ENSMUSG00000030067.18	protein_coding	Foxp1	chr6:99319770-99319916:-	ENSMUSG00000030067.18_2181
ENSMUSG00000055897.14	transcribed_unprocessed_pseudogene	Ppp4r1l-ps	chr2:173478867-173479012:-	ENSMUSG00000055897.14_930
ENSMUSG00000042548.15	protein_coding	Asxl1	chr2:153188203-153188309:+	ENSMUSG00000042548.15_839
ENSMUSG00000024304.15	protein_coding	Cdh2	chr18:16878929-16879025:-	ENSMUSG00000024304.15_6237
ENSMUSG00000032531.16	protein_coding	Amotl2	chr9:102601945-102602031:+	ENSMUSG00000032531.16_3466
ENSMUSG00000022637.12	protein_coding	Cblb	chr16:51890983-51891080:+	ENSMUSG00000022637.12_5739
ENSMUSG00000016921.15	protein_coding	Srsf6	chr2:162774151-162774197:+	ENSMUSG00000016921.15_881
ENSMUSG00000003200.11	protein_coding	Sh3gl1	chr17:56326010-56326107:-	ENSMUSG00000003200.11_6076
ENSMUSG00000032366.16	protein_coding	Tpm1	chr9:66941159-66941269:-	ENSMUSG00000032366.16_3396
ENSMUSG00000021252.12	protein_coding	Erg28	chr12:85864332-85864501:-	ENSMUSG00000021252.12_4607
ENSMUSG00000016087.14	protein_coding	Fli1	chr9:32406791-32406860:-	ENSMUSG00000016087.14_3247
ENSMUSG00000034312.16	protein_coding	Iqsec1	chr6:90691303-90691457:-	ENSMUSG00000034312.16_2152
ENSMUSG00000031563.9	protein_coding	Wwc2	chr8:48443102-48443176:-	ENSMUSG00000031563.9_2835
ENSMUSG00000039476.14	protein_coding	Prrx2	chr2:30768564-30768628:+	ENSMUSG00000039476.14_524
ENSMUSG00000103458.2	protein_coding	Gm42416	chr18:37946367-37946464:+	ENSMUSG00000102222.2_6405
ENSMUSG00000029376.9	protein_coding	Mthfd2l	chr5:91088577-91088740:+	ENSMUSG00000029376.9_1646
ENSMUSG00000033769.17	protein_coding	Exoc6b	chr6:84902041-84902127:-	ENSMUSG00000033769.17_2119
ENSMUSG00000051149.16	protein_coding	Adnp	chr2:168048469-168048534:-	ENSMUSG00000051149.16_917
ENSMUSG00000000693.11	protein_coding	Loxl3	chr6:83019789-83019865:+	ENSMUSG00000000693.11_2097
ENSMUSG00000022021.15	protein_coding	Diaph3	chr14:87176983-87177105:-	ENSMUSG00000022021.15_5120
ENSMUSG00000032243.9	protein_coding	Itga11	chr9:62643361-62643467:+	ENSMUSG00000032243.9_3375
ENSMUSG00000034390.17	protein_coding	Cmip	chr8:118002004-118002085:+	ENSMUSG00000034390.17_3038
ENSMUSG00000032187.17	protein_coding	Smarca4	chr9:21550615-21550688:+	ENSMUSG00000032187.17_3224
ENSMUSG00000005360.15	protein_coding	Slc1a3	chr15:8677732-8677823:-	ENSMUSG00000005360.15_5167
ENSMUSG00000028809.17	protein_coding	Srrm1	chr4:135067847-135067924:-	ENSMUSG00000028809.17_1383
ENSMUSG00000001424.15	protein_coding	Snd1	chr6:28547723-28547800:+	ENSMUSG00000001424.15_1998
ENSMUSG00000001089.15	protein_coding	Luzp1	chr4:136207641-136207769:+	ENSMUSG00000001089.15_1390
ENSMUSG00000103458.2	protein_coding	Gm42416	chr18:37946367-37946464:+	ENSMUSG00000104063.2_6410
ENSMUSG00000103458.2	protein_coding	Gm42416	chr18:37946367-37946464:+	ENSMUSG00000102918.2_6428
ENSMUSG00000107478.2	protein_coding	Gm45234	chr6:124724805-124724884:-	ENSMUSG00000107478.2_2265
ENSMUSG00000103458.2	protein_coding	Gm42416	chr18:37946367-37946464:+	ENSMUSG00000102742.2_6415
ENSMUSG00000012017.5	protein_coding	Scarf2	chr16:17624314-17624366:+	ENSMUSG00000012017.5_5623
ENSMUSG00000022475.20	protein_coding	Hdac7	chr15:97707283-97707375:-	ENSMUSG00000022475.20_5490
ENSMUSG00000027684.17	protein_coding	Mecom	chr3:30458629-30458722:-	ENSMUSG00000027684.17_976
ENSMUSG00000028370.8	protein_coding	Pappa	chr4:65169714-65169788:+	ENSMUSG00000028370.8_1249
ENSMUSG00000002107.19	protein_coding	Celf2	chr2:6761693-6761788:-	ENSMUSG00000002107.19_399
ENSMUSG00000040152.9	protein_coding	Thbs1	chr2:117946349-117946411:+	ENSMUSG00000040152.9_738
ENSMUSG00000048285.10	protein_coding	Frmd6	chr12:70878768-70878900:+	ENSMUSG00000048285.10_4542
ENSMUSG00000029439.15	protein_coding	Sfswap	chr5:129619920-129620035:+	ENSMUSG00000029439.15_1824
ENSMUSG00000048126.17	protein_coding	Col6a3	chr1:90738951-90739015:-	ENSMUSG00000048126.17_175
ENSMUSG00000034762.10	protein_coding	Glis1	chr4:107430353-107430443:+	ENSMUSG00000034762.10_1277
ENSMUSG00000037487.8	protein_coding	Ubr5	chr15:38000138-38000243:-	ENSMUSG00000037487.8_5235
ENSMUSG00000119662.1	snoRNA	AL603707.1	chr11:69560462-69560516:-	ENSMUSG00000059796.17_4170
ENSMUSG00000103458.2	protein_coding	Gm42416	chr18:37946367-37946464:+	ENSMUSG00000103081.4_6420
ENSMUSG00000103458.2	protein_coding	Gm42416	chr18:37946367-37946464:+	ENSMUSG00000102428.2_6425
ENSMUSG00000080316.12	protein_coding	Spaca6	chr17:18047451-18047523:+	ENSMUSG00000080316.12_5865
ENSMUSG00000090266.11	protein_coding	Mettl23	chr11:116742870-116742995:+	ENSMUSG00000090266.11_4426
ENSMUSG00000026193.16	protein_coding	Fn1	chr1:71629927-71630002:-	ENSMUSG00000026193.16_108
ENSMUSG00000003847.17	protein_coding	Nfat5	chr8:108095555-108095624:+	ENSMUSG00000003847.17_2996
ENSMUSG00000011960.13	protein_coding	Ccnt1	chr15:98441705-98441785:-	ENSMUSG00000011960.13_5497
ENSMUSG00000031523.17	protein_coding	Dlc1	chr8:37051678-37051734:-	ENSMUSG00000031523.17_2804
ENSMUSG00000033763.15	protein_coding	Mtss2	chr8:111448401-111448446:+	ENSMUSG00000033763.15_3016
ENSMUSG00000090053.10	protein_coding	Pakap	chr4:57605258-57605374:+	ENSMUSG00000090053.10_1225
ENSMUSG00000043987.19	protein_coding	Cep164	chr9:45705848-45705958:-	ENSMUSG00000043987.19_3307
ENSMUSG00000064210.8	protein_coding	Ano6	chr15:95806101-95806201:+	ENSMUSG00000064210.8_5472
ENSMUSG00000064080.13	protein_coding	Fbln2	chr6:91227530-91227611:+	ENSMUSG00000064080.13_2154
ENSMUSG00000020305.14	protein_coding	Asb3	chr11:30883410-30883512:+	ENSMUSG00000020305.14_4039
ENSMUSG00000039087.18	protein_coding	Rreb1	chr13:38114774-38114861:+	ENSMUSG00000039087.18_4737
ENSMUSG00000022443.18	protein_coding	Myh9	chr15:77658136-77658228:-	ENSMUSG00000022443.18_5357
ENSMUSG00000052609.10	protein_coding	Plekhg3	chr12:76614886-76614962:+	ENSMUSG00000052609.10_4557
ENSMUSG00000022443.18	protein_coding	Myh9	chr15:77692059-77692122:-	ENSMUSG00000022443.18_5366
ENSMUSG00000045817.9	protein_coding	Zfp36l2	chr17:84493930-84493989:-	ENSMUSG00000045817.9_6180
ENSMUSG00000028760.17	protein_coding	Eif4g3	chr4:137721361-137721456:+	ENSMUSG00000028760.17_1409
ENSMUSG00000057530.15	protein_coding	Ece1	chr4:137691840-137691946:+	ENSMUSG00000057530.15_1405
ENSMUSG00000056220.15	protein_coding	Pla2g4a	chr1:149735816-149735892:-	ENSMUSG00000056220.15_257
ENSMUSG00000005371.16	protein_coding	Fbxo11	chr17:88372345-88372410:-	ENSMUSG00000005371.16_6208
ENSMUSG00000026618.12	protein_coding	Iars2	chr1:185038548-185038627:-	ENSMUSG00000026618.12_361
ENSMUSG00000092329.2	protein_coding	Galnt2l	chr8:122991333-122991434:+	ENSMUSG00000092329.2_3065
ENSMUSG00000053819.17	protein_coding	Camk2d	chr3:126402632-126402706:+	ENSMUSG00000053819.17_1117
ENSMUSG00000032883.16	protein_coding	Acsl3	chr1:78642797-78642867:+	ENSMUSG00000079470.9_146
ENSMUSG00000033237.20	protein_coding	Arid2	chr15:96292361-96292438:+	ENSMUSG00000033237.20_5478
ENSMUSG00000070047.15	protein_coding	Fat1	chr8:45460280-45460341:+	ENSMUSG00000070047.15_2817
ENSMUSG00000029478.17	protein_coding	Ncor2	chr5:125144969-125145013:-	ENSMUSG00000029478.17_1813
ENSMUSG00000053293.10	protein_coding	Pom121	chr5:135410924-135411006:-	ENSMUSG00000053293.10_1850
ENSMUSG00000075415.14	protein_coding	Fnbp1	chr2:31019454-31019531:-	ENSMUSG00000075415.14_529
ENSMUSG00000039501.15	protein_coding	Znfx1	chr2:166898603-166898707:-	ENSMUSG00000039501.15_909
ENSMUSG00000037104.10	protein_coding	Socs5	chr17:87441097-87441193:+	ENSMUSG00000037104.10_6205
ENSMUSG00000002658.10	protein_coding	Gtf2f1	chr17:57311310-57311402:-	ENSMUSG00000002658.10_6109
ENSMUSG00000026131.21	protein_coding	Dst	chr1:34217940-34218028:+	ENSMUSG00000026131.21_22
ENSMUSG00000029860.17	protein_coding	Zyx	chr6:42328014-42328073:+	ENSMUSG00000029860.17_2045
ENSMUSG00000022565.16	protein_coding	Plec	chr15:76072374-76072471:-	ENSMUSG00000022565.16_5326
ENSMUSG00000034621.15	protein_coding	Gpatch8	chr11:102371385-102371474:-	ENSMUSG00000034621.15_4369
ENSMUSG00000024855.11	protein_coding	Pacs1	chr19:5199153-5199215:-	ENSMUSG00000024855.11_6579
ENSMUSG00000063760.10	protein_coding	Rnf217	chr10:31450429-31450508:-	ENSMUSG00000063760.10_3632
ENSMUSG00000107478.2	protein_coding	Gm45234	chr6:124724805-124724882:-	ENSMUSG00000004263.16_2266
ENSMUSG00000052353.14	protein_coding	Cemip	chr7:83621338-83621418:-	ENSMUSG00000052353.14_2551
ENSMUSG00000026790.20	protein_coding	Odf2	chr2:29804793-29804916:+	ENSMUSG00000026790.20_494
ENSMUSG00000032925.17	protein_coding	Itgbl1	chr14:123957149-123957252:+	ENSMUSG00000032925.17_5158
ENSMUSG00000063077.16	protein_coding	Kif1b	chr4:149321841-149321946:-	ENSMUSG00000063077.16_1457
ENSMUSG00000010660.4	protein_coding	Plcd1	chr9:118909986-118910056:-	ENSMUSG00000010660.4_3555
ENSMUSG00000048915.13	protein_coding	Efna5	chr17:63101098-63101189:-	ENSMUSG00000048915.13_6115
ENSMUSG00000034595.18	protein_coding	Ppp1r18	chr17:36178385-36178449:+	ENSMUSG00000034595.18_6020
ENSMUSG00000022565.16	protein_coding	Plec	chr15:76063309-76063380:-	ENSMUSG00000022565.16_5316
ENSMUSG00000052748.15	protein_coding	Swt1	chr1:151289291-151289362:-	ENSMUSG00000052748.15_262
ENSMUSG00000024566.11	protein_coding	Atp9b	chr18:80886504-80886585:-	ENSMUSG00000024566.11_6541
ENSMUSG00000025402.13	protein_coding	Nab2	chr10:127500148-127500230:-	ENSMUSG00000025402.13_3949
ENSMUSG00000118667.1	protein_coding	Ahnak2	chr12:112741099-112741202:-	ENSMUSG00000118667.1_4686
ENSMUSG00000024238.16	protein_coding	Zeb1	chr18:5668928-5669013:+	ENSMUSG00000024238.16_6217
ENSMUSG00000034463.5	protein_coding	Scara3	chr14:66169342-66169425:-	ENSMUSG00000034463.5_5079
ENSMUSG00000025427.16	protein_coding	Rnf165	chr18:77641417-77641504:-	ENSMUSG00000025427.16_6525
ENSMUSG00000025241.17	protein_coding	Fyco1	chr9:123620865-123620974:-	ENSMUSG00000025241.17_3572
ENSMUSG00000032440.14	protein_coding	Tgfbr2	chr9:115942270-115942352:-	ENSMUSG00000032440.14_3535
ENSMUSG00000092329.2	protein_coding	Galnt2l	chr8:122993629-122993724:+	ENSMUSG00000092329.2_3067
ENSMUSG00000040761.17	protein_coding	Spen	chr4:141201574-141201676:-	ENSMUSG00000040761.17_1437
ENSMUSG00000078794.5	protein_coding	Dact3	chr7:16619375-16619416:+	ENSMUSG00000078794.5_2368
ENSMUSG00000026399.13	protein_coding	Cd55	chr1:130376853-130376950:-	ENSMUSG00000026399.13_220
ENSMUSG00000060206.12	protein_coding	Zfp462	chr4:55010135-55010244:+	ENSMUSG00000060206.12_1220
ENSMUSG00000031540.15	protein_coding	Kat6a	chr8:23428295-23428378:+	ENSMUSG00000031540.15_2775
ENSMUSG00000032846.13	protein_coding	Zswim6	chr13:108010681-108010757:-	ENSMUSG00000032846.13_4907
ENSMUSG00000043940.16	protein_coding	Wdfy3	chr5:102023724-102023792:-	ENSMUSG00000043940.16_1665
ENSMUSG00000028128.14	protein_coding	F3	chr3:121518413-121518473:+	ENSMUSG00000028128.14_1112
ENSMUSG00000048332.14	protein_coding	Lhfp	chr3:53153098-53153204:+	ENSMUSG00000048332.14_990
ENSMUSG00000041852.16	protein_coding	Tcf20	chr15:82736561-82736640:-	ENSMUSG00000041852.16_5427
ENSMUSG00000021676.11	protein_coding	Iqgap2	chr13:96001242-96001333:-	ENSMUSG00000021676.11_4873
ENSMUSG00000051149.16	protein_coding	Adnp	chr2:168048469-168048534:-	ENSMUSG00000093752.2_918
ENSMUSG00000026655.16	protein_coding	Fam107b	chr2:3768381-3768467:+	ENSMUSG00000026655.16_386
ENSMUSG00000027288.17	protein_coding	Zfp106	chr2:120365540-120365611:-	ENSMUSG00000027288.17_754
ENSMUSG00000059173.20	protein_coding	Pde1a	chr2:79836171-79836294:-	ENSMUSG00000059173.20_664
ENSMUSG00000021957.8	protein_coding	Tkt	chr14:30290276-30290342:+	ENSMUSG00000021957.8_4991
ENSMUSG00000043079.18	protein_coding	Synpo	chr18:60735471-60735535:-	ENSMUSG00000043079.18_6467
ENSMUSG00000029249.16	protein_coding	Rest	chr5:77429040-77429124:+	ENSMUSG00000029249.16_1630
ENSMUSG00000019487.12	protein_coding	Trip10	chr17:57564265-57564345:+	ENSMUSG00000019487.12_6113
ENSMUSG00000042348.11	protein_coding	Arl15	chr13:114161135-114161220:+	ENSMUSG00000042348.11_4928
ENSMUSG00000066406.17	protein_coding	Akap13	chr7:75186301-75186375:+	ENSMUSG00000066406.17_2530
ENSMUSG00000034731.12	protein_coding	Dgkh	chr14:78882371-78882468:-	ENSMUSG00000034731.12_5117
ENSMUSG00000020695.15	protein_coding	Mrc2	chr11:105192275-105192368:+	ENSMUSG00000020695.15_4380
ENSMUSG00000020368.16	protein_coding	Canx	chr11:50188102-50188196:-	ENSMUSG00000020368.16_4089
ENSMUSG00000070733.14	protein_coding	Fryl	chr5:73331175-73331280:-	ENSMUSG00000070733.14_1622
ENSMUSG00000055204.16	protein_coding	Ankrd17	chr5:90513538-90513608:-	ENSMUSG00000055204.16_1645
ENSMUSG00000020048.14	protein_coding	Hsp90b1	chr10:86527527-86527613:-	ENSMUSG00000020048.14_3842
ENSMUSG00000031558.16	protein_coding	Slit2	chr5:48267893-48268037:+	ENSMUSG00000031558.16_1599
ENSMUSG00000035798.15	protein_coding	Zdhhc17	chr10:110787912-110788007:-	ENSMUSG00000035798.15_3878
ENSMUSG00000036026.16	protein_coding	Tmem63b	chr17:45975054-45975123:-	ENSMUSG00000036026.16_6039
ENSMUSG00000024420.10	protein_coding	Zfp521	chr18:13977639-13977711:-	ENSMUSG00000024420.10_6231
ENSMUSG00000022892.12	protein_coding	App	chr16:84853307-84853415:-	ENSMUSG00000022892.12_5762
ENSMUSG00000035726.9	protein_coding	Supt16	chr14:52414068-52414147:-	ENSMUSG00000035726.9_5029
ENSMUSG00000029135.11	protein_coding	Fosl2	chr5:32310229-32310314:+	ENSMUSG00000029135.11_1566
ENSMUSG00000024376.8	protein_coding	Epb41l4a	chr18:34043380-34043480:-	ENSMUSG00000024376.8_6253
ENSMUSG00000032232.15	protein_coding	Cgnl1	chr9:71635268-71635352:-	ENSMUSG00000032232.15_3419
ENSMUSG00000024940.12	protein_coding	Ltbp3	chr19:5797835-5797885:+	ENSMUSG00000024940.12_6605
ENSMUSG00000025855.14	protein_coding	Prkar1b	chr5:139051860-139051949:-	ENSMUSG00000025855.14_1901
ENSMUSG00000042625.17	protein_coding	Safb2	chr17:56873880-56873948:-	ENSMUSG00000042625.17_6093
ENSMUSG00000031503.14	protein_coding	Col4a2	chr8:11452814-11452915:+	ENSMUSG00000031503.14_2750
ENSMUSG00000017466.10	protein_coding	Timp2	chr11:118224461-118224561:-	ENSMUSG00000017466.10_4448
ENSMUSG00000025410.11	protein_coding	Dctn2	chr10:127111702-127111792:+	ENSMUSG00000025410.11_3923
ENSMUSG00000039218.18	protein_coding	Srrm2	chr17:24037414-24037500:+	ENSMUSG00000039218.18_5873
ENSMUSG00000017428.17	protein_coding	Psmd11	chr11:80356367-80356471:+	ENSMUSG00000017428.17_4241
ENSMUSG00000021838.18	protein_coding	Samd4	chr14:47175038-47175126:+	ENSMUSG00000021838.18_5010
ENSMUSG00000022462.8	protein_coding	Slc38a2	chr15:96596541-96596632:-	ENSMUSG00000022462.8_5482
ENSMUSG00000031748.17	protein_coding	Gnao1	chr8:94653288-94653367:+	ENSMUSG00000031748.17_2960
ENSMUSG00000025324.9	protein_coding	Atp10a	chr7:58431710-58431818:+	ENSMUSG00000025324.9_2501
ENSMUSG00000026083.13	protein_coding	Eif5b	chr1:38058399-38058503:+	ENSMUSG00000026083.13_45
ENSMUSG00000039286.13	protein_coding	Fndc3b	chr3:27592291-27592361:-	ENSMUSG00000039286.13_973
ENSMUSG00000039943.17	protein_coding	Plcb4	chr2:135751590-135751679:+	ENSMUSG00000039943.17_813
ENSMUSG00000031004.9	protein_coding	Mki67	chr7:135302347-135302415:-	ENSMUSG00000031004.9_2692
ENSMUSG00000052707.9	protein_coding	Tnrc6a	chr7:122770591-122770690:+	ENSMUSG00000052707.9_2621
ENSMUSG00000020167.15	protein_coding	Tcf3	chr10:80249040-80249112:-	ENSMUSG00000020167.15_3774
ENSMUSG00000029062.15	protein_coding	Cdk11b	chr4:155724274-155724385:+	ENSMUSG00000029062.15_1488
ENSMUSG00000030351.6	protein_coding	Tspan11	chr6:127891059-127891161:+	ENSMUSG00000030351.6_2294
ENSMUSG00000040663.10	protein_coding	Clcf1	chr19:4264909-4265006:+	ENSMUSG00000117873.2_6567
ENSMUSG00000044042.20	protein_coding	Fmn1	chr2:113461936-113462028:+	ENSMUSG00000044042.20_728
ENSMUSG00000030795.19	protein_coding	Fus	chr7:127571784-127571866:+	ENSMUSG00000030795.19_2655
ENSMUSG00000022565.16	protein_coding	Plec	chr15:76078513-76078604:-	ENSMUSG00000022565.16_5328
ENSMUSG00000024002.19	protein_coding	Brd4	chr17:32462707-32462803:-	ENSMUSG00000024002.19_5964
ENSMUSG00000022272.18	protein_coding	Myo10	chr15:25722318-25722408:+	ENSMUSG00000022272.18_5184
ENSMUSG00000071176.11	protein_coding	Arhgef10	chr8:14986138-14986210:+	ENSMUSG00000071176.11_2770
ENSMUSG00000014444.18	protein_coding	Piezo1	chr8:123216970-123217041:-	ENSMUSG00000014444.18_3132
ENSMUSG00000029050.16	protein_coding	Ski	chr4:155306009-155306096:-	ENSMUSG00000029050.16_1481
ENSMUSG00000037552.18	protein_coding	Plekhg2	chr7:28063997-28064058:-	ENSMUSG00000037552.18_2413
ENSMUSG00000034390.17	protein_coding	Cmip	chr8:118002116-118002195:+	ENSMUSG00000034390.17_3039
ENSMUSG00000021838.18	protein_coding	Samd4	chr14:47330914-47330995:+	ENSMUSG00000021838.18_5016
ENSMUSG00000029711.14	protein_coding	Epo	chr5:137522264-137522365:-	ENSMUSG00000029711.14_1880
ENSMUSG00000028580.16	protein_coding	Pum1	chr4:130467496-130467563:+	ENSMUSG00000028580.16_1347
ENSMUSG00000026499.6	protein_coding	Acbd3	chr1:180564258-180564372:+	ENSMUSG00000026499.6_337
ENSMUSG00000024393.15	protein_coding	Prrc2a	chr17:35378235-35378313:-	ENSMUSG00000024393.15_6007
ENSMUSG00000069601.15	protein_coding	Ank3	chr10:69524412-69524509:+	ENSMUSG00000069601.15_3692
ENSMUSG00000038369.15	protein_coding	Ncoa6	chr2:155302711-155302777:-	ENSMUSG00000080237.3_851
ENSMUSG00000021662.12	protein_coding	Arhgef28	chr13:98040848-98040937:-	ENSMUSG00000021662.12_4881
ENSMUSG00000034636.10	protein_coding	Zyg11b	chr4:108148739-108148829:-	ENSMUSG00000034636.10_1283
ENSMUSG00000022961.19	protein_coding	Son	chr16:91457270-91457342:+	ENSMUSG00000022961.19_5784
ENSMUSG00000040964.17	protein_coding	Arhgef10l	chr4:140314789-140314905:-	ENSMUSG00000040964.17_1428
ENSMUSG00000028849.18	protein_coding	Map7d1	chr4:126127387-126127440:-	ENSMUSG00000028849.18_1326
ENSMUSG00000039234.12	protein_coding	Sec24d	chr3:123158238-123158333:+	ENSMUSG00000039234.12_1114
ENSMUSG00000031963.9	protein_coding	Bmper	chr9:23310159-23310236:+	ENSMUSG00000031963.9_3242
ENSMUSG00000027035.11	protein_coding	Cers6	chr2:68711725-68711823:+	ENSMUSG00000027035.11_631
ENSMUSG00000025241.17	protein_coding	Fyco1	chr9:123620992-123621114:-	ENSMUSG00000025241.17_3573
ENSMUSG00000031004.9	protein_coding	Mki67	chr7:135296950-135297027:-	ENSMUSG00000031004.9_2690
ENSMUSG00000020716.17	protein_coding	Nf1	chr11:79416561-79416673:+	ENSMUSG00000020716.17_4238
ENSMUSG00000029580.15	protein_coding	Actb	chr5:142892381-142892443:-	ENSMUSG00000029580.15_1928
ENSMUSG00000021285.16	protein_coding	Ppp1r13b	chr12:111856986-111857048:-	ENSMUSG00000021285.16_4676
ENSMUSG00000035357.18	protein_coding	Pdzrn3	chr6:101238066-101238148:-	ENSMUSG00000035357.18_2207
ENSMUSG00000033763.15	protein_coding	Mtss2	chr8:111453958-111454028:+	ENSMUSG00000033763.15_3017
ENSMUSG00000025858.13	protein_coding	Get4	chr5:139252875-139252933:+	ENSMUSG00000025858.13_1904
ENSMUSG00000038587.11	protein_coding	Akap12	chr10:4307816-4307910:+	ENSMUSG00000038587.11_3582
ENSMUSG00000000567.6	protein_coding	Sox9	chr11:112674676-112674772:+	ENSMUSG00000000567.6_4405
ENSMUSG00000030067.18	protein_coding	Foxp1	chr6:99319770-99319900:-	ENSMUSG00000030068.5_2189
ENSMUSG00000073682.4	protein_coding	Gm10563	chr4:155724263-155724384:-	ENSMUSG00000073682.4_1486
ENSMUSG00000015937.16	protein_coding	Macroh2a1	chr13:56252116-56252177:-	ENSMUSG00000015937.16_4801
ENSMUSG00000034675.18	protein_coding	Dbn1	chr13:55629173-55629226:-	ENSMUSG00000034675.18_4782
ENSMUSG00000020564.18	protein_coding	Atxn7l1	chr12:33301979-33302058:+	ENSMUSG00000020564.18_4511
ENSMUSG00000053617.13	protein_coding	Sh3pxd2a	chr19:47261624-47261684:-	ENSMUSG00000053617.13_6794
ENSMUSG00000035357.18	protein_coding	Pdzrn3	chr6:101238150-101238210:-	ENSMUSG00000035357.18_2208
ENSMUSG00000043822.19	protein_coding	Adamtsl5	chr10:80183348-80183457:-	ENSMUSG00000043822.19_3771
ENSMUSG00000048537.17	protein_coding	Phldb1	chr9:44609219-44609297:-	ENSMUSG00000048537.17_3293
ENSMUSG00000028538.13	protein_coding	St3gal3	chr4:117826283-117826415:-	ENSMUSG00000028538.13_1303
ENSMUSG00000023830.15	protein_coding	Igf2r	chr17:12965574-12965639:-	ENSMUSG00000023830.15_5843
ENSMUSG00000058571.12	protein_coding	Gpc6	chr14:117623759-117623892:+	ENSMUSG00000058571.12_5142
ENSMUSG00000004099.17	protein_coding	Dnmt1	chr9:20843412-20843483:-	ENSMUSG00000004099.17_3205
ENSMUSG00000029135.11	protein_coding	Fosl2	chr5:32307794-32307873:+	ENSMUSG00000029135.11_1564
ENSMUSG00000034120.19	protein_coding	Srsf2	chr11:116742870-116742994:-	ENSMUSG00000034120.19_4428
ENSMUSG00000031925.18	protein_coding	Maml2	chr9:13409746-13409833:+	ENSMUSG00000031925.18_3180
ENSMUSG00000092329.2	protein_coding	Galnt2l	chr8:122994499-122994608:+	ENSMUSG00000092329.2_3068
ENSMUSG00000026748.14	protein_coding	Plxdc2	chr2:16406635-16406746:+	ENSMUSG00000026748.14_412
ENSMUSG00000020580.11	protein_coding	Rock2	chr12:16944978-16945038:+	ENSMUSG00000020580.11_4492
ENSMUSG00000038872.11	protein_coding	Zfhx3	chr8:109677490-109677571:+	ENSMUSG00000038872.11_3012
ENSMUSG00000026193.16	protein_coding	Fn1	chr1:71638763-71638852:-	ENSMUSG00000026193.16_113
ENSMUSG00000062661.7	protein_coding	Ncs1	chr2:31164720-31164803:+	ENSMUSG00000062661.7_531
ENSMUSG00000001507.17	protein_coding	Itga3	chr11:94951318-94951449:-	ENSMUSG00000001507.17_4296
ENSMUSG00000058571.12	protein_coding	Gpc6	chr14:117491101-117491174:+	ENSMUSG00000058571.12_5139
ENSMUSG00000021188.15	protein_coding	Trip11	chr12:101820567-101820659:-	ENSMUSG00000021188.15_4628
ENSMUSG00000058070.15	protein_coding	Eml1	chr12:108486479-108486587:+	ENSMUSG00000058070.15_4639
ENSMUSG00000040663.10	protein_coding	Clcf1	chr19:4264909-4265006:+	ENSMUSG00000040663.10_6566
ENSMUSG00000055670.15	protein_coding	Zzef1	chr11:72750072-72750172:+	ENSMUSG00000055670.15_4203
ENSMUSG00000038733.15	protein_coding	Wdr26	chr1:181038951-181038993:-	ENSMUSG00000038733.15_343
ENSMUSG00000022098.11	protein_coding	Bmp1	chr14:70717602-70717660:-	ENSMUSG00000022098.11_5102
ENSMUSG00000020640.11	protein_coding	Itsn2	chr12:4684660-4684798:+	ENSMUSG00000020640.11_4484
ENSMUSG00000118667.1	protein_coding	Ahnak2	chr12:112748506-112748590:-	ENSMUSG00000118667.1_4688
ENSMUSG00000061950.18	protein_coding	Ppp4r1	chr17:66090463-66090507:+	ENSMUSG00000061950.18_6130
ENSMUSG00000035545.14	protein_coding	Leng8	chr7:4148266-4148326:+	ENSMUSG00000035545.14_2334
ENSMUSG00000021624.10	protein_coding	Cd180	chr13:102873598-102873700:+	ENSMUSG00000021624.10_4891
ENSMUSG00000087819.3	snoRNA	Gm25117	chr10:111317444-111317498:+	ENSMUSG00000058799.17_3879
ENSMUSG00000052928.10	protein_coding	Ctif	chr18:75650743-75650848:-	ENSMUSG00000052928.10_6519
ENSMUSG00000041444.15	protein_coding	Arhgap32	chr9:32119912-32119993:+	ENSMUSG00000041444.15_3246
ENSMUSG00000028961.16	protein_coding	Pgd	chr4:149250996-149251061:-	ENSMUSG00000028961.16_1456
ENSMUSG00000030351.6	protein_coding	Tspan11	chr6:127891463-127891548:+	ENSMUSG00000030351.6_2295
ENSMUSG00000037990.19	protein_coding	Sh3rf3	chr10:58667094-58667212:+	ENSMUSG00000037990.19_3656
ENSMUSG00000089945.14	protein_coding	Pakap	chr4:57810077-57810155:+	ENSMUSG00000038729.25_1233
ENSMUSG00000028369.16	protein_coding	Svep1	chr4:58170362-58170439:-	ENSMUSG00000028369.16_1238
ENSMUSG00000030067.18	protein_coding	Foxp1	chr6:99378712-99378801:-	ENSMUSG00000030067.18_2184
ENSMUSG00000021957.8	protein_coding	Tkt	chr14:30271292-30271364:+	ENSMUSG00000021957.8_4990
ENSMUSG00000035325.17	protein_coding	Sec31a	chr5:100522750-100522851:-	ENSMUSG00000035325.17_1663
ENSMUSG00000019873.9	protein_coding	Reep3	chr10:66857035-66857112:-	ENSMUSG00000019873.9_3679
ENSMUSG00000026393.11	protein_coding	Nek7	chr1:138533109-138533187:-	ENSMUSG00000026393.11_250
ENSMUSG00000064210.8	protein_coding	Ano6	chr15:95846321-95846405:+	ENSMUSG00000064210.8_5473
ENSMUSG00000038708.11	protein_coding	Golga4	chr9:118387625-118387723:+	ENSMUSG00000038708.11_3550
ENSMUSG00000034088.16	protein_coding	Hdlbp	chr1:93355883-93355964:-	ENSMUSG00000034088.16_187
ENSMUSG00000015222.19	protein_coding	Map2	chr1:66455077-66455161:+	ENSMUSG00000015222.19_107
ENSMUSG00000000915.16	protein_coding	Hip1r	chr5:124127375-124127432:+	ENSMUSG00000000915.16_1793
ENSMUSG00000039199.7	protein_coding	Zdhhc1	chr8:106215770-106215860:-	ENSMUSG00000039199.7_2980
ENSMUSG00000035342.15	protein_coding	Lzts2	chr19:45006251-45006354:+	ENSMUSG00000035342.15_6771
ENSMUSG00000027194.17	protein_coding	Ttc17	chr2:94152231-94152323:-	ENSMUSG00000027194.17_702
ENSMUSG00000031862.12	protein_coding	Atp13a1	chr8:70251118-70251196:+	ENSMUSG00000031862.12_2855
ENSMUSG00000068220.7	protein_coding	Lgals1	chr15:78810983-78811032:+	ENSMUSG00000068220.7_5378
ENSMUSG00000105835.2	protein_coding	Gm43552	chr5:65623260-65623335:-	ENSMUSG00000037822.13_1612
ENSMUSG00000040274.12	protein_coding	Cdk6	chr5:3530300-3530401:+	ENSMUSG00000040274.12_1503
ENSMUSG00000056952.14	protein_coding	Tatdn2	chr6:113679321-113679406:+	ENSMUSG00000056952.14_2229
ENSMUSG00000020950.11	protein_coding	Foxg1	chr12:49431685-49431780:+	ENSMUSG00000020950.11_4520
ENSMUSG00000027955.17	protein_coding	Gask1b	chr3:79817440-79817504:+	ENSMUSG00000027955.17_1020
ENSMUSG00000005533.11	protein_coding	Igf1r	chr7:67841731-67841810:+	ENSMUSG00000005533.11_2517
ENSMUSG00000001833.18	protein_coding	Septin7	chr9:25163979-25164021:+	ENSMUSG00000001833.18_3243
ENSMUSG00000036019.9	protein_coding	Tmtc2	chr10:105357517-105357607:-	ENSMUSG00000036019.9_3869
ENSMUSG00000040325.17	protein_coding	Dcaf1	chr9:106757366-106757457:+	ENSMUSG00000040325.17_3485
ENSMUSG00000036568.8	protein_coding	Bicral	chr17:47146913-47147013:-	ENSMUSG00000036568.8_6061
ENSMUSG00000021767.20	protein_coding	Kat6b	chr14:21718783-21718867:+	ENSMUSG00000021767.20_4964
ENSMUSG00000039178.10	protein_coding	Tbc1d19	chr5:54050215-54050289:+	ENSMUSG00000039178.10_1601
ENSMUSG00000041921.17	protein_coding	Metap1d	chr2:71340133-71340259:+	ENSMUSG00000041921.17_640
ENSMUSG00000049295.18	protein_coding	Zfp219	chr14:52245793-52245874:-	ENSMUSG00000049295.18_5026
ENSMUSG00000089945.14	protein_coding	Pakap	chr4:57855447-57855513:+	ENSMUSG00000038729.25_1235
ENSMUSG00000024045.7	protein_coding	Akap8	chr17:32531265-32531341:-	ENSMUSG00000024045.7_5965
ENSMUSG00000013076.18	protein_coding	Amotl1	chr9:14507401-14507471:-	ENSMUSG00000013076.18_3188
ENSMUSG00000025085.17	protein_coding	Ablim1	chr19:57218699-57218830:-	ENSMUSG00000025085.17_6820
ENSMUSG00000039316.15	protein_coding	Rftn1	chr17:50368869-50368953:-	ENSMUSG00000039316.15_6072
ENSMUSG00000026837.17	protein_coding	Col5a1	chr2:27875062-27875106:+	ENSMUSG00000026837.17_473
ENSMUSG00000022186.15	protein_coding	Oxct1	chr15:4142333-4142434:+	ENSMUSG00000022186.15_5162
ENSMUSG00000024970.6	protein_coding	Spindoc	chr19:7351863-7351929:-	ENSMUSG00000024970.6_6649
ENSMUSG00000035299.17	protein_coding	Mid1	chrX:168720920-168721020:+	ENSMUSG00000035299.17_6966
ENSMUSG00000039607.18	protein_coding	Rbms3	chr9:116855905-116855993:-	ENSMUSG00000039607.18_3547
ENSMUSG00000039607.18	protein_coding	Rbms3	chr9:116764863-116764953:-	ENSMUSG00000039607.18_3546
ENSMUSG00000037894.14	protein_coding	H2az1	chr3:137570426-137570496:+	ENSMUSG00000037894.14_1138
ENSMUSG00000032239.11	protein_coding	Rp9	chr9:22360004-22360095:-	ENSMUSG00000032239.11_3241
ENSMUSG00000028149.13	protein_coding	Rap1gds1	chr3:138709487-138709582:-	ENSMUSG00000028149.13_1144
ENSMUSG00000022263.11	protein_coding	Trio	chr15:27989007-27989086:-	ENSMUSG00000022263.11_5216
ENSMUSG00000022565.16	protein_coding	Plec	chr15:76071838-76071910:-	ENSMUSG00000022565.16_5325
ENSMUSG00000031627.10	protein_coding	Irf2	chr8:47198509-47198597:+	ENSMUSG00000031627.10_2828
ENSMUSG00000050730.18	protein_coding	Arhgap42	chr9:9204261-9204352:-	ENSMUSG00000050730.18_3176
ENSMUSG00000033955.14	protein_coding	Tnks1bp1	chr2:84892398-84892464:+	ENSMUSG00000033955.14_673
ENSMUSG00000092329.2	protein_coding	Galnt2l	chr8:122989985-122990069:+	ENSMUSG00000043903.5_3112
ENSMUSG00000031652.12	protein_coding	N4bp1	chr8:87576391-87576484:-	ENSMUSG00000031652.12_2947
ENSMUSG00000037990.19	protein_coding	Sh3rf3	chr10:58696240-58696316:+	ENSMUSG00000037990.19_3657
ENSMUSG00000005417.18	protein_coding	Mprip	chr11:59655249-59655343:+	ENSMUSG00000005417.18_4128
ENSMUSG00000022565.16	protein_coding	Plec	chr15:76063473-76063556:-	ENSMUSG00000022565.16_5317
ENSMUSG00000030067.18	protein_coding	Foxp1	chr6:99372066-99372127:-	ENSMUSG00000030067.18_2183
ENSMUSG00000037992.17	protein_coding	Rara	chr11:98847892-98847961:+	ENSMUSG00000037992.17_4340
ENSMUSG00000044068.8	protein_coding	Zrsr1	chr11:22923450-22923562:+	ENSMUSG00000044068.8_4026
ENSMUSG00000061751.17	protein_coding	Kalrn	chr16:34279320-34279423:-	ENSMUSG00000061751.17_5703
ENSMUSG00000033909.18	protein_coding	Usp36	chr11:118154539-118154631:-	ENSMUSG00000033909.18_4439
ENSMUSG00000025417.9	protein_coding	Pip4k2c	chr10:127043892-127043992:-	ENSMUSG00000025417.9_3922
ENSMUSG00000022443.18	protein_coding	Myh9	chr15:77659275-77659356:-	ENSMUSG00000022443.18_5360
ENSMUSG00000018417.15	protein_coding	Myo1b	chr1:51945990-51946072:-	ENSMUSG00000018417.15_75
ENSMUSG00000031375.18	protein_coding	Bgn	chrX:72539084-72539147:+	ENSMUSG00000031375.18_6877
ENSMUSG00000020439.18	protein_coding	Smtn	chr11:3472776-3472834:-	ENSMUSG00000020439.18_3979
ENSMUSG00000033855.16	protein_coding	Ston1	chr17:88907584-88907697:+	ENSMUSG00000033855.16_6210
ENSMUSG00000032440.14	protein_coding	Tgfbr2	chr9:115960611-115960667:-	ENSMUSG00000032440.14_3537
ENSMUSG00000020917.18	protein_coding	Acly	chr11:100414242-100414299:-	ENSMUSG00000020917.18_4350
ENSMUSG00000029714.12	protein_coding	Gigyf1	chr5:137522265-137522365:+	ENSMUSG00000029714.12_1884
ENSMUSG00000032966.15	protein_coding	Fkbp1a	chr2:151384652-151384692:+	ENSMUSG00000032966.15_830
ENSMUSG00000029094.13	protein_coding	Afap1	chr5:36116555-36116638:+	ENSMUSG00000029094.13_1581
ENSMUSG00000022887.10	protein_coding	Masp1	chr16:23301894-23301970:-	ENSMUSG00000022887.10_5664
ENSMUSG00000024940.12	protein_coding	Ltbp3	chr19:5798695-5798795:+	ENSMUSG00000024940.12_6607
ENSMUSG00000035851.15	protein_coding	Ythdc1	chr5:86964970-86965061:+	ENSMUSG00000035851.15_1640
ENSMUSG00000032826.20	protein_coding	Ank2	chr3:126821019-126821150:-	ENSMUSG00000032826.20_1119
ENSMUSG00000022568.18	protein_coding	Scrib	chr15:75920049-75920115:-	ENSMUSG00000022568.18_5303
ENSMUSG00000048537.17	protein_coding	Phldb1	chr9:44626619-44626694:-	ENSMUSG00000048537.17_3296
ENSMUSG00000052062.15	protein_coding	Pard3b	chr1:62088897-62089014:+	ENSMUSG00000052062.15_96
ENSMUSG00000055897.14	transcribed_unprocessed_pseudogene	Ppp4r1l-ps	chr2:173479027-173479153:-	ENSMUSG00000055897.14_931
ENSMUSG00000015143.16	protein_coding	Actn1	chr12:80256134-80256197:-	ENSMUSG00000015143.16_4572
ENSMUSG00000032332.18	protein_coding	Col12a1	chr9:79563995-79564044:-	ENSMUSG00000032332.18_3442
ENSMUSG00000021699.18	protein_coding	Pde4d	chr13:109004336-109004423:+	ENSMUSG00000021699.18_4911
ENSMUSG00000027575.20	protein_coding	Arfgap1	chr2:180614489-180614589:+	ENSMUSG00000027575.20_949
ENSMUSG00000008855.18	protein_coding	Hdac5	chr11:102097425-102097492:-	ENSMUSG00000008855.18_4362
ENSMUSG00000048612.17	protein_coding	Myof	chr19:38012480-38012583:-	ENSMUSG00000048612.17_6735
ENSMUSG00000037487.8	protein_coding	Ubr5	chr15:38000815-38000892:-	ENSMUSG00000037487.8_5236
ENSMUSG00000024975.14	protein_coding	Pdcd4	chr19:53895029-53895125:+	ENSMUSG00000024975.14_6805
ENSMUSG00000058318.16	protein_coding	Phf21a	chr2:92151651-92151733:+	ENSMUSG00000058318.16_692
ENSMUSG00000028759.14	protein_coding	Hp1bp3	chr4:137968758-137968831:+	ENSMUSG00000028759.14_1414
ENSMUSG00000028161.18	protein_coding	Ppp3ca	chr3:136392078-136392162:+	ENSMUSG00000028161.18_1136
ENSMUSG00000021910.16	protein_coding	Nisch	chr14:30906923-30907008:-	ENSMUSG00000021910.16_4998
ENSMUSG00000026727.11	protein_coding	Rsu1	chr2:13109747-13109809:-	ENSMUSG00000026727.11_407
ENSMUSG00000035569.18	protein_coding	Ankrd11	chr8:123620700-123620803:-	ENSMUSG00000035569.18_3145
ENSMUSG00000029913.15	protein_coding	Prdm5	chr6:65816628-65816726:+	ENSMUSG00000029913.15_2075
ENSMUSG00000029093.15	protein_coding	Sorcs2	chr5:36357855-36357945:-	ENSMUSG00000029093.15_1588
ENSMUSG00000022708.17	protein_coding	Zbtb20	chr16:42978888-42978962:+	ENSMUSG00000022708.17_5725
ENSMUSG00000042625.17	protein_coding	Safb2	chr17:56885931-56885986:-	ENSMUSG00000042625.17_6094
ENSMUSG00000020375.10	protein_coding	Rufy1	chr11:50304164-50304233:-	ENSMUSG00000020375.10_4091
ENSMUSG00000033788.16	protein_coding	Dysf	chr6:84065209-84065285:+	ENSMUSG00000033788.16_2115
ENSMUSG00000005360.15	protein_coding	Slc1a3	chr15:8699422-8699531:-	ENSMUSG00000005360.15_5170
ENSMUSG00000033306.16	protein_coding	Lpp	chr16:24484817-24484892:+	ENSMUSG00000033306.16_5668
ENSMUSG00000022297.16	protein_coding	Fzd6	chr15:38887456-38887509:+	ENSMUSG00000022297.16_5240
ENSMUSG00000023852.15	protein_coding	Chd1	chr17:15948450-15948514:+	ENSMUSG00000023852.15_5862
ENSMUSG00000038872.11	protein_coding	Zfhx3	chr8:109520240-109520358:+	ENSMUSG00000038872.11_3002
ENSMUSG00000021264.13	protein_coding	Yy1	chr12:108759839-108759943:+	ENSMUSG00000021264.13_4642
ENSMUSG00000089945.14	protein_coding	Pakap	chr4:57820301-57820416:+	ENSMUSG00000038729.25_1234
ENSMUSG00000026796.17	protein_coding	Niban2	chr2:32809820-32809898:+	ENSMUSG00000026796.17_566
ENSMUSG00000029761.17	protein_coding	Cald1	chr6:34734920-34734998:+	ENSMUSG00000029761.17_2025
ENSMUSG00000068699.13	protein_coding	Flnc	chr6:29444146-29444229:+	ENSMUSG00000068699.13_2005
ENSMUSG00000052632.17	protein_coding	Asap2	chr12:21268016-21268080:+	ENSMUSG00000052632.17_4500
ENSMUSG00000038264.9	protein_coding	Sema7a	chr9:57847591-57847645:+	ENSMUSG00000038264.9_3359
ENSMUSG00000032560.15	protein_coding	Dnajc13	chr9:104046416-104046501:-	ENSMUSG00000032560.15_3473
ENSMUSG00000035125.11	protein_coding	Gcfc2	chr6:81909797-81909889:+	ENSMUSG00000035125.11_2093
ENSMUSG00000024163.18	protein_coding	Mapk8ip3	chr17:25133434-25133501:-	ENSMUSG00000024163.18_5892
ENSMUSG00000003345.17	protein_coding	Csnk1g2	chr10:80475014-80475093:+	ENSMUSG00000003345.17_3780
ENSMUSG00000044308.18	protein_coding	Ubr3	chr2:69748862-69748948:+	ENSMUSG00000044308.18_634
ENSMUSG00000015133.18	protein_coding	Lrrk1	chr7:65988861-65988928:-	ENSMUSG00000015133.18_2511
ENSMUSG00000025616.15	protein_coding	Usp16	chr16:87273699-87273761:+	ENSMUSG00000025616.15_5771
ENSMUSG00000039741.16	protein_coding	Bahcc1	chr11:120174936-120174994:+	ENSMUSG00000039741.16_4459
ENSMUSG00000031925.18	protein_coding	Maml2	chr9:13532604-13532684:+	ENSMUSG00000031925.18_3183
ENSMUSG00000031540.15	protein_coding	Kat6a	chr8:23428580-23428662:+	ENSMUSG00000031540.15_2777
ENSMUSG00000027312.15	protein_coding	Atrn	chr2:130830430-130830514:+	ENSMUSG00000027312.15_801
ENSMUSG00000021494.10	protein_coding	Ddx41	chr13:55683682-55683752:-	ENSMUSG00000021494.10_4791
ENSMUSG00000019923.15	protein_coding	Zwint	chr10:72492923-72493018:+	ENSMUSG00000019923.15_3700
ENSMUSG00000032487.9	protein_coding	Ptgs2	chr1:149978477-149978529:+	ENSMUSG00000032487.9_258
ENSMUSG00000029705.18	protein_coding	Cux1	chr5:136512194-136512267:-	ENSMUSG00000029705.18_1865
ENSMUSG00000039542.17	protein_coding	Ncam1	chr9:49434695-49434800:-	ENSMUSG00000039542.17_3325
ENSMUSG00000021493.16	protein_coding	Pdlim7	chr13:55656706-55656763:-	ENSMUSG00000021493.16_4789
ENSMUSG00000024767.12	protein_coding	Otub1	chr19:7177285-7177353:-	ENSMUSG00000024767.12_6645
ENSMUSG00000038872.11	protein_coding	Zfhx3	chr8:109676804-109676915:+	ENSMUSG00000038872.11_3011
ENSMUSG00000092329.2	protein_coding	Galnt2l	chr8:122989726-122989823:+	ENSMUSG00000043903.5_3111
ENSMUSG00000105835.2	protein_coding	Gm43552	chr5:65623260-65623335:-	ENSMUSG00000105835.2_1611
ENSMUSG00000023977.16	protein_coding	Ubr2	chr17:47268041-47268100:-	ENSMUSG00000023977.16_6064
ENSMUSG00000041852.16	protein_coding	Tcf20	chr15:82739361-82739421:-	ENSMUSG00000041852.16_5428
ENSMUSG00000018379.18	protein_coding	Srsf1	chr11:87938799-87938886:+	ENSMUSG00000018379.18_4262
ENSMUSG00000034591.6	protein_coding	Slc41a2	chr10:83113943-83114018:-	ENSMUSG00000034591.6_3821
ENSMUSG00000022808.6	protein_coding	Snx4	chr16:33091716-33091820:+	ENSMUSG00000022808.6_5689
ENSMUSG00000045302.14	protein_coding	Preb	chr5:31116543-31116613:-	ENSMUSG00000045302.14_1556
ENSMUSG00000029478.17	protein_coding	Ncor2	chr5:125132790-125132848:-	ENSMUSG00000029478.17_1812
ENSMUSG00000071054.13	protein_coding	Safb	chr17:56900691-56900755:+	ENSMUSG00000071054.13_6099
ENSMUSG00000028760.17	protein_coding	Eif4g3	chr4:137903222-137903292:+	ENSMUSG00000028760.17_1412
ENSMUSG00000028760.17	protein_coding	Eif4g3	chr4:137720949-137720994:+	ENSMUSG00000028760.17_1407
ENSMUSG00000020775.14	protein_coding	Mrpl38	chr11:116025988-116026060:-	ENSMUSG00000020775.14_4418
ENSMUSG00000022475.20	protein_coding	Hdac7	chr15:97697454-97697512:-	ENSMUSG00000022475.20_5488
ENSMUSG00000039286.13	protein_coding	Fndc3b	chr3:27592112-27592186:-	ENSMUSG00000039286.13_972
ENSMUSG00000092329.2	protein_coding	Galnt2l	chr8:122991256-122991323:+	ENSMUSG00000092329.2_3064
ENSMUSG00000026193.16	protein_coding	Fn1	chr1:71638375-71638440:-	ENSMUSG00000026193.16_111
ENSMUSG00000015143.16	protein_coding	Actn1	chr12:80239120-80239159:-	ENSMUSG00000015143.16_4568
ENSMUSG00000019920.19	protein_coding	Lims1	chr10:58184829-58184935:+	ENSMUSG00000019920.19_3654
ENSMUSG00000022557.12	protein_coding	Bop1	chr15:76343273-76343351:-	ENSMUSG00000022557.12_5337
ENSMUSG00000059146.13	protein_coding	Ntrk3	chr7:78202505-78202605:-	ENSMUSG00000059146.13_2534
ENSMUSG00000002948.20	protein_coding	Map2k7	chr8:4293554-4293613:+	ENSMUSG00000109061.2_2734
ENSMUSG00000020231.16	protein_coding	Dip2a	chr10:76146854-76146940:-	ENSMUSG00000020231.16_3712
ENSMUSG00000030276.20	protein_coding	Ttll3	chr6:113376688-113376733:+	ENSMUSG00000030276.20_2227
ENSMUSG00000024335.21	protein_coding	Brd2	chr17:34337515-34337590:-	ENSMUSG00000024335.21_5986
ENSMUSG00000037876.18	protein_coding	Jmjd1c	chr10:67028478-67028551:+	ENSMUSG00000037876.18_3680
ENSMUSG00000045763.9	protein_coding	Basp1	chr15:25364893-25364978:-	ENSMUSG00000045763.9_5182
ENSMUSG00000054808.16	protein_coding	Actn4	chr7:28604163-28604220:-	ENSMUSG00000054808.16_2422
ENSMUSG00000014361.6	protein_coding	Mertk	chr2:128572584-128572683:+	ENSMUSG00000014361.6_781
ENSMUSG00000029135.11	protein_coding	Fosl2	chr5:32304376-32304432:+	ENSMUSG00000029135.11_1563
ENSMUSG00000039263.17	protein_coding	Npepl1	chr2:173962427-173962489:+	ENSMUSG00000039263.17_934
ENSMUSG00000013858.15	protein_coding	Tmem259	chr10:79814227-79814296:-	ENSMUSG00000013858.15_3749
ENSMUSG00000001419.18	protein_coding	Mef2d	chr3:88053983-88054051:+	ENSMUSG00000001419.18_1035
ENSMUSG00000032332.18	protein_coding	Col12a1	chr9:79519679-79519732:-	ENSMUSG00000032332.18_3436
ENSMUSG00000037411.11	protein_coding	Serpine1	chr5:137098557-137098643:-	ENSMUSG00000037411.11_1873
ENSMUSG00000016664.17	protein_coding	Pacsin2	chr15:83344044-83344119:-	ENSMUSG00000016664.17_5439
ENSMUSG00000039205.17	protein_coding	Ciz1	chr2:32266362-32266440:+	ENSMUSG00000039205.17_554
ENSMUSG00000032555.11	protein_coding	Topbp1	chr9:103224836-103224920:+	ENSMUSG00000032555.11_3471
ENSMUSG00000040269.6	protein_coding	Mrps28	chr3:8960447-8960523:-	ENSMUSG00000040269.6_962
ENSMUSG00000040463.17	protein_coding	Mybbp1a	chr11:72338884-72338939:+	ENSMUSG00000040463.17_4201
ENSMUSG00000001507.17	protein_coding	Itga3	chr11:94951171-94951264:-	ENSMUSG00000001507.17_4295
ENSMUSG00000022557.12	protein_coding	Bop1	chr15:76338357-76338449:-	ENSMUSG00000022557.12_5336
ENSMUSG00000021186.10	protein_coding	Fbln5	chr12:101772225-101772296:-	ENSMUSG00000021186.10_4627
ENSMUSG00000002835.10	protein_coding	Chaf1a	chr17:56365985-56366066:+	ENSMUSG00000002835.10_6077
ENSMUSG00000024937.16	protein_coding	Ehbp1l1	chr19:5764361-5764459:-	ENSMUSG00000024937.16_6599
ENSMUSG00000030067.18	protein_coding	Foxp1	chr6:99378712-99378800:-	ENSMUSG00000030068.5_2192
ENSMUSG00000022377.17	protein_coding	Asap1	chr15:64024680-64024768:-	ENSMUSG00000022377.17_5276
ENSMUSG00000035299.17	protein_coding	Mid1	chrX:168600594-168600684:+	ENSMUSG00000035299.17_6965
ENSMUSG00000016918.16	protein_coding	Sulf1	chr1:12916931-12917008:+	ENSMUSG00000016918.16_9
ENSMUSG00000042292.19	protein_coding	Mrtfa	chr15:80974492-80974559:-	ENSMUSG00000042292.19_5411
ENSMUSG00000025153.10	protein_coding	Fasn	chr11:120706094-120706176:-	ENSMUSG00000025153.10_4474
ENSMUSG00000033955.14	protein_coding	Tnks1bp1	chr2:84892690-84892789:+	ENSMUSG00000033955.14_674
ENSMUSG00000036591.17	protein_coding	Arhgap21	chr2:20921674-20921753:-	ENSMUSG00000036591.17_427
ENSMUSG00000031565.19	protein_coding	Fgfr1	chr8:26049701-26049773:+	ENSMUSG00000031565.19_2784
ENSMUSG00000016087.14	protein_coding	Fli1	chr9:32421649-32421755:-	ENSMUSG00000016087.14_3248
ENSMUSG00000039929.15	protein_coding	Urb1	chr16:90555668-90555749:-	ENSMUSG00000039929.15_5776
ENSMUSG00000028532.15	protein_coding	Cachd1	chr4:100640864-100640965:+	ENSMUSG00000028532.15_1266
ENSMUSG00000028849.18	protein_coding	Map7d1	chr4:126127687-126127735:-	ENSMUSG00000028849.18_1327
ENSMUSG00000041313.15	protein_coding	Slc7a1	chr5:148266658-148266735:-	ENSMUSG00000041313.15_1965
ENSMUSG00000024548.12	protein_coding	Setbp1	chr18:79095277-79095355:-	ENSMUSG00000024548.12_6530
ENSMUSG00000006498.17	protein_coding	Ptbp1	chr10:79690516-79690590:+	ENSMUSG00000006498.17_3741
ENSMUSG00000019990.16	protein_coding	Pde7b	chr10:20596675-20596756:-	ENSMUSG00000019990.16_3612
ENSMUSG00000032030.17	protein_coding	Cul5	chr9:53550532-53550608:-	ENSMUSG00000032030.17_3339
ENSMUSG00000023027.14	protein_coding	Atf1	chr15:100126081-100126131:+	ENSMUSG00000023027.14_5531
ENSMUSG00000056427.11	protein_coding	Slit3	chr11:35221156-35221235:+	ENSMUSG00000056427.11_4055
ENSMUSG00000020260.10	protein_coding	Pofut2	chr10:77102885-77102940:+	ENSMUSG00000020260.10_3727
ENSMUSG00000055799.14	protein_coding	Tcf7l1	chr6:72605270-72605386:-	ENSMUSG00000055799.14_2085
ENSMUSG00000022565.16	protein_coding	Plec	chr15:76064137-76064215:-	ENSMUSG00000022565.16_5320
ENSMUSG00000027829.16	protein_coding	Ccnl1	chr3:65865193-65865281:-	ENSMUSG00000027829.16_1003
ENSMUSG00000045205.17	protein_coding	Dpy19l4	chr4:11300383-11300468:-	ENSMUSG00000045205.17_1180
ENSMUSG00000032481.18	protein_coding	Smarcc1	chr9:110000085-110000136:+	ENSMUSG00000032481.18_3511
ENSMUSG00000036188.5	protein_coding	Ankmy2	chr12:36222425-36222489:+	ENSMUSG00000036188.5_4516
ENSMUSG00000024817.14	protein_coding	Uhrf2	chr19:30054079-30054151:+	ENSMUSG00000024817.14_6715
ENSMUSG00000022914.18	protein_coding	Brwd1	chr16:95883380-95883491:-	ENSMUSG00000022914.18_5809
ENSMUSG00000007817.16	protein_coding	Zmiz1	chr14:25550645-25550735:+	ENSMUSG00000007817.16_4977
ENSMUSG00000022443.18	protein_coding	Myh9	chr15:77664165-77664234:-	ENSMUSG00000022443.18_5361
ENSMUSG00000034832.16	protein_coding	Tet3	chr6:83433320-83433360:-	ENSMUSG00000034832.16_2111
ENSMUSG00000026556.16	protein_coding	Vangl2	chr1:171831298-171831405:-	ENSMUSG00000026556.16_321
ENSMUSG00000042548.15	protein_coding	Asxl1	chr2:153188325-153188390:+	ENSMUSG00000042548.15_840
ENSMUSG00000056501.4	protein_coding	Cebpb	chr2:167531575-167531651:+	ENSMUSG00000056501.4_916
ENSMUSG00000001119.8	protein_coding	Col6a1	chr10:76552096-76552158:-	ENSMUSG00000001119.8_3724
ENSMUSG00000064080.13	protein_coding	Fbln2	chr6:91241755-91241819:+	ENSMUSG00000064080.13_2156
ENSMUSG00000027198.17	protein_coding	Ext2	chr2:93600014-93600101:-	ENSMUSG00000027198.17_696
ENSMUSG00000028032.14	protein_coding	Papss1	chr3:131303503-131303596:+	ENSMUSG00000028032.14_1125
ENSMUSG00000023977.16	protein_coding	Ubr2	chr17:47267594-47267663:-	ENSMUSG00000023977.16_6063
ENSMUSG00000062604.12	protein_coding	Srpk2	chr5:23729551-23729614:-	ENSMUSG00000062604.12_1532
ENSMUSG00000022377.17	protein_coding	Asap1	chr15:64148390-64148449:-	ENSMUSG00000022377.17_5277
ENSMUSG00000026837.17	protein_coding	Col5a1	chr2:27901098-27901147:+	ENSMUSG00000026837.17_480
ENSMUSG00000010755.18	protein_coding	Cars	chr7:143113387-143113446:-	ENSMUSG00000010755.18_2716
ENSMUSG00000024242.16	protein_coding	Map4k3	chr17:80898749-80898827:-	ENSMUSG00000024242.16_6173
ENSMUSG00000060098.12	protein_coding	Prmt7	chr8:106947459-106947553:+	ENSMUSG00000060098.12_2992
ENSMUSG00000044229.10	protein_coding	Nxpe4	chr9:48140527-48140611:+	ENSMUSG00000044229.10_3321
ENSMUSG00000039477.17	protein_coding	Tnrc18	chr5:142744696-142744771:-	ENSMUSG00000039477.17_1924
ENSMUSG00000114942.2	protein_coding	Gm49361	chr14:57936716-57936774:-	ENSMUSG00000114942.2_5066
ENSMUSG00000035342.15	protein_coding	Lzts2	chr19:45003907-45003988:+	ENSMUSG00000035342.15_6770
ENSMUSG00000030067.18	protein_coding	Foxp1	chr6:99372066-99372126:-	ENSMUSG00000030068.5_2191
ENSMUSG00000022665.16	protein_coding	Ccdc80	chr16:44916933-44917045:+	ENSMUSG00000022665.16_5730
ENSMUSG00000043831.13	protein_coding	Lysmd4	chr7:66889030-66889099:+	ENSMUSG00000043831.13_2513
ENSMUSG00000062866.17	protein_coding	Phactr2	chr10:13304239-13304355:-	ENSMUSG00000062866.17_3600
ENSMUSG00000033788.16	protein_coding	Dysf	chr6:84160683-84160762:+	ENSMUSG00000033788.16_2117
ENSMUSG00000024941.10	protein_coding	Scyl1	chr19:5809694-5809775:-	ENSMUSG00000024941.10_6610
ENSMUSG00000034543.16	protein_coding	Morc2a	chr11:3634659-3634740:+	ENSMUSG00000034543.16_3985
ENSMUSG00000070469.13	protein_coding	Adamtsl3	chr7:82069645-82069757:+	ENSMUSG00000070469.13_2547
ENSMUSG00000020994.6	protein_coding	Pnn	chr12:59118310-59118385:+	ENSMUSG00000020994.6_4535
ENSMUSG00000039476.14	protein_coding	Prrx2	chr2:30736547-30736620:+	ENSMUSG00000039476.14_523
ENSMUSG00000040152.9	protein_coding	Thbs1	chr2:117942510-117942575:+	ENSMUSG00000040152.9_734
ENSMUSG00000027364.15	protein_coding	Usp50	chr2:126584255-126584330:-	ENSMUSG00000027364.15_776
ENSMUSG00000001151.11	protein_coding	Pcnt	chr10:76272016-76272124:-	ENSMUSG00000001151.11_3714
ENSMUSG00000052920.17	protein_coding	Prkg1	chr19:31501547-31501622:-	ENSMUSG00000052920.17_6717
ENSMUSG00000058013.12	protein_coding	Septin11	chr5:93313152-93313230:+	ENSMUSG00000058013.12_1652
ENSMUSG00000030096.9	protein_coding	Slc6a6	chr6:91716949-91717020:+	ENSMUSG00000030096.9_2159
ENSMUSG00000039607.18	protein_coding	Rbms3	chr9:116591075-116591178:-	ENSMUSG00000039607.18_3542
ENSMUSG00000034040.18	protein_coding	Galnt17	chr5:131122182-131122283:-	ENSMUSG00000034040.18_1833
ENSMUSG00000026970.17	protein_coding	Rbms1	chr2:60693116-60693197:-	ENSMUSG00000026970.17_622
ENSMUSG00000010608.16	protein_coding	Rbm25	chr12:83721148-83721242:+	ENSMUSG00000010608.16_4587
ENSMUSG00000073563.4	protein_coding	Csnk1g3	chr18:53995580-53995605:+	ENSMUSG00000073563.4_6454
ENSMUSG00000025812.19	protein_coding	Pard3	chr8:128214610-128214702:+	ENSMUSG00000025812.19_3172
ENSMUSG00000034525.8	protein_coding	Ice1	chr13:70752236-70752300:-	ENSMUSG00000034525.8_4828
ENSMUSG00000009647.14	protein_coding	Mcu	chr10:59398250-59398319:-	ENSMUSG00000009647.14_3664
ENSMUSG00000029190.20	protein_coding	D5Ertd579e	chr5:36773686-36773750:-	ENSMUSG00000029190.20_1592
ENSMUSG00000022565.16	protein_coding	Plec	chr15:76063631-76063727:-	ENSMUSG00000022565.16_5318
ENSMUSG00000036792.13	protein_coding	Mbd5	chr2:48969741-48969823:+	ENSMUSG00000036792.13_598
ENSMUSG00000032366.16	protein_coding	Tpm1	chr9:66956378-66956438:-	ENSMUSG00000032366.16_3400
ENSMUSG00000001632.17	protein_coding	Brpf1	chr6:113292342-113292443:+	ENSMUSG00000001632.17_2223
ENSMUSG00000092329.2	protein_coding	Galnt2l	chr8:121141750-121141825:+	ENSMUSG00000092329.2_3056
ENSMUSG00000019843.15	protein_coding	Fyn	chr10:39402273-39402342:+	ENSMUSG00000019843.15_3640
ENSMUSG00000114942.2	protein_coding	Gm49361	chr14:57936716-57936774:-	ENSMUSG00000021959.17_5068
ENSMUSG00000033029.13	protein_coding	1700088E04Rik	chr15:79016043-79016116:-	ENSMUSG00000033029.13_5387
ENSMUSG00000022346.18	protein_coding	Myc	chr15:61858807-61858871:+	ENSMUSG00000022346.18_5266
ENSMUSG00000096054.4	protein_coding	Syne1	chr10:5180722-5180824:-	ENSMUSG00000096054.4_3586
ENSMUSG00000027329.10	protein_coding	Spef1	chr2:131020451-131020548:-	ENSMUSG00000027329.10_806
ENSMUSG00000031502.12	protein_coding	Col4a1	chr8:11352455-11352521:-	ENSMUSG00000031502.12_2748
ENSMUSG00000068917.13	protein_coding	Clk2	chr3:89076138-89076231:+	ENSMUSG00000068917.13_1050
ENSMUSG00000036617.18	protein_coding	Etl4	chr2:20811233-20811299:+	ENSMUSG00000036617.18_424
ENSMUSG00000048264.17	protein_coding	Dip2c	chr13:9448374-9448458:+	ENSMUSG00000048264.17_4702
ENSMUSG00000033216.10	protein_coding	Eefsec	chr6:88369219-88369292:-	ENSMUSG00000033216.10_2137
ENSMUSG00000044229.10	protein_coding	Nxpe4	chr9:48168062-48168164:+	ENSMUSG00000044229.10_3322
ENSMUSG00000003119.15	protein_coding	Cdk12	chr11:98094684-98094773:+	ENSMUSG00000003119.15_4330
ENSMUSG00000039607.18	protein_coding	Rbms3	chr9:116427905-116427998:-	ENSMUSG00000039607.18_3539
ENSMUSG00000019947.11	protein_coding	Arid5b	chr10:67933176-67933245:-	ENSMUSG00000019947.11_3682
ENSMUSG00000025880.12	protein_coding	Smad7	chr18:75502078-75502167:+	ENSMUSG00000025880.12_6517
ENSMUSG00000058704.10	protein_coding	Memo1	chr17:74545248-74545327:-	ENSMUSG00000058704.10_6153
ENSMUSG00000042548.15	protein_coding	Asxl1	chr2:153241346-153241407:+	ENSMUSG00000042548.15_841
ENSMUSG00000048154.18	protein_coding	Kmt2d	chr15:98761688-98761763:-	ENSMUSG00000048154.18_5509
ENSMUSG00000089281.3	scaRNA	Scarna6	chr1:87712355-87712473:+	ENSMUSG00000026289.16_161
ENSMUSG00000038872.11	protein_coding	Zfhx3	chr8:109675508-109675614:+	ENSMUSG00000038872.11_3007
ENSMUSG00000030410.17	protein_coding	Dmwd	chr7:18810428-18810478:+	ENSMUSG00000030410.17_2372
ENSMUSG00000032220.11	protein_coding	Myo1e	chr9:70265355-70265420:+	ENSMUSG00000032220.11_3411
ENSMUSG00000039126.11	protein_coding	Prune2	chr19:17101022-17101105:+	ENSMUSG00000039126.11_6701
ENSMUSG00000030259.13	protein_coding	Rassf8	chr6:145732164-145732259:+	ENSMUSG00000030259.13_2323
ENSMUSG00000045482.17	protein_coding	Trrap	chr5:144761372-144761423:+	ENSMUSG00000045482.17_1950
ENSMUSG00000039219.19	protein_coding	Arid4b	chr13:14344515-14344594:+	ENSMUSG00000039219.19_4709
ENSMUSG00000037306.14	protein_coding	Man1c1	chr4:134329821-134329895:-	ENSMUSG00000037306.14_1377
ENSMUSG00000106631.3	protein_coding	Gm42669	chr5:107699543-107699615:+	ENSMUSG00000106631.3_1695
ENSMUSG00000020823.17	protein_coding	Sec14l1	chr11:117045450-117045526:+	ENSMUSG00000020823.17_4430
ENSMUSG00000035011.16	protein_coding	Zbtb7a	chr10:80984019-80984054:+	ENSMUSG00000035011.16_3798
ENSMUSG00000070047.15	protein_coding	Fat1	chr8:45403723-45403792:+	ENSMUSG00000070047.15_2814
ENSMUSG00000002948.20	protein_coding	Map2k7	chr8:4293554-4293613:+	ENSMUSG00000002948.20_2733
ENSMUSG00000044948.18	protein_coding	Cfap43	chr19:47843722-47843790:-	ENSMUSG00000044948.18_6799
ENSMUSG00000035621.14	protein_coding	Midn	chr10:79986123-79986193:+	ENSMUSG00000035621.14_3763
ENSMUSG00000047454.13	protein_coding	Gphn	chr12:78563503-78563570:+	ENSMUSG00000047454.13_4561
ENSMUSG00000033149.18	protein_coding	Phldb2	chr16:45645123-45645200:-	ENSMUSG00000033149.18_5735
ENSMUSG00000037692.15	protein_coding	Ahdc1	chr4:132790356-132790428:+	ENSMUSG00000037692.15_1360
ENSMUSG00000054414.5	protein_coding	Slc30a7	chr3:115765457-115765540:-	ENSMUSG00000054414.5_1105
ENSMUSG00000024457.17	protein_coding	Trim26	chr17:37168563-37168651:+	ENSMUSG00000024457.17_6029
ENSMUSG00000018340.14	protein_coding	Anxa6	chr11:54876949-54877008:-	ENSMUSG00000018340.14_4107
ENSMUSG00000018974.8	protein_coding	Sart3	chr5:113884706-113884810:-	ENSMUSG00000018974.8_1724
ENSMUSG00000004085.15	protein_coding	Map3k20	chr2:72227372-72227452:+	ENSMUSG00000004085.15_643
ENSMUSG00000030067.18	protein_coding	Foxp1	chr6:99319918-99320040:-	ENSMUSG00000030067.18_2182
ENSMUSG00000048537.17	protein_coding	Phldb1	chr9:44607352-44607473:-	ENSMUSG00000048537.17_3291
ENSMUSG00000079477.10	protein_coding	Rab7	chr6:88022021-88022075:-	ENSMUSG00000079477.10_2135
ENSMUSG00000064138.15	protein_coding	Fam172a	chr13:77955913-77955969:+	ENSMUSG00000064138.15_4843
ENSMUSG00000006800.15	protein_coding	Sulf2	chr2:165949255-165949333:-	ENSMUSG00000006800.15_904
ENSMUSG00000022556.12	protein_coding	Hsf1	chr15:76384345-76384413:+	ENSMUSG00000022556.12_5339
ENSMUSG00000045975.9	protein_coding	C2cd2	chr16:97752779-97752865:-	ENSMUSG00000045975.9_5813
ENSMUSG00000061950.18	protein_coding	Ppp4r1	chr17:66090241-66090297:+	ENSMUSG00000061950.18_6129
ENSMUSG00000032187.17	protein_coding	Smarca4	chr9:21612187-21612274:+	ENSMUSG00000032187.17_3226
ENSMUSG00000048878.7	protein_coding	Hexim1	chr11:103008199-103008294:+	ENSMUSG00000048878.7_4375
ENSMUSG00000037852.9	protein_coding	Cpe	chr8:65096212-65096282:-	ENSMUSG00000037852.9_2851
ENSMUSG00000099908.2	protein_coding	Gm28539	chr16:18696117-18696168:+	ENSMUSG00000099908.2_5634
ENSMUSG00000039262.17	protein_coding	Prrc2b	chr2:32073251-32073313:+	ENSMUSG00000039262.17_539
ENSMUSG00000015709.10	protein_coding	Arnt2	chr7:84014960-84015039:-	ENSMUSG00000015709.10_2556
ENSMUSG00000069565.13	protein_coding	Dazap1	chr10:80110644-80110704:+	ENSMUSG00000069565.13_3766
ENSMUSG00000020354.16	protein_coding	Sgcd	chr11:46963684-46963783:-	ENSMUSG00000020354.16_4078
ENSMUSG00000002983.18	protein_coding	Relb	chr7:19356093-19356184:-	ENSMUSG00000002983.18_2386
ENSMUSG00000029860.17	protein_coding	Zyx	chr6:42328830-42328906:+	ENSMUSG00000029860.17_2046
ENSMUSG00000041096.14	protein_coding	Tspyl2	chrX:151124731-151124803:-	ENSMUSG00000041096.14_6953
ENSMUSG00000026843.16	protein_coding	Fubp3	chr2:31502507-31502571:+	ENSMUSG00000026843.16_534
ENSMUSG00000092329.2	protein_coding	Galnt2l	chr8:122991338-122991431:+	ENSMUSG00000043903.5_3114
ENSMUSG00000051495.9	protein_coding	Irf2bp2	chr8:127320409-127320463:-	ENSMUSG00000051495.9_3167
ENSMUSG00000027422.16	protein_coding	Rrbp1	chr2:143796037-143796110:-	ENSMUSG00000027422.16_820
ENSMUSG00000062232.15	protein_coding	Rapgef2	chr3:78983724-78983801:-	ENSMUSG00000062232.15_1015
ENSMUSG00000037395.17	protein_coding	Rcor3	chr1:191821555-191821625:-	ENSMUSG00000037395.17_375
ENSMUSG00000016918.16	protein_coding	Sulf1	chr1:12770713-12770773:+	ENSMUSG00000016918.16_7
ENSMUSG00000002028.14	protein_coding	Kmt2a	chr9:44753844-44753932:-	ENSMUSG00000002028.14_3299
ENSMUSG00000047414.7	protein_coding	Flrt2	chr12:95717565-95717647:+	ENSMUSG00000047414.7_4621
ENSMUSG00000031600.12	protein_coding	Vps37a	chr8:40999741-40999821:+	ENSMUSG00000031600.12_2811
ENSMUSG00000039218.18	protein_coding	Srrm2	chr17:24038086-24038174:+	ENSMUSG00000039218.18_5874
ENSMUSG00000042605.17	protein_coding	Atxn2	chr5:121863806-121863859:+	ENSMUSG00000042605.17_1770
ENSMUSG00000040249.16	protein_coding	Lrp1	chr10:127402309-127402383:-	ENSMUSG00000040249.16_3941
ENSMUSG00000078517.13	protein_coding	Emc1	chr4:139092947-139093006:+	ENSMUSG00000066036.15_1419
ENSMUSG00000028911.17	protein_coding	Srsf4	chr4:131627692-131627776:+	ENSMUSG00000028911.17_1348
ENSMUSG00000020361.14	protein_coding	Hspa4	chr11:53159333-53159413:-	ENSMUSG00000020361.14_4101
ENSMUSG00000112237.2	transcribed_processed_pseudogene	D630033A02Rik	chr10:122821830-122821917:-	ENSMUSG00000112237.2_3911
ENSMUSG00000021391.11	protein_coding	Cenpp	chr13:49699161-49699226:-	ENSMUSG00000021391.11_4766
ENSMUSG00000039058.12	protein_coding	Ak5	chr3:152188750-152188842:-	ENSMUSG00000039058.12_1158
ENSMUSG00000058571.12	protein_coding	Gpc6	chr14:117624072-117624161:+	ENSMUSG00000058571.12_5144
ENSMUSG00000025477.15	protein_coding	Inpp5a	chr7:139143963-139144039:+	ENSMUSG00000025477.15_2698
ENSMUSG00000032366.16	protein_coding	Tpm1	chr9:66956302-66956352:-	ENSMUSG00000032366.16_3399
ENSMUSG00000029635.16	protein_coding	Cdk8	chr5:146197893-146197912:+	ENSMUSG00000029635.16_1960
ENSMUSG00000038406.18	protein_coding	Scaf1	chr7:44656235-44656319:-	ENSMUSG00000038406.18_2470
ENSMUSG00000022185.20	protein_coding	Acin1	chr14:54884170-54884242:-	ENSMUSG00000022185.20_5039
ENSMUSG00000020903.14	protein_coding	Stx8	chr11:67871339-67871425:+	ENSMUSG00000020903.14_4160
ENSMUSG00000019889.11	protein_coding	Ptprk	chr10:28145843-28145931:+	ENSMUSG00000019889.11_3627
ENSMUSG00000032332.18	protein_coding	Col12a1	chr9:79547250-79547309:-	ENSMUSG00000032332.18_3440
ENSMUSG00000036555.15	protein_coding	Iqce	chr5:140672084-140672156:-	ENSMUSG00000036555.15_1914
ENSMUSG00000027329.10	protein_coding	Spef1	chr2:131020451-131020548:-	ENSMUSG00000068267.6_807
ENSMUSG00000061751.17	protein_coding	Kalrn	chr16:34292590-34292644:-	ENSMUSG00000061751.17_5705
ENSMUSG00000045409.17	protein_coding	Trim39	chr17:36582293-36582366:-	ENSMUSG00000045409.17_6027
ENSMUSG00000020272.9	protein_coding	Stk10	chr11:32560655-32560726:+	ENSMUSG00000020272.9_4051
ENSMUSG00000021715.13	protein_coding	Cwc27	chr13:104929008-104929061:-	ENSMUSG00000021715.13_4901
ENSMUSG00000022973.19	protein_coding	Synj1	chr16:90768735-90768812:-	ENSMUSG00000022973.19_5777
ENSMUSG00000040152.9	protein_coding	Thbs1	chr2:117942972-117943045:+	ENSMUSG00000040152.9_735
ENSMUSG00000033335.18	protein_coding	Dnm2	chr9:21392642-21392716:+	ENSMUSG00000033335.18_3220
ENSMUSG00000029050.16	protein_coding	Ski	chr4:155306708-155306744:-	ENSMUSG00000029050.16_1482
ENSMUSG00000041115.17	protein_coding	Iqsec2	chrX:150937357-150937433:+	ENSMUSG00000041115.17_6951
ENSMUSG00000052504.8	protein_coding	Epha3	chr16:63660719-63660818:-	ENSMUSG00000052504.8_5752
ENSMUSG00000024949.18	protein_coding	Sf1	chr19:6415695-6415739:+	ENSMUSG00000024949.18_6640
ENSMUSG00000016559.15	protein_coding	H3f3b	chr11:115915180-115915249:-	ENSMUSG00000016559.15_4416
ENSMUSG00000032875.9	protein_coding	Arhgef17	chr7:100579326-100579405:-	ENSMUSG00000032875.9_2566
ENSMUSG00000009647.14	protein_coding	Mcu	chr10:59294691-59294758:-	ENSMUSG00000009647.14_3663
ENSMUSG00000018707.14	protein_coding	Dync1h1	chr12:110584212-110584291:+	ENSMUSG00000018707.14_4660
ENSMUSG00000025907.15	protein_coding	Rb1cc1	chr1:6305829-6305920:+	ENSMUSG00000025907.15_1
ENSMUSG00000027422.16	protein_coding	Rrbp1	chr2:143790257-143790339:-	ENSMUSG00000027422.16_818
ENSMUSG00000038400.16	protein_coding	Pmepa1	chr2:173076085-173076149:-	ENSMUSG00000038400.16_924
ENSMUSG00000024588.11	protein_coding	Fech	chr18:64620115-64620210:-	ENSMUSG00000024588.11_6492
ENSMUSG00000039218.18	protein_coding	Srrm2	chr17:24029388-24029450:+	ENSMUSG00000039218.18_5871
ENSMUSG00000099908.2	protein_coding	Gm28539	chr16:18696118-18696168:+	ENSMUSG00000022702.17_5635
ENSMUSG00000024163.18	protein_coding	Mapk8ip3	chr17:25142791-25142857:-	ENSMUSG00000024163.18_5893
ENSMUSG00000022283.16	protein_coding	Pabpc1	chr15:36608816-36608867:-	ENSMUSG00000022283.16_5230
ENSMUSG00000032334.11	protein_coding	Loxl1	chr9:58200831-58200920:-	ENSMUSG00000032334.11_3361
ENSMUSG00000051285.18	protein_coding	Pcmtd1	chr1:7189032-7189141:+	ENSMUSG00000051285.18_2
ENSMUSG00000037692.15	protein_coding	Ahdc1	chr4:132789262-132789325:+	ENSMUSG00000037692.15_1359
ENSMUSG00000002055.10	protein_coding	Spag5	chr11:78211412-78211481:+	ENSMUSG00000002055.10_4232
ENSMUSG00000008398.17	protein_coding	Elk3	chr10:93100759-93100826:-	ENSMUSG00000008398.17_3861
ENSMUSG00000027363.16	protein_coding	Usp8	chr2:126584259-126584330:+	ENSMUSG00000027363.16_775
ENSMUSG00000061838.8	protein_coding	Suclg2	chr6:95663078-95663147:-	ENSMUSG00000061838.8_2175
ENSMUSG00000069662.6	protein_coding	Marcks	chr10:37012471-37012556:-	ENSMUSG00000069662.6_3638
ENSMUSG00000059714.14	protein_coding	Flot1	chr17:36136710-36136772:+	ENSMUSG00000059714.14_6017
ENSMUSG00000089817.2	processed_pseudogene	Gm7162	chr17:13038847-13038909:-	ENSMUSG00000089817.2_5855
ENSMUSG00000024359.11	protein_coding	Hspa9	chr18:35087200-35087271:-	ENSMUSG00000024359.11_6263
ENSMUSG00000032897.18	protein_coding	Nfyc	chr4:120633858-120633942:-	ENSMUSG00000032897.18_1312
ENSMUSG00000036256.14	protein_coding	Igfbp7	chr5:77522137-77522212:-	ENSMUSG00000036256.14_1631
ENSMUSG00000026131.21	protein_coding	Dst	chr1:34230112-34230181:+	ENSMUSG00000026131.21_28
ENSMUSG00000027014.15	protein_coding	Cwc22	chr2:77747396-77747468:-	ENSMUSG00000027014.15_662
ENSMUSG00000091306.3	protein_coding	Gm17606	chr14:54884170-54884240:+	ENSMUSG00000091306.3_5037
ENSMUSG00000024052.18	protein_coding	Lpin2	chr17:71514935-71514996:+	ENSMUSG00000024052.18_6146
ENSMUSG00000069833.14	protein_coding	Ahnak	chr19:8995259-8995334:+	ENSMUSG00000069833.14_6678
ENSMUSG00000006304.15	protein_coding	Arpc2	chr1:74275924-74276059:+	ENSMUSG00000006304.15_126
ENSMUSG00000040481.18	protein_coding	Bptf	chr11:107022204-107022293:-	ENSMUSG00000040481.18_4393
ENSMUSG00000027523.21	protein_coding	Gnas	chr2:174172403-174172466:+	ENSMUSG00000027523.21_938
ENSMUSG00000038116.17	protein_coding	Phf20	chr2:156052412-156052470:+	ENSMUSG00000038116.17_862
ENSMUSG00000076441.10	protein_coding	Ass1	chr2:31379756-31379815:+	ENSMUSG00000076441.10_533
ENSMUSG00000020827.19	protein_coding	Mink1	chr11:70495991-70496032:+	ENSMUSG00000020827.19_4186
ENSMUSG00000051331.17	protein_coding	Cacna1c	chr6:118610147-118610205:-	ENSMUSG00000051331.17_2240
ENSMUSG00000002015.6	protein_coding	Bcap31	chrX:72743721-72743805:-	ENSMUSG00000002015.6_6880
ENSMUSG00000032253.14	protein_coding	Phip	chr9:82857117-82857188:-	ENSMUSG00000032253.14_3449
ENSMUSG00000009569.15	protein_coding	Mrtfb	chr16:13179645-13179733:+	ENSMUSG00000009569.15_5601
ENSMUSG00000032220.11	protein_coding	Myo1e	chr9:70151235-70151308:+	ENSMUSG00000032220.11_3409
ENSMUSG00000028556.16	protein_coding	Dock7	chr4:98883845-98883914:-	ENSMUSG00000028556.16_1265
ENSMUSG00000030451.17	protein_coding	Herc2	chr7:55862064-55862148:+	ENSMUSG00000030451.17_2500
ENSMUSG00000000378.16	protein_coding	Ccm2	chr11:6522796-6522875:+	ENSMUSG00000000378.16_4007
ENSMUSG00000028059.17	protein_coding	Arhgef2	chr3:88539235-88539293:+	ENSMUSG00000028059.17_1045
ENSMUSG00000004270.14	protein_coding	Lpcat3	chr6:124657048-124657123:+	ENSMUSG00000004270.14_2263
ENSMUSG00000029050.16	protein_coding	Ski	chr4:155306995-155307049:-	ENSMUSG00000029050.16_1483
ENSMUSG00000002546.18	protein_coding	Golga2	chr2:32188899-32188959:+	ENSMUSG00000002546.18_544
ENSMUSG00000029814.11	protein_coding	Igf2bp3	chr6:49093189-49093273:-	ENSMUSG00000029814.11_2057
ENSMUSG00000029108.15	protein_coding	Pcdh7	chr5:58077696-58077778:+	ENSMUSG00000029108.15_1606
ENSMUSG00000037331.16	protein_coding	Larp1	chr11:57933126-57933193:+	ENSMUSG00000037331.16_4120
ENSMUSG00000092329.2	protein_coding	Galnt2l	chr8:121055137-121055192:+	ENSMUSG00000031822.21_3091
ENSMUSG00000027209.18	protein_coding	Fam227b	chr2:125877870-125877921:-	ENSMUSG00000027209.18_771
ENSMUSG00000040785.20	protein_coding	Ttc3	chr16:94171680-94171749:+	ENSMUSG00000040785.20_5802
ENSMUSG00000021288.20	protein_coding	Klc1	chr12:111753955-111754024:+	ENSMUSG00000021288.20_4675
ENSMUSG00000002020.16	protein_coding	Ltbp2	chr12:84902713-84902802:-	ENSMUSG00000002020.16_4597
ENSMUSG00000038406.18	protein_coding	Scaf1	chr7:44657047-44657116:-	ENSMUSG00000038406.18_2471
ENSMUSG00000022003.8	protein_coding	Slc25a30	chr14:76004205-76004310:-	ENSMUSG00000022003.8_5112
ENSMUSG00000028582.15	protein_coding	Cc2d1b	chr4:108487306-108487363:+	ENSMUSG00000028582.15_1284
ENSMUSG00000030126.18	protein_coding	Tmcc1	chr6:116139949-116140020:-	ENSMUSG00000030126.18_2233
ENSMUSG00000020198.9	protein_coding	Ap3d1	chr10:80548606-80548683:-	ENSMUSG00000020198.9_3783
ENSMUSG00000027030.16	protein_coding	Stk39	chr2:68171402-68171481:-	ENSMUSG00000027030.16_629
ENSMUSG00000025234.12	protein_coding	Arih1	chr9:59393523-59393591:-	ENSMUSG00000025234.12_3364
ENSMUSG00000014444.18	protein_coding	Piezo1	chr8:123213726-123213798:-	ENSMUSG00000014444.18_3129
ENSMUSG00000062300.15	protein_coding	Nectin2	chr7:19470618-19470697:-	ENSMUSG00000062300.15_2388
ENSMUSG00000063785.13	protein_coding	Utp14a	chrX:47357241-47357324:+	ENSMUSG00000063785.13_6864
ENSMUSG00000040133.3	protein_coding	Gpr176	chr2:118198902-118198997:-	ENSMUSG00000040133.3_741
ENSMUSG00000022443.18	protein_coding	Myh9	chr15:77675247-77675289:-	ENSMUSG00000022443.18_5363
ENSMUSG00000095567.9	protein_coding	Noc2l	chr4:156321912-156321975:+	ENSMUSG00000095567.9_1500
ENSMUSG00000060126.15	protein_coding	Tpt1	chr14:76082879-76082951:+	ENSMUSG00000060126.15_5113
ENSMUSG00000026674.10	protein_coding	Ddr2	chr1:169895393-169895462:-	ENSMUSG00000026674.10_315
ENSMUSG00000002413.16	protein_coding	Braf	chr6:39614634-39614707:-	ENSMUSG00000002413.16_2041
ENSMUSG00000049807.17	protein_coding	Arhgap23	chr11:97335131-97335172:+	ENSMUSG00000049807.17_4313
ENSMUSG00000006215.13	protein_coding	Zbtb17	chr4:141191549-141191630:+	ENSMUSG00000006215.13_1435
ENSMUSG00000037196.7	protein_coding	Pacrg	chr17:10776427-10776526:-	ENSMUSG00000037196.7_5835
ENSMUSG00000044447.6	protein_coding	Dock5	chr14:67998836-67998910:-	ENSMUSG00000044447.6_5090
ENSMUSG00000004665.11	protein_coding	Cnn2	chr10:79824515-79824587:+	ENSMUSG00000004665.11_3752
ENSMUSG00000026042.17	protein_coding	Col5a2	chr1:45442589-45442664:-	ENSMUSG00000026042.17_66
ENSMUSG00000020817.17	protein_coding	Rabep1	chr11:70735985-70736058:+	ENSMUSG00000020817.17_4194
ENSMUSG00000048915.13	protein_coding	Efna5	chr17:62931952-62932031:-	ENSMUSG00000048915.13_6114
ENSMUSG00000014599.11	protein_coding	Csf1	chr3:107654060-107654101:-	ENSMUSG00000014599.11_1094
ENSMUSG00000021288.20	protein_coding	Klc1	chr12:111751707-111751756:+	ENSMUSG00000021288.20_4673
ENSMUSG00000032036.16	protein_coding	Kirrel3	chr9:34807770-34807873:+	ENSMUSG00000032036.16_3253
ENSMUSG00000038859.8	protein_coding	Baiap2l1	chr5:144214703-144214810:-	ENSMUSG00000038859.8_1945
ENSMUSG00000039058.12	protein_coding	Ak5	chr3:152188858-152188951:-	ENSMUSG00000039058.12_1159
ENSMUSG00000020315.19	protein_coding	Sptbn1	chr11:30060727-30060770:-	ENSMUSG00000020315.19_4036
ENSMUSG00000030849.19	protein_coding	Fgfr2	chr7:131867643-131867707:-	ENSMUSG00000030849.19_2668
ENSMUSG00000013846.11	protein_coding	St3gal1	chr15:67017448-67017512:-	ENSMUSG00000013846.11_5289
ENSMUSG00000023951.19	protein_coding	Vegfa	chr17:46335371-46335447:-	ENSMUSG00000023951.19_6045
ENSMUSG00000031565.19	protein_coding	Fgfr1	chr8:26047760-26047822:+	ENSMUSG00000031565.19_2783
ENSMUSG00000074886.12	protein_coding	Grk6	chr13:55599558-55599620:+	ENSMUSG00000074886.12_4780
ENSMUSG00000057098.15	protein_coding	Ebf1	chr11:44697218-44697294:+	ENSMUSG00000057098.15_4070
ENSMUSG00000019907.11	protein_coding	Ppp1r12a	chr10:108077047-108077125:+	ENSMUSG00000019907.11_3870
ENSMUSG00000029430.14	protein_coding	Ran	chr5:129097985-129098042:+	ENSMUSG00000029430.14_1822
ENSMUSG00000020706.14	protein_coding	Ftsj3	chr11:106143307-106143404:-	ENSMUSG00000020706.14_4385
ENSMUSG00000002833.12	protein_coding	Hdgfl2	chr17:56404266-56404351:+	ENSMUSG00000002833.12_6080
ENSMUSG00000037896.18	protein_coding	Rcor1	chr12:111006291-111006348:+	ENSMUSG00000037896.18_4666
ENSMUSG00000001440.6	protein_coding	Kpnb1	chr11:97054184-97054261:-	ENSMUSG00000001440.6_4309
ENSMUSG00000023951.19	protein_coding	Vegfa	chr17:46336230-46336304:-	ENSMUSG00000023951.19_6046
ENSMUSG00000023830.15	protein_coding	Igf2r	chr17:12978106-12978180:-	ENSMUSG00000023830.15_5846
ENSMUSG00000029276.14	protein_coding	Glmn	chr5:107699543-107699615:-	ENSMUSG00000029276.14_1696
ENSMUSG00000092329.2	protein_coding	Galnt2l	chr8:122993637-122993715:+	ENSMUSG00000043903.5_3116
ENSMUSG00000003500.14	protein_coding	Impdh1	chr6:29206897-29206970:-	ENSMUSG00000003500.14_2002
ENSMUSG00000040852.7	protein_coding	Plekhh2	chr17:84921118-84921234:+	ENSMUSG00000040852.7_6189
ENSMUSG00000004980.17	protein_coding	Hnrnpa2b1	chr6:51441080-51441139:-	ENSMUSG00000004980.17_2062
ENSMUSG00000037519.18	protein_coding	Ppfia1	chr7:144072887-144072934:-	ENSMUSG00000037519.18_2725
ENSMUSG00000026131.21	protein_coding	Dst	chr1:34218699-34218767:+	ENSMUSG00000026131.21_24
ENSMUSG00000037234.18	protein_coding	Hook3	chr8:26568536-26568595:-	ENSMUSG00000037234.18_2789
ENSMUSG00000023079.15	protein_coding	Gtf2ird1	chr5:134407346-134407443:-	ENSMUSG00000023079.15_1843
ENSMUSG00000024335.21	protein_coding	Brd2	chr17:34334648-34334721:-	ENSMUSG00000024335.21_5984
ENSMUSG00000054792.16	protein_coding	Klhl18	chr9:110286970-110287052:-	ENSMUSG00000054792.16_3518
ENSMUSG00000033306.16	protein_coding	Lpp	chr16:24603669-24603752:+	ENSMUSG00000033306.16_5669
ENSMUSG00000026728.10	protein_coding	Vim	chr2:13584994-13585051:+	ENSMUSG00000026728.10_409
ENSMUSG00000026131.21	protein_coding	Dst	chr1:34217459-34217533:+	ENSMUSG00000026131.21_19
ENSMUSG00000001504.11	protein_coding	Irx2	chr13:72779039-72779096:+	ENSMUSG00000001504.11_4835
ENSMUSG00000026837.17	protein_coding	Col5a1	chr2:27914765-27914849:+	ENSMUSG00000026837.17_481
ENSMUSG00000024085.14	protein_coding	Man2a1	chr17:64960283-64960365:+	ENSMUSG00000024085.14_6124
ENSMUSG00000037608.17	protein_coding	Bclaf1	chr10:20205068-20205135:+	ENSMUSG00000037608.17_3610
ENSMUSG00000070436.13	protein_coding	Serpinh1	chr7:98998125-98998197:-	ENSMUSG00000070436.13_2563
ENSMUSG00000022255.17	protein_coding	Mtdh	chr15:34130729-34130806:+	ENSMUSG00000115276.2_5226
ENSMUSG00000010461.17	protein_coding	Eya4	chr10:23083384-23083447:-	ENSMUSG00000010461.17_3618
ENSMUSG00000035783.10	protein_coding	Acta2	chr19:34226560-34226631:-	ENSMUSG00000035783.10_6721
ENSMUSG00000041297.9	protein_coding	Cdk13	chr13:17946961-17947022:-	ENSMUSG00000041297.9_4716
ENSMUSG00000029672.17	protein_coding	Fam3c	chr6:22315196-22315265:-	ENSMUSG00000029672.17_1993
ENSMUSG00000046574.9	protein_coding	Prr12	chr7:44696658-44696753:-	ENSMUSG00000046574.9_2473
ENSMUSG00000037606.19	protein_coding	Osbpl5	chr7:143248776-143248858:-	ENSMUSG00000037606.19_2719
ENSMUSG00000026872.19	protein_coding	Zeb2	chr2:44878733-44878803:-	ENSMUSG00000026872.19_597
ENSMUSG00000013415.10	protein_coding	Igf2bp1	chr11:95861512-95861584:-	ENSMUSG00000013415.10_4300
ENSMUSG00000021733.12	protein_coding	Slc4a7	chr14:7735910-7735979:-	ENSMUSG00000021733.12_4940
ENSMUSG00000047045.18	protein_coding	Tmem164	chrX:141471848-141471929:+	ENSMUSG00000047045.18_6940
ENSMUSG00000005198.16	protein_coding	Polr2a	chr11:69625673-69625758:-	ENSMUSG00000005198.16_4172
ENSMUSG00000052040.11	protein_coding	Klf13	chr7:63587375-63587444:-	ENSMUSG00000052040.11_2503
ENSMUSG00000059493.14	protein_coding	Nhs	chrX:160908655-160908744:-	ENSMUSG00000059493.14_6960
ENSMUSG00000025584.18	protein_coding	Pde8a	chr7:80908874-80908947:+	ENSMUSG00000025584.18_2546
ENSMUSG00000027208.15	protein_coding	Fgf7	chr2:125877871-125877921:+	ENSMUSG00000027208.15_773
ENSMUSG00000027230.10	protein_coding	Creb3l1	chr2:91821264-91821311:-	ENSMUSG00000027230.10_690
ENSMUSG00000025239.4	protein_coding	Limd1	chr9:123343103-123343185:+	ENSMUSG00000025239.4_3571
ENSMUSG00000025085.17	protein_coding	Ablim1	chr19:57109758-57109850:-	ENSMUSG00000025085.17_6819
ENSMUSG00000022265.8	protein_coding	Ank	chr15:27562934-27562981:+	ENSMUSG00000022265.8_5195
ENSMUSG00000092680.3	snoRNA	Snord55	chr4:117012973-117013023:-	ENSMUSG00000047675.16_1297
ENSMUSG00000054051.8	protein_coding	Ercc6	chr14:32248727-32248815:+	ENSMUSG00000054051.8_5002
ENSMUSG00000049470.14	protein_coding	Aff4	chr11:53295368-53295431:+	ENSMUSG00000049470.14_4103
ENSMUSG00000030067.18	protein_coding	Foxp1	chr6:99457095-99457164:-	ENSMUSG00000030067.18_2185
ENSMUSG00000040249.16	protein_coding	Lrp1	chr10:127409847-127409914:-	ENSMUSG00000040249.16_3945
ENSMUSG00000019889.11	protein_coding	Ptprk	chr10:28259755-28259842:+	ENSMUSG00000019889.11_3628
ENSMUSG00000002602.17	protein_coding	Axl	chr7:25466260-25466307:-	ENSMUSG00000002602.17_2399
ENSMUSG00000013787.16	protein_coding	Ehmt2	chr17:35124157-35124228:+	ENSMUSG00000013787.16_5993
ENSMUSG00000021585.11	protein_coding	Cast	chr13:74847231-74847293:-	ENSMUSG00000021585.11_4839
ENSMUSG00000022299.10	protein_coding	Slc25a32	chr15:38972898-38973002:-	ENSMUSG00000022299.10_5241
ENSMUSG00000060261.17	protein_coding	Gtf2i	chr5:134303388-134303443:-	ENSMUSG00000060261.17_1841
ENSMUSG00000001576.16	protein_coding	Ergic1	chr17:26839540-26839617:+	ENSMUSG00000001576.16_5913
ENSMUSG00000039607.18	protein_coding	Rbms3	chr9:116702482-116702545:-	ENSMUSG00000039607.18_3545
ENSMUSG00000025795.9	protein_coding	Rassf3	chr10:121300284-121300362:-	ENSMUSG00000025795.9_3906
ENSMUSG00000065036.3	snoRNA	Gm22362	chr6:131357291-131357338:-	ENSMUSG00000030189.16_2302
ENSMUSG00000024393.15	protein_coding	Prrc2a	chr17:35380311-35380403:-	ENSMUSG00000024393.15_6008
ENSMUSG00000062713.9	protein_coding	Sim2	chr16:93916513-93916621:+	ENSMUSG00000062713.9_5800
ENSMUSG00000061024.9	protein_coding	Rrs1	chr1:9616591-9616660:+	ENSMUSG00000061024.9_3
ENSMUSG00000025261.19	protein_coding	Huwe1	chrX:150690034-150690081:+	ENSMUSG00000025261.19_6948
ENSMUSG00000022240.11	protein_coding	Ctnnd2	chr15:30898871-30898943:+	ENSMUSG00000022240.11_5217
ENSMUSG00000038437.12	protein_coding	Mllt6	chr11:97560257-97560316:+	ENSMUSG00000038437.12_4322
ENSMUSG00000058886.10	protein_coding	Deaf1	chr7:140907262-140907292:-	ENSMUSG00000058886.10_2703
ENSMUSG00000030126.18	protein_coding	Tmcc1	chr6:116140354-116140450:-	ENSMUSG00000030126.18_2234
ENSMUSG00000021838.18	protein_coding	Samd4	chr14:47264110-47264207:+	ENSMUSG00000021838.18_5012
ENSMUSG00000097412.3	transcribed_unprocessed_pseudogene	1810014B01Rik	chr10:86527533-86527613:+	ENSMUSG00000097412.3_3841
ENSMUSG00000025089.16	protein_coding	Gfra1	chr19:58318974-58319057:-	ENSMUSG00000025089.16_6826
ENSMUSG00000020282.19	protein_coding	Rhbdf1	chr11:32165041-32165124:-	ENSMUSG00000020282.19_4042
ENSMUSG00000004637.16	protein_coding	Wwox	chr8:115546666-115546766:+	ENSMUSG00000004637.16_3034
ENSMUSG00000036893.18	protein_coding	Ehmt1	chr2:24708599-24708711:-	ENSMUSG00000036893.18_430
ENSMUSG00000024544.10	protein_coding	Ldlrad4	chr18:68219586-68219665:+	ENSMUSG00000024544.10_6503
ENSMUSG00000032479.16	protein_coding	Map4	chr9:109867401-109867465:+	ENSMUSG00000032479.16_3506
ENSMUSG00000118667.1	protein_coding	Ahnak2	chr12:112741552-112741613:-	ENSMUSG00000118667.1_4687
ENSMUSG00000004562.17	protein_coding	Arhgef40	chr14:52241513-52241574:+	ENSMUSG00000004562.17_5025
ENSMUSG00000042436.13	protein_coding	Mfap4	chr11:61377775-61377837:+	ENSMUSG00000042436.13_4151
ENSMUSG00000038780.15	protein_coding	Smurf1	chr5:144822064-144822176:-	ENSMUSG00000038780.15_1952
ENSMUSG00000010608.16	protein_coding	Rbm25	chr12:83714884-83714977:+	ENSMUSG00000010608.16_4586
ENSMUSG00000061028.8	protein_coding	Clasrp	chr7:19318081-19318127:-	ENSMUSG00000061028.8_2384
ENSMUSG00000103458.2	protein_coding	Gm42416	chr18:37852840-37852908:+	ENSMUSG00000103458.2_6277
ENSMUSG00000004098.8	protein_coding	Col5a3	chr9:20702831-20702895:-	ENSMUSG00000004098.8_3197
ENSMUSG00000103458.2	protein_coding	Gm42416	chr18:37852840-37852908:+	ENSMUSG00000102836.2_6285
ENSMUSG00000103458.2	protein_coding	Gm42416	chr18:37852840-37852908:+	ENSMUSG00000103125.2_6293
ENSMUSG00000026837.17	protein_coding	Col5a1	chr2:27900230-27900290:+	ENSMUSG00000026837.17_479
ENSMUSG00000022791.20	protein_coding	Tnk2	chr16:32463060-32463116:+	ENSMUSG00000022791.20_5680
ENSMUSG00000043962.17	protein_coding	Thrap3	chr4:126060737-126060792:-	ENSMUSG00000043962.17_1324
ENSMUSG00000067787.11	protein_coding	Blcap	chr2:157400543-157400597:-	ENSMUSG00000067787.11_872
ENSMUSG00000040761.17	protein_coding	Spen	chr4:141205106-141205180:-	ENSMUSG00000040761.17_1441
ENSMUSG00000031015.9	protein_coding	Swap70	chr7:109858295-109858375:+	ENSMUSG00000031015.9_2584
ENSMUSG00000004937.7	protein_coding	Sgta	chr10:80886834-80886904:-	ENSMUSG00000004937.7_3793
ENSMUSG00000005481.19	protein_coding	Ddx39a	chr8:84448425-84448507:+	ENSMUSG00000005481.19_2925
ENSMUSG00000031068.9	protein_coding	Glrx3	chr7:137057859-137057968:+	ENSMUSG00000031068.9_2696
ENSMUSG00000038718.16	protein_coding	Pbx3	chr2:34261947-34262021:-	ENSMUSG00000038718.16_571
ENSMUSG00000076431.5	protein_coding	Sox4	chr13:29135434-29135485:-	ENSMUSG00000076431.5_4726
ENSMUSG00000049550.18	protein_coding	Clip1	chr5:123752880-123752962:-	ENSMUSG00000049550.18_1791
ENSMUSG00000092329.2	protein_coding	Galnt2l	chr8:121085344-121085409:+	ENSMUSG00000031822.21_3093
ENSMUSG00000034269.13	protein_coding	Setd5	chr6:113088422-113088495:+	ENSMUSG00000034269.13_2222
ENSMUSG00000009073.17	protein_coding	Nf2	chr11:4732293-4732353:-	ENSMUSG00000009073.17_3989
ENSMUSG00000014470.5	protein_coding	Rnf166	chr8:123202576-123202647:-	ENSMUSG00000014470.5_3123
ENSMUSG00000014599.11	protein_coding	Csf1	chr3:107656230-107656301:-	ENSMUSG00000014599.11_1097
ENSMUSG00000025793.18	protein_coding	Hgs	chr11:120369303-120369410:+	ENSMUSG00000025793.18_4465
ENSMUSG00000028433.15	protein_coding	Ubap2	chr4:41229697-41229752:-	ENSMUSG00000028433.15_1200
ENSMUSG00000033059.8	protein_coding	Pygb	chr2:150633567-150633648:+	ENSMUSG00000033059.8_829
ENSMUSG00000036427.6	protein_coding	Gpi1	chr7:33918457-33918528:-	ENSMUSG00000036427.6_2444
ENSMUSG00000022263.11	protein_coding	Trio	chr15:27773968-27774017:-	ENSMUSG00000022263.11_5209
ENSMUSG00000036617.18	protein_coding	Etl4	chr2:20544055-20544134:+	ENSMUSG00000036617.18_422
ENSMUSG00000028926.16	protein_coding	Cdk14	chr5:5036185-5036267:-	ENSMUSG00000028926.16_1512
ENSMUSG00000028173.11	protein_coding	Wls	chr3:159637085-159637168:+	ENSMUSG00000028173.11_1173
ENSMUSG00000056121.17	protein_coding	Fez2	chr17:78680954-78681011:-	ENSMUSG00000056121.17_6161
ENSMUSG00000022389.16	protein_coding	Tef	chr15:81699432-81699491:+	ENSMUSG00000022389.16_5421
ENSMUSG00000035900.19	protein_coding	Gramd4	chr15:86009402-86009458:+	ENSMUSG00000035900.19_5449
ENSMUSG00000018340.14	protein_coding	Anxa6	chr11:54885733-54885795:-	ENSMUSG00000018340.14_4109
ENSMUSG00000000838.18	protein_coding	Fmr1	chrX:67755940-67756007:+	ENSMUSG00000000838.18_6874
ENSMUSG00000025137.16	protein_coding	Pcyt2	chr11:120502842-120502891:-	ENSMUSG00000025137.16_4467
ENSMUSG00000103458.2	protein_coding	Gm42416	chr18:37852840-37852908:+	ENSMUSG00000103332.2_6310
ENSMUSG00000103458.2	protein_coding	Gm42416	chr18:37852840-37852908:+	ENSMUSG00000103144.2_6302
ENSMUSG00000025354.6	protein_coding	Dnajc14	chr10:128644379-128644453:+	ENSMUSG00000025354.6_3967
ENSMUSG00000006307.17	protein_coding	Kmt2b	chr7:30284553-30284625:-	ENSMUSG00000006307.17_2435
ENSMUSG00000040152.9	protein_coding	Thbs1	chr2:117949920-117949956:+	ENSMUSG00000040152.9_739
ENSMUSG00000103458.2	protein_coding	Gm42416	chr18:37852840-37852908:+	ENSMUSG00000104346.2_6318
ENSMUSG00000022475.20	protein_coding	Hdac7	chr15:97696106-97696155:-	ENSMUSG00000022475.20_5487
ENSMUSG00000032440.14	protein_coding	Tgfbr2	chr9:115938872-115938942:-	ENSMUSG00000032440.14_3534
ENSMUSG00000042507.16	protein_coding	Mideas	chr12:84244009-84244088:-	ENSMUSG00000042507.16_4592
ENSMUSG00000023169.16	protein_coding	Slc38a1	chr15:96510733-96510793:-	ENSMUSG00000023169.16_5481
ENSMUSG00000032238.18	protein_coding	Rora	chr9:68598620-68598688:+	ENSMUSG00000032238.18_3403
ENSMUSG00000024620.12	protein_coding	Pdgfrb	chr18:61204800-61204855:+	ENSMUSG00000024620.12_6481
ENSMUSG00000040428.20	protein_coding	Plekha4	chr7:45179220-45179300:+	ENSMUSG00000040428.20_2487
ENSMUSG00000037098.19	protein_coding	Rab11fip3	chr17:26213161-26213214:-	ENSMUSG00000037098.19_5910
ENSMUSG00000033420.13	protein_coding	Antxr1	chr6:87271908-87271989:-	ENSMUSG00000033420.13_2128
ENSMUSG00000022772.13	protein_coding	Senp5	chr16:31810082-31810169:-	ENSMUSG00000022772.13_5677
ENSMUSG00000041075.9	protein_coding	Fzd7	chr1:59523462-59523532:+	ENSMUSG00000041075.9_92
ENSMUSG00000103458.2	protein_coding	Gm42416	chr18:37852840-37852908:+	ENSMUSG00000103472.2_6366
ENSMUSG00000005886.15	protein_coding	Ncoa2	chr1:13443525-13443595:-	ENSMUSG00000005886.15_11
ENSMUSG00000103458.2	protein_coding	Gm42416	chr18:37852840-37852908:+	ENSMUSG00000103037.2_6326
ENSMUSG00000008305.19	protein_coding	Tle1	chr4:72066069-72066149:-	ENSMUSG00000008305.19_1251
ENSMUSG00000027007.17	protein_coding	Itprid2	chr2:79466005-79466080:+	ENSMUSG00000027007.17_663
ENSMUSG00000103458.2	protein_coding	Gm42416	chr18:37852840-37852908:+	ENSMUSG00000102748.2_6342
ENSMUSG00000027551.16	protein_coding	Zfp64	chr2:168768387-168768483:-	ENSMUSG00000027551.16_919
ENSMUSG00000099079.3	miRNA	Mir7068	chr8:73223909-73223966:-	ENSMUSG00000052488.8_2907
ENSMUSG00000103458.2	protein_coding	Gm42416	chr18:37852840-37852908:+	ENSMUSG00000103677.2_6334
ENSMUSG00000103458.2	protein_coding	Gm42416	chr18:37852840-37852908:+	ENSMUSG00000103567.2_6350
ENSMUSG00000020015.11	protein_coding	Cdk17	chr10:93008634-93008700:+	ENSMUSG00000020015.11_3857
ENSMUSG00000052512.18	protein_coding	Nav2	chr7:49102645-49102728:+	ENSMUSG00000052512.18_2496
ENSMUSG00000004789.11	protein_coding	Dlst	chr12:85170549-85170615:+	ENSMUSG00000004789.11_4602
ENSMUSG00000024639.6	protein_coding	Gnaq	chr19:16321460-16321539:+	ENSMUSG00000024639.6_6700
ENSMUSG00000055436.19	protein_coding	Srsf11	chr3:157717962-157718052:-	ENSMUSG00000055436.19_1168
ENSMUSG00000027014.15	protein_coding	Cwc22	chr2:77734802-77734897:-	ENSMUSG00000027014.15_661
ENSMUSG00000017466.10	protein_coding	Timp2	chr11:118223479-118223565:-	ENSMUSG00000017466.10_4443
ENSMUSG00000038611.18	protein_coding	Phrf1	chr7:140839336-140839413:+	ENSMUSG00000038611.18_2701
ENSMUSG00000001506.11	protein_coding	Col1a1	chr11:94829363-94829428:+	ENSMUSG00000001506.11_4282
ENSMUSG00000064068.16	protein_coding	Mtx1	chr3:89130939-89130991:-	ENSMUSG00000064068.16_1054
ENSMUSG00000052353.14	protein_coding	Cemip	chr7:83679173-83679243:-	ENSMUSG00000052353.14_2552
ENSMUSG00000031684.12	protein_coding	Slc10a7	chr8:79362803-79362874:+	ENSMUSG00000031684.12_2918
ENSMUSG00000103458.2	protein_coding	Gm42416	chr18:37852840-37852908:+	ENSMUSG00000103793.2_6358
ENSMUSG00000085925.4	protein_coding	Rtl1	chr12:109566318-109566374:-	ENSMUSG00000085925.4_4650
ENSMUSG00000021413.10	protein_coding	Prpf4b	chr13:35067785-35067884:+	ENSMUSG00000021413.10_4734
ENSMUSG00000026277.15	protein_coding	Stk25	chr1:93554722-93554785:-	ENSMUSG00000026277.15_195
ENSMUSG00000033278.11	protein_coding	Ptprm	chr17:67343901-67343966:-	ENSMUSG00000033278.11_6136
ENSMUSG00000038611.18	protein_coding	Phrf1	chr7:140839524-140839600:+	ENSMUSG00000038611.18_2702
ENSMUSG00000041264.17	protein_coding	Uspl1	chr5:149150969-149151039:+	ENSMUSG00000041264.17_1967
ENSMUSG00000024242.16	protein_coding	Map4k3	chr17:80986283-80986355:-	ENSMUSG00000024242.16_6174
ENSMUSG00000022749.9	protein_coding	Tbc1d23	chr16:57018191-57018262:-	ENSMUSG00000022749.9_5748
ENSMUSG00000027522.16	protein_coding	Stx16	chr2:173933345-173933413:+	ENSMUSG00000027522.16_933
ENSMUSG00000066306.14	protein_coding	Numa1	chr7:101649971-101650063:+	ENSMUSG00000066306.14_2572
ENSMUSG00000032216.16	protein_coding	Nedd4	chr9:72638663-72638719:+	ENSMUSG00000032216.16_3425
ENSMUSG00000021716.15	protein_coding	Srek1ip1	chr13:104929008-104929061:+	ENSMUSG00000021716.15_4902
ENSMUSG00000031078.16	protein_coding	Cttn	chr7:143993794-143993836:-	ENSMUSG00000031078.16_2722
ENSMUSG00000045095.17	protein_coding	Magi1	chr6:94114774-94114851:-	ENSMUSG00000045095.17_2170
ENSMUSG00000026153.16	protein_coding	Fam135a	chr1:24067614-24067663:-	ENSMUSG00000026153.16_14
ENSMUSG00000032294.18	protein_coding	Pkm	chr9:59577920-59578002:+	ENSMUSG00000032294.18_3365
ENSMUSG00000022710.18	protein_coding	Usp7	chr16:8556286-8556340:-	ENSMUSG00000022710.18_5588
ENSMUSG00000025153.10	protein_coding	Fasn	chr11:120701442-120701520:-	ENSMUSG00000025153.10_4473
ENSMUSG00000061436.16	protein_coding	Hipk2	chr6:38753252-38753312:-	ENSMUSG00000061436.16_2037
ENSMUSG00000045975.9	protein_coding	C2cd2	chr16:97752779-97752844:-	ENSMUSG00000046962.17_5814
ENSMUSG00000020532.19	protein_coding	Acaca	chr11:84244408-84244489:+	ENSMUSG00000020532.19_4247
ENSMUSG00000003352.15	protein_coding	Cacnb3	chr15:98538280-98538334:+	ENSMUSG00000003352.15_5502
ENSMUSG00000037148.9	protein_coding	Arhgap10	chr8:78074581-78074660:-	ENSMUSG00000037148.9_2915
ENSMUSG00000029673.20	protein_coding	Auts2	chr5:131503900-131503970:-	ENSMUSG00000029673.20_1839
ENSMUSG00000020232.18	protein_coding	Hmg20b	chr10:81184721-81184780:-	ENSMUSG00000020232.18_3804
ENSMUSG00000071856.11	protein_coding	Mcc	chr18:44739651-44739707:-	ENSMUSG00000071856.11_6439
ENSMUSG00000018340.14	protein_coding	Anxa6	chr11:54882216-54882271:-	ENSMUSG00000018340.14_4108
ENSMUSG00000027523.21	protein_coding	Gnas	chr2:174172196-174172260:+	ENSMUSG00000027523.21_937
ENSMUSG00000042190.13	protein_coding	Cmklr1	chr5:113782015-113782119:-	ENSMUSG00000042190.13_1723
ENSMUSG00000020900.16	protein_coding	Myh10	chr11:68703853-68703904:+	ENSMUSG00000020900.16_4166
ENSMUSG00000040675.18	protein_coding	Mthfd1l	chr10:4065798-4065884:+	ENSMUSG00000040675.18_3578
ENSMUSG00000040820.17	protein_coding	Hlcs	chr16:94010582-94010658:-	ENSMUSG00000040820.17_5801
ENSMUSG00000053841.16	protein_coding	Txlna	chr4:129533021-129533085:-	ENSMUSG00000053841.16_1340
ENSMUSG00000034602.16	protein_coding	Mon2	chr10:122884059-122884145:-	ENSMUSG00000034602.16_3913
ENSMUSG00000053617.13	protein_coding	Sh3pxd2a	chr19:47275032-47275118:-	ENSMUSG00000053617.13_6796
ENSMUSG00000032580.13	protein_coding	Rbm5	chr9:107621037-107621097:-	ENSMUSG00000032580.13_3493
ENSMUSG00000022391.17	protein_coding	Rangap1	chr15:81602920-81602999:-	ENSMUSG00000022391.17_5417
ENSMUSG00000049470.14	protein_coding	Aff4	chr11:53290515-53290577:+	ENSMUSG00000049470.14_4102
ENSMUSG00000092329.2	protein_coding	Galnt2l	chr8:122994506-122994605:+	ENSMUSG00000043903.5_3117
ENSMUSG00000024659.16	protein_coding	Anxa1	chr19:20361122-20361187:-	ENSMUSG00000024659.16_6707
ENSMUSG00000078517.13	protein_coding	Emc1	chr4:139092947-139093006:+	ENSMUSG00000078517.13_1418
ENSMUSG00000056216.10	protein_coding	Cebpg	chr7:34755733-34755773:-	ENSMUSG00000056216.10_2449
ENSMUSG00000020472.15	protein_coding	Zkscan17	chr11:59378157-59378220:-	ENSMUSG00000020472.15_4125
ENSMUSG00000019947.11	protein_coding	Arid5b	chr10:68061150-68061245:-	ENSMUSG00000019947.11_3687
ENSMUSG00000004665.11	protein_coding	Cnn2	chr10:79829111-79829165:+	ENSMUSG00000004665.11_3753
ENSMUSG00000008200.16	protein_coding	Fnbp4	chr2:90609625-90609696:+	ENSMUSG00000008200.16_678
ENSMUSG00000020664.11	protein_coding	Dld	chr12:31386855-31386921:-	ENSMUSG00000020664.11_4510
ENSMUSG00000027750.17	protein_coding	Postn	chr3:54290848-54290899:+	ENSMUSG00000027750.17_992
ENSMUSG00000028047.12	protein_coding	Thbs3	chr3:89130939-89130991:+	ENSMUSG00000028047.12_1057
ENSMUSG00000001576.16	protein_coding	Ergic1	chr17:26784900-26784974:+	ENSMUSG00000001576.16_5912
ENSMUSG00000028426.11	protein_coding	Rad23b	chr4:55350387-55350429:+	ENSMUSG00000028426.11_1221
ENSMUSG00000054808.16	protein_coding	Actn4	chr7:28612804-28612861:-	ENSMUSG00000054808.16_2423
ENSMUSG00000022043.20	protein_coding	Trim35	chr14:66534962-66535016:+	ENSMUSG00000022043.20_5086
ENSMUSG00000005360.15	protein_coding	Slc1a3	chr15:8699010-8699106:-	ENSMUSG00000005360.15_5168
ENSMUSG00000021686.7	protein_coding	Ap3b1	chr13:94616299-94616368:+	ENSMUSG00000021686.7_4863
ENSMUSG00000028763.19	protein_coding	Hspg2	chr4:137246348-137246390:+	ENSMUSG00000028763.19_1396
ENSMUSG00000012017.5	protein_coding	Scarf2	chr16:17622725-17622779:+	ENSMUSG00000012017.5_5622
ENSMUSG00000034647.16	protein_coding	Ankrd12	chr17:66292807-66292883:-	ENSMUSG00000034647.16_6132
ENSMUSG00000039901.11	protein_coding	Armh3	chr19:45833179-45833263:-	ENSMUSG00000039901.11_6775
ENSMUSG00000041852.16	protein_coding	Tcf20	chr15:82741123-82741186:-	ENSMUSG00000041852.16_5430
ENSMUSG00000028639.15	protein_coding	Ybx1	chr4:119151396-119151437:-	ENSMUSG00000028639.15_1307
ENSMUSG00000021366.9	protein_coding	Hivep1	chr13:42310541-42310611:+	ENSMUSG00000021366.9_4743
ENSMUSG00000028161.18	protein_coding	Ppp3ca	chr3:136536312-136536391:+	ENSMUSG00000028161.18_1137
ENSMUSG00000038014.8	protein_coding	Fam120a	chr13:49068356-49068426:-	ENSMUSG00000038014.8_4761
ENSMUSG00000061751.17	protein_coding	Kalrn	chr16:34075605-34075683:-	ENSMUSG00000061751.17_5699
ENSMUSG00000045969.9	protein_coding	Ing1	chr8:11611785-11611876:+	ENSMUSG00000045969.9_2757
ENSMUSG00000008575.18	protein_coding	Nfib	chr4:82304847-82304942:-	ENSMUSG00000008575.18_1254
ENSMUSG00000026042.17	protein_coding	Col5a2	chr1:45433882-45433940:-	ENSMUSG00000026042.17_63
ENSMUSG00000092329.2	protein_coding	Galnt2l	chr8:123210205-123210267:+	ENSMUSG00000049482.17_3125
ENSMUSG00000037784.15	protein_coding	Dzip1l	chr9:99531609-99531660:+	ENSMUSG00000037784.15_3461
ENSMUSG00000026586.17	protein_coding	Prrx1	chr1:163084790-163084861:-	ENSMUSG00000026586.17_302
ENSMUSG00000032332.18	protein_coding	Col12a1	chr9:79578638-79578698:-	ENSMUSG00000032332.18_3443
ENSMUSG00000022508.6	protein_coding	Bcl6	chr16:23794868-23794954:-	ENSMUSG00000022508.6_5667
ENSMUSG00000034820.5	protein_coding	Cpsf7	chr19:10502752-10502815:+	ENSMUSG00000034820.5_6687
ENSMUSG00000022206.8	protein_coding	Npr3	chr15:11905747-11905788:-	ENSMUSG00000022206.8_5176
ENSMUSG00000034135.16	protein_coding	Sik3	chr9:46100748-46100822:+	ENSMUSG00000034135.16_3318
ENSMUSG00000032366.16	protein_coding	Tpm1	chr9:66943278-66943336:-	ENSMUSG00000032366.16_3397
ENSMUSG00000027109.17	protein_coding	Sp3	chr2:72809809-72809872:-	ENSMUSG00000027109.17_646
ENSMUSG00000042605.17	protein_coding	Atxn2	chr5:121948984-121949048:+	ENSMUSG00000042605.17_1771
ENSMUSG00000024299.18	protein_coding	Adamts10	chr17:33756104-33756150:+	ENSMUSG00000024299.18_5968
ENSMUSG00000034271.17	protein_coding	Jdp2	chr12:85663502-85663578:+	ENSMUSG00000034271.17_4605
ENSMUSG00000044813.16	protein_coding	Shb	chr4:45480037-45480130:-	ENSMUSG00000044813.16_1216
ENSMUSG00000035873.9	protein_coding	Pawr	chr10:108185561-108185652:+	ENSMUSG00000035873.9_3873
ENSMUSG00000092329.2	protein_coding	Galnt2l	chr8:122991257-122991322:+	ENSMUSG00000043903.5_3113
ENSMUSG00000008690.16	protein_coding	Ncaph2	chr15:89253596-89253650:+	ENSMUSG00000008690.16_5462
ENSMUSG00000031740.9	protein_coding	Mmp2	chr8:93557434-93557506:+	ENSMUSG00000031740.9_2957
ENSMUSG00000033209.18	protein_coding	Ttc28	chr5:111433864-111433946:+	ENSMUSG00000033209.18_1719
ENSMUSG00000006932.18	protein_coding	Ctnnb1	chr9:120762885-120762935:+	ENSMUSG00000006932.18_3558
ENSMUSG00000023022.15	protein_coding	Lima1	chr15:99678543-99678600:-	ENSMUSG00000023022.15_5526
ENSMUSG00000026361.10	protein_coding	Cdc73	chr1:143578422-143578482:-	ENSMUSG00000026361.10_256
ENSMUSG00000062825.16	protein_coding	Actg1	chr11:120238896-120238964:-	ENSMUSG00000062825.16_4461
ENSMUSG00000017667.10	protein_coding	Zfp334	chr2:165222139-165222210:-	ENSMUSG00000017667.10_902
ENSMUSG00000055053.19	protein_coding	Nfic	chr10:81241924-81242003:-	ENSMUSG00000055053.19_3808
ENSMUSG00000031925.18	protein_coding	Maml2	chr9:13524587-13524678:+	ENSMUSG00000031925.18_3182
ENSMUSG00000046876.17	protein_coding	Atxn1	chr13:45943660-45943735:-	ENSMUSG00000046876.17_4750
ENSMUSG00000007817.16	protein_coding	Zmiz1	chr14:25523286-25523357:+	ENSMUSG00000007817.16_4976
ENSMUSG00000098735.3	miRNA	Mir7005	chr2:179821611-179821693:-	ENSMUSG00000015647.10_945
ENSMUSG00000032194.10	protein_coding	Kank2	chr9:21705753-21705811:-	ENSMUSG00000032194.10_3230
ENSMUSG00000041679.10	protein_coding	Lrrc29	chr8:106042792-106042874:-	ENSMUSG00000041679.10_2977
ENSMUSG00000029070.10	protein_coding	Mxra8	chr4:155927251-155927291:+	ENSMUSG00000029070.10_1492
ENSMUSG00000015305.7	protein_coding	Sash1	chr10:8615958-8616041:-	ENSMUSG00000015305.7_3590
ENSMUSG00000053510.13	protein_coding	Nrd1	chr4:108889129-108889211:+	ENSMUSG00000053510.13_1288
ENSMUSG00000034462.10	protein_coding	Pkd2	chr5:104641298-104641363:+	ENSMUSG00000034462.10_1681
ENSMUSG00000040463.17	protein_coding	Mybbp1a	chr11:72338609-72338694:+	ENSMUSG00000040463.17_4200
ENSMUSG00000001986.17	protein_coding	Gria3	chrX:40745722-40745807:+	ENSMUSG00000001986.17_6861
ENSMUSG00000024535.17	protein_coding	Snx24	chr18:53428305-53428367:+	ENSMUSG00000024535.17_6450
ENSMUSG00000053293.10	protein_coding	Pom121	chr5:135420477-135420554:-	ENSMUSG00000053293.10_1852
ENSMUSG00000040043.18	protein_coding	Rbms2	chr10:128004345-128004425:-	ENSMUSG00000040043.18_3956
ENSMUSG00000018501.18	protein_coding	Ncor1	chr11:62274123-62274202:-	ENSMUSG00000018501.18_4154
ENSMUSG00000022346.18	protein_coding	Myc	chr15:61859442-61859509:+	ENSMUSG00000022346.18_5269
ENSMUSG00000023800.16	protein_coding	Tiam2	chr17:3427152-3427218:+	ENSMUSG00000023800.16_5817
ENSMUSG00000030067.18	protein_coding	Foxp1	chr6:99457095-99457164:-	ENSMUSG00000030068.5_2193
ENSMUSG00000036940.16	protein_coding	Kdm1a	chr4:136309352-136309411:-	ENSMUSG00000036940.16_1391
ENSMUSG00000030120.15	protein_coding	Mlf2	chr6:124911647-124911709:+	ENSMUSG00000030120.15_2280
ENSMUSG00000028248.16	protein_coding	Pnisr	chr4:21865950-21866005:+	ENSMUSG00000028248.16_1185
ENSMUSG00000022565.16	protein_coding	Plec	chr15:76065090-76065166:-	ENSMUSG00000022565.16_5322
ENSMUSG00000041890.18	protein_coding	Git2	chr5:114871269-114871329:-	ENSMUSG00000041890.18_1739
ENSMUSG00000027774.17	protein_coding	Gfm1	chr3:67357062-67357142:+	ENSMUSG00000027774.17_1007
ENSMUSG00000020241.14	protein_coding	Col6a2	chr10:76447627-76447671:-	ENSMUSG00000020241.14_3720
ENSMUSG00000001506.11	protein_coding	Col1a1	chr11:94835425-94835478:+	ENSMUSG00000001506.11_4286
ENSMUSG00000059248.14	protein_coding	Septin9	chr11:117243934-117244014:+	ENSMUSG00000059248.14_4432
ENSMUSG00000021546.19	protein_coding	Hnrnpk	chr13:58550176-58550231:-	ENSMUSG00000021546.19_4807
ENSMUSG00000023026.17	protein_coding	Dip2b	chr15:100045112-100045167:+	ENSMUSG00000023026.17_5530
ENSMUSG00000057914.16	protein_coding	Cacnb2	chr2:14814595-14814675:+	ENSMUSG00000057914.16_411
ENSMUSG00000002028.14	protein_coding	Kmt2a	chr9:44759198-44759294:-	ENSMUSG00000002028.14_3300
ENSMUSG00000119584.1	rRNA	Rn18s	chr17:40157496-40157538:+	ENSMUSG00000119584.1_6033
ENSMUSG00000021709.15	protein_coding	Erbin	chr13:103994621-103994706:-	ENSMUSG00000021709.15_4894
ENSMUSG00000020780.16	protein_coding	Srp68	chr11:116151621-116151661:-	ENSMUSG00000020780.16_4420
ENSMUSG00000024420.10	protein_coding	Zfp521	chr18:14042183-14042261:-	ENSMUSG00000024420.10_6233
ENSMUSG00000037692.15	protein_coding	Ahdc1	chr4:132792584-132792652:+	ENSMUSG00000037692.15_1362
ENSMUSG00000035051.16	protein_coding	Dhx57	chr17:80571559-80571644:-	ENSMUSG00000035051.16_6170
ENSMUSG00000040990.18	protein_coding	Sh3kbp1	chrX:158648352-158648397:+	ENSMUSG00000040990.18_6956
ENSMUSG00000039852.18	protein_coding	Rere	chr4:150698619-150698663:+	ENSMUSG00000039852.18_1470
ENSMUSG00000092329.2	protein_coding	Galnt2l	chr8:123216979-123217029:+	ENSMUSG00000092329.2_3077
ENSMUSG00000024940.12	protein_coding	Ltbp3	chr19:5801279-5801361:+	ENSMUSG00000024940.12_6608
ENSMUSG00000006169.21	protein_coding	Clint1	chr11:45781571-45781627:+	ENSMUSG00000006169.21_4072
ENSMUSG00000055065.8	protein_coding	Ddx17	chr15:79415874-79415914:-	ENSMUSG00000055065.8_5394
ENSMUSG00000030259.13	protein_coding	Rassf8	chr6:145730610-145730702:+	ENSMUSG00000030259.13_2322
ENSMUSG00000028634.18	protein_coding	Hivep3	chr4:119952710-119952797:+	ENSMUSG00000028634.18_1309
ENSMUSG00000056313.6	protein_coding	Tcim	chr8:24928864-24928943:-	ENSMUSG00000056313.6_2781
ENSMUSG00000033149.18	protein_coding	Phldb2	chr16:45605532-45605604:-	ENSMUSG00000033149.18_5734
ENSMUSG00000024937.16	protein_coding	Ehbp1l1	chr19:5770084-5770152:-	ENSMUSG00000024937.16_6600
ENSMUSG00000052504.8	protein_coding	Epha3	chr16:63500487-63500548:-	ENSMUSG00000052504.8_5751
ENSMUSG00000035890.10	protein_coding	Rnf126	chr10:79597269-79597326:-	ENSMUSG00000035890.10_3738
ENSMUSG00000035356.18	protein_coding	Nfkbiz	chr16:55638848-55638898:-	ENSMUSG00000035356.18_5741
ENSMUSG00000027109.17	protein_coding	Sp3	chr2:72809881-72809943:-	ENSMUSG00000027109.17_647
ENSMUSG00000027109.17	protein_coding	Sp3	chr2:72809809-72809872:-	ENSMUSG00000079286.2_649
ENSMUSG00000026767.13	protein_coding	Mindy3	chr2:12423951-12423987:-	ENSMUSG00000026767.13_406
ENSMUSG00000036054.16	protein_coding	Sugp2	chr8:70713930-70713994:+	ENSMUSG00000036054.16_2865
ENSMUSG00000068284.15	protein_coding	Usf3	chr16:44040086-44040158:+	ENSMUSG00000068284.15_5728
ENSMUSG00000025068.9	protein_coding	Gsto1	chr19:47843723-47843790:+	ENSMUSG00000025068.9_6800
ENSMUSG00000067851.12	protein_coding	Arfgef1	chr1:10302561-10302590:-	ENSMUSG00000067851.12_5
ENSMUSG00000020241.14	protein_coding	Col6a2	chr10:76445126-76445181:-	ENSMUSG00000020241.14_3716
ENSMUSG00000055013.17	protein_coding	Agap1	chr1:89598902-89598978:+	ENSMUSG00000055013.17_165
ENSMUSG00000021493.16	protein_coding	Pdlim7	chr13:55654123-55654181:-	ENSMUSG00000021493.16_4786
ENSMUSG00000026131.21	protein_coding	Dst	chr1:34218518-34218589:+	ENSMUSG00000026131.21_23
ENSMUSG00000003534.18	protein_coding	Ddr1	chr17:35999435-35999485:-	ENSMUSG00000003534.18_6015
ENSMUSG00000055204.16	protein_coding	Ankrd17	chr5:90391605-90391665:-	ENSMUSG00000055204.16_1644
ENSMUSG00000021843.18	protein_coding	Ktn1	chr14:47922231-47922307:+	ENSMUSG00000021843.18_5018
ENSMUSG00000058571.12	protein_coding	Gpc6	chr14:117306088-117306177:+	ENSMUSG00000058571.12_5138
ENSMUSG00000049288.5	protein_coding	Lix1l	chr3:96511065-96511120:+	ENSMUSG00000049288.5_1074
ENSMUSG00000022346.18	protein_coding	Myc	chr15:61859351-61859426:+	ENSMUSG00000022346.18_5268
ENSMUSG00000037411.11	protein_coding	Serpine1	chr5:137096943-137097009:-	ENSMUSG00000037411.11_1871
ENSMUSG00000034613.13	protein_coding	Ppm1h	chr10:122696350-122696445:+	ENSMUSG00000034613.13_3910
ENSMUSG00000042644.10	protein_coding	Itpr3	chr17:27322900-27322972:+	ENSMUSG00000042644.10_5919
ENSMUSG00000031862.12	protein_coding	Atp13a1	chr8:70252548-70252613:+	ENSMUSG00000031862.12_2856
ENSMUSG00000031799.11	protein_coding	Tpm4	chr8:72897347-72897412:+	ENSMUSG00000031799.11_2896
ENSMUSG00000027198.17	protein_coding	Ext2	chr2:93620102-93620194:-	ENSMUSG00000027198.17_697
ENSMUSG00000035765.11	protein_coding	Dym	chr18:75190367-75190466:+	ENSMUSG00000035765.11_6514
ENSMUSG00000039153.18	protein_coding	Runx2	chr17:44943677-44943739:-	ENSMUSG00000039153.18_6037
ENSMUSG00000056427.11	protein_coding	Slit3	chr11:35239324-35239391:+	ENSMUSG00000056427.11_4057
ENSMUSG00000028809.17	protein_coding	Srrm1	chr4:135071176-135071238:-	ENSMUSG00000028809.17_1384
ENSMUSG00000025880.12	protein_coding	Smad7	chr18:75501101-75501155:+	ENSMUSG00000025880.12_6515
ENSMUSG00000090053.10	protein_coding	Pakap	chr4:57605261-57605353:+	ENSMUSG00000089945.14_1227
ENSMUSG00000044791.17	protein_coding	Setd2	chr9:110445562-110445620:+	ENSMUSG00000044791.17_3519
ENSMUSG00000028820.14	protein_coding	Sfpq	chr4:126919982-126920021:+	ENSMUSG00000028820.14_1332
ENSMUSG00000055531.13	protein_coding	Cpsf6	chr10:117191866-117191938:-	ENSMUSG00000055531.13_3893
ENSMUSG00000026043.19	protein_coding	Col3a1	chr1:45366750-45366803:+	ENSMUSG00000026043.19_59
ENSMUSG00000022565.16	protein_coding	Plec	chr15:76062720-76062787:-	ENSMUSG00000022565.16_5313
ENSMUSG00000030084.12	protein_coding	Plxna1	chr6:89319312-89319365:-	ENSMUSG00000030084.12_2147
ENSMUSG00000027184.15	protein_coding	Caprin1	chr2:103603320-103603369:-	ENSMUSG00000027184.15_715
ENSMUSG00000027551.16	protein_coding	Zfp64	chr2:168790258-168790353:-	ENSMUSG00000027551.16_920
ENSMUSG00000069833.14	protein_coding	Ahnak	chr19:8982045-8982113:+	ENSMUSG00000069833.14_6671
ENSMUSG00000103458.2	protein_coding	Gm42416	chr18:37945971-37946046:+	ENSMUSG00000103458.2_6281
ENSMUSG00000024830.18	protein_coding	Rps6kb2	chr19:4207882-4207935:-	ENSMUSG00000024830.18_6564
ENSMUSG00000001918.18	protein_coding	Slc1a5	chr7:16529829-16529905:+	ENSMUSG00000001918.18_2366
ENSMUSG00000028333.11	protein_coding	Anp32b	chr4:46469913-46469993:+	ENSMUSG00000028333.11_1217
ENSMUSG00000019947.11	protein_coding	Arid5b	chr10:68060816-68060879:-	ENSMUSG00000019947.11_3686
ENSMUSG00000030067.18	protein_coding	Foxp1	chr6:99250634-99250713:-	ENSMUSG00000030067.18_2180
ENSMUSG00000010453.13	protein_coding	Kansl3	chr1:36404564-36404622:-	ENSMUSG00000010453.13_39
ENSMUSG00000046532.9	protein_coding	Ar	chrX:97193904-97193967:+	ENSMUSG00000046532.9_6903
ENSMUSG00000103458.2	protein_coding	Gm42416	chr18:37945971-37946046:+	ENSMUSG00000102836.2_6289
ENSMUSG00000103458.2	protein_coding	Gm42416	chr18:37945971-37946046:+	ENSMUSG00000103125.2_6297
ENSMUSG00000048126.17	protein_coding	Col6a3	chr1:90720737-90720799:-	ENSMUSG00000048126.17_173
ENSMUSG00000029111.8	protein_coding	Nelfa	chr5:34059090-34059152:-	ENSMUSG00000029111.8_1574
ENSMUSG00000036580.16	protein_coding	Spg20	chr3:55021761-55021847:+	ENSMUSG00000036580.16_993
ENSMUSG00000062202.15	protein_coding	Btbd9	chr17:30589129-30589192:-	ENSMUSG00000062202.15_5954
ENSMUSG00000025369.16	protein_coding	Smarcc2	chr10:128310242-128310279:+	ENSMUSG00000025369.16_3962
ENSMUSG00000059602.15	protein_coding	Syn3	chr10:86147430-86147521:-	ENSMUSG00000059602.15_3835
ENSMUSG00000038539.16	protein_coding	Atf5	chr7:44463837-44463904:-	ENSMUSG00000038539.16_2461
ENSMUSG00000067567.13	protein_coding	Hdac8	chrX:101428319-101428386:-	ENSMUSG00000067567.13_6910
ENSMUSG00000029027.10	protein_coding	Dffb	chr4:154058624-154058673:-	ENSMUSG00000029027.10_1478
ENSMUSG00000039477.17	protein_coding	Tnrc18	chr5:142717076-142717137:-	ENSMUSG00000039477.17_1918
ENSMUSG00000001911.17	protein_coding	Nfix	chr8:85470478-85470548:-	ENSMUSG00000001911.17_2938
ENSMUSG00000052609.10	protein_coding	Plekhg3	chr12:76612275-76612353:+	ENSMUSG00000052609.10_4556
ENSMUSG00000092232.2	protein_coding	Gm20521	chr14:55131700-55131759:+	ENSMUSG00000092232.2_5041
ENSMUSG00000091243.3	protein_coding	Vgll3	chr16:65646096-65646170:+	ENSMUSG00000091243.3_5755
ENSMUSG00000037487.8	protein_coding	Ubr5	chr15:37981966-37982048:-	ENSMUSG00000037487.8_5234
ENSMUSG00000022565.16	protein_coding	Plec	chr15:76062250-76062322:-	ENSMUSG00000022565.16_5311
ENSMUSG00000014444.18	protein_coding	Piezo1	chr8:123210205-123210264:-	ENSMUSG00000014444.18_3126
ENSMUSG00000028788.15	protein_coding	Ptp4a2	chr4:129714122-129714157:+	ENSMUSG00000028788.15_1342
ENSMUSG00000039497.9	protein_coding	Dse	chr10:34055379-34055452:-	ENSMUSG00000039497.9_3633
ENSMUSG00000032238.18	protein_coding	Rora	chr9:69100039-69100107:+	ENSMUSG00000032238.18_3406
ENSMUSG00000035357.18	protein_coding	Pdzrn3	chr6:101320035-101320095:-	ENSMUSG00000035357.18_2210
ENSMUSG00000032440.14	protein_coding	Tgfbr2	chr9:115945005-115945081:-	ENSMUSG00000032440.14_3536
ENSMUSG00000096370.9	protein_coding	Gm21992	chr19:4853939-4854026:-	ENSMUSG00000006456.11_6572
ENSMUSG00000027422.16	protein_coding	Rrbp1	chr2:143815390-143815467:-	ENSMUSG00000027422.16_822
ENSMUSG00000002957.12	protein_coding	Ap2a2	chr7:141201084-141201158:+	ENSMUSG00000002957.12_2706
ENSMUSG00000020695.15	protein_coding	Mrc2	chr11:105230684-105230763:+	ENSMUSG00000020695.15_4381
ENSMUSG00000062078.16	protein_coding	Qk	chr17:10537660-10537718:-	ENSMUSG00000062078.16_5833
ENSMUSG00000031904.6	protein_coding	Slc7a6	chr8:106906272-106906316:+	ENSMUSG00000031904.6_2990
ENSMUSG00000027422.16	protein_coding	Rrbp1	chr2:143805167-143805207:-	ENSMUSG00000027422.16_821
ENSMUSG00000031370.13	protein_coding	Zrsr2	chrX:162737371-162737444:-	ENSMUSG00000031370.13_6962
ENSMUSG00000032531.16	protein_coding	Amotl2	chr9:102597332-102597410:+	ENSMUSG00000032531.16_3464
ENSMUSG00000021217.8	protein_coding	Tshz3	chr7:36410781-36410848:+	ENSMUSG00000021217.8_2451
ENSMUSG00000041836.11	protein_coding	Ptpre	chr7:135212564-135212648:+	ENSMUSG00000041836.11_2688
ENSMUSG00000093803.6	protein_coding	Ppp2r3d	chr9:124201330-124201387:+	ENSMUSG00000093803.6_3576
ENSMUSG00000029094.13	protein_coding	Afap1	chr5:36153302-36153372:+	ENSMUSG00000029094.13_1585
ENSMUSG00000007880.17	protein_coding	Arid1a	chr4:133480415-133480451:-	ENSMUSG00000007880.17_1369
ENSMUSG00000003233.13	protein_coding	Dvl3	chr16:20351431-20351506:+	ENSMUSG00000003233.13_5642
ENSMUSG00000005442.14	protein_coding	Cic	chr7:24992076-24992146:+	ENSMUSG00000005442.14_2398
ENSMUSG00000022360.9	protein_coding	Atad2	chr15:57985925-57985999:-	ENSMUSG00000022360.9_5259
ENSMUSG00000041483.15	protein_coding	Zfp281	chr1:136553640-136553722:+	ENSMUSG00000041483.15_249
ENSMUSG00000040274.12	protein_coding	Cdk6	chr5:3519394-3519446:+	ENSMUSG00000040274.12_1502
ENSMUSG00000033400.15	protein_coding	Agl	chr3:116576752-116576830:-	ENSMUSG00000033400.15_1106
ENSMUSG00000040249.16	protein_coding	Lrp1	chr10:127395813-127395881:-	ENSMUSG00000040249.16_3940
ENSMUSG00000052915.15	protein_coding	Msl1	chr11:98687356-98687422:+	ENSMUSG00000052915.15_4337
ENSMUSG00000040433.17	protein_coding	Zbtb38	chr9:96568240-96568305:-	ENSMUSG00000040433.17_3460
ENSMUSG00000042292.19	protein_coding	Mrtfa	chr15:80902586-80902681:-	ENSMUSG00000042292.19_5407
ENSMUSG00000055322.17	protein_coding	Tns1	chr1:74024998-74025072:-	ENSMUSG00000055322.17_125
ENSMUSG00000075590.5	protein_coding	Nrbp2	chr15:75961304-75961375:-	ENSMUSG00000075590.5_5305
ENSMUSG00000028780.14	protein_coding	Sema3c	chr5:17897445-17897530:+	ENSMUSG00000028780.14_1516
ENSMUSG00000016487.16	protein_coding	Ppfibp1	chr6:146899681-146899735:+	ENSMUSG00000016487.16_2326
ENSMUSG00000026657.18	protein_coding	Frmd4a	chr2:4305647-4305722:+	ENSMUSG00000026657.18_387
ENSMUSG00000029661.17	protein_coding	Col1a2	chr6:4516901-4516947:+	ENSMUSG00000029661.17_1981
ENSMUSG00000034161.9	protein_coding	Scx	chr15:76343274-76343349:+	ENSMUSG00000034161.9_5338
ENSMUSG00000003233.13	protein_coding	Dvl3	chr16:20343041-20343096:+	ENSMUSG00000003233.13_5641
ENSMUSG00000054074.10	protein_coding	Skida1	chr2:18052083-18052144:-	ENSMUSG00000054074.10_416
ENSMUSG00000092329.2	protein_coding	Galnt2l	chr8:123994397-123994443:+	ENSMUSG00000001065.16_3149
ENSMUSG00000027210.21	protein_coding	Meis2	chr2:115819556-115819636:-	ENSMUSG00000027210.21_731
ENSMUSG00000061751.17	protein_coding	Kalrn	chr16:34355107-34355165:-	ENSMUSG00000061751.17_5706
ENSMUSG00000029823.17	protein_coding	Luc7l2	chr6:38528835-38528909:+	ENSMUSG00000029823.17_2035
ENSMUSG00000035441.15	protein_coding	Myo1d	chr11:80438529-80438584:-	ENSMUSG00000035441.15_4242
ENSMUSG00000026135.18	protein_coding	Zfp142	chr1:74617333-74617388:-	ENSMUSG00000026135.18_130
ENSMUSG00000008348.10	protein_coding	Ubc	chr5:125466726-125466793:-	ENSMUSG00000008348.10_1818
ENSMUSG00000006498.17	protein_coding	Ptbp1	chr10:79695056-79695121:+	ENSMUSG00000006498.17_3742
ENSMUSG00000058070.15	protein_coding	Eml1	chr12:108455619-108455678:+	ENSMUSG00000058070.15_4638
ENSMUSG00000033565.19	protein_coding	Rbfox2	chr15:77016918-77016953:-	ENSMUSG00000033565.19_5353
ENSMUSG00000033701.14	protein_coding	Acbd6	chr1:155504113-155504189:+	ENSMUSG00000033701.14_274
ENSMUSG00000034135.16	protein_coding	Sik3	chr9:46048137-46048205:+	ENSMUSG00000034135.16_3316
ENSMUSG00000038872.11	protein_coding	Zfhx3	chr8:109675876-109675942:+	ENSMUSG00000038872.11_3009
ENSMUSG00000028763.19	protein_coding	Hspg2	chr4:137271777-137271841:+	ENSMUSG00000028763.19_1398
ENSMUSG00000032085.6	protein_coding	Tagln	chr9:45844718-45844781:-	ENSMUSG00000032085.6_3308
ENSMUSG00000032238.18	protein_coding	Rora	chr9:68793878-68793951:+	ENSMUSG00000032238.18_3404
ENSMUSG00000032826.20	protein_coding	Ank2	chr3:127045620-127045697:-	ENSMUSG00000032826.20_1120
ENSMUSG00000023170.15	protein_coding	Gps2	chr11:69805579-69805642:+	ENSMUSG00000023170.15_4175
ENSMUSG00000020311.18	protein_coding	Erlec1	chr11:30883415-30883496:-	ENSMUSG00000020311.18_4040
ENSMUSG00000021464.16	protein_coding	Ror2	chr13:53423870-53423933:-	ENSMUSG00000021464.16_4774
ENSMUSG00000062203.16	protein_coding	Gspt1	chr16:11056769-11056833:-	ENSMUSG00000062203.16_5599
ENSMUSG00000002265.18	protein_coding	Peg3	chr7:6720814-6720888:-	ENSMUSG00000002265.18_2351
ENSMUSG00000024858.15	protein_coding	Grk2	chr19:4337856-4337919:-	ENSMUSG00000024858.15_6568
ENSMUSG00000031309.16	protein_coding	Rps6ka3	chrX:158039172-158039222:+	ENSMUSG00000031309.16_6954
ENSMUSG00000031558.16	protein_coding	Slit2	chr5:48346161-48346217:+	ENSMUSG00000031558.16_1600
ENSMUSG00000096210.3	protein_coding	H1f0	chr15:78913319-78913392:+	ENSMUSG00000096210.3_5382
ENSMUSG00000028542.18	protein_coding	Slc6a9	chr4:117720731-117720789:+	ENSMUSG00000028542.18_1301
ENSMUSG00000035356.18	protein_coding	Nfkbiz	chr16:55639931-55639979:-	ENSMUSG00000035356.18_5742
ENSMUSG00000045817.9	protein_coding	Zfp36l2	chr17:84493466-84493520:-	ENSMUSG00000045817.9_6178
ENSMUSG00000026837.17	protein_coding	Col5a1	chr2:27840711-27840771:+	ENSMUSG00000026837.17_463
ENSMUSG00000026786.15	protein_coding	Apbb1ip	chr2:22731631-22731685:+	ENSMUSG00000026786.15_428
ENSMUSG00000023008.19	protein_coding	Fmnl3	chr15:99227162-99227203:-	ENSMUSG00000023008.19_5520
ENSMUSG00000026042.17	protein_coding	Col5a2	chr1:45460382-45460435:-	ENSMUSG00000026042.17_68
ENSMUSG00000021010.10	protein_coding	Npas3	chr12:53330896-53330986:+	ENSMUSG00000021010.10_4527
ENSMUSG00000029478.17	protein_coding	Ncor2	chr5:125106177-125106239:-	ENSMUSG00000029478.17_1808
ENSMUSG00000103458.2	protein_coding	Gm42416	chr18:37945971-37946045:+	ENSMUSG00000103332.2_6314
ENSMUSG00000062115.16	protein_coding	Rai1	chr11:60079596-60079653:+	ENSMUSG00000062115.16_4134
ENSMUSG00000103458.2	protein_coding	Gm42416	chr18:37945971-37946045:+	ENSMUSG00000103144.2_6306
ENSMUSG00000103458.2	protein_coding	Gm42416	chr18:37946696-37946767:+	ENSMUSG00000103458.2_6283
ENSMUSG00000002365.11	protein_coding	Snx9	chr17:5896951-5897032:+	ENSMUSG00000002365.11_5821
ENSMUSG00000022377.17	protein_coding	Asap1	chr15:64001954-64002009:-	ENSMUSG00000022377.17_5275
ENSMUSG00000103458.2	protein_coding	Gm42416	chr18:37945971-37946045:+	ENSMUSG00000104346.2_6322
ENSMUSG00000026933.18	protein_coding	Camsap1	chr2:25829869-25829933:-	ENSMUSG00000026933.18_440
ENSMUSG00000103458.2	protein_coding	Gm42416	chr18:37945971-37946045:+	ENSMUSG00000103585.2_6376
ENSMUSG00000022816.12	protein_coding	Fstl1	chr16:37651945-37651996:+	ENSMUSG00000022816.12_5718
ENSMUSG00000103458.2	protein_coding	Gm42416	chr18:37946696-37946767:+	ENSMUSG00000102836.2_6291
ENSMUSG00000103458.2	protein_coding	Gm42416	chr18:37946696-37946767:+	ENSMUSG00000103125.2_6299
ENSMUSG00000087993.3	miRNA	Mir1982	chr10:80664602-80664655:+	ENSMUSG00000035242.16_3788
ENSMUSG00000015143.16	protein_coding	Actn1	chr12:80228115-80228156:-	ENSMUSG00000015143.16_4567
ENSMUSG00000022475.20	protein_coding	Hdac7	chr15:97705847-97705905:-	ENSMUSG00000022475.20_5489
ENSMUSG00000027201.17	protein_coding	Myef2	chr2:124965232-124965281:-	ENSMUSG00000027201.17_765
ENSMUSG00000004880.12	protein_coding	Lbr	chr1:181659715-181659780:-	ENSMUSG00000004880.12_344
ENSMUSG00000030067.18	protein_coding	Foxp1	chr6:99319947-99320039:-	ENSMUSG00000030068.5_2190
ENSMUSG00000050965.15	protein_coding	Prkca	chr11:107987633-107987698:-	ENSMUSG00000050965.15_4396
ENSMUSG00000028173.11	protein_coding	Wls	chr3:159588307-159588378:+	ENSMUSG00000028173.11_1171
ENSMUSG00000038740.10	protein_coding	Mvb12b	chr2:33687926-33687988:-	ENSMUSG00000038740.10_570
ENSMUSG00000037679.10	protein_coding	Inf2	chr12:112574962-112575019:+	ENSMUSG00000037679.10_4678
ENSMUSG00000056708.6	protein_coding	Ier5	chr1:154974452-154974512:-	ENSMUSG00000056708.6_271
ENSMUSG00000109324.3	protein_coding	Prmt1	chr7:44628781-44628845:-	ENSMUSG00000109324.3_2468
ENSMUSG00000041328.17	protein_coding	Pcf11	chr7:92318834-92318877:-	ENSMUSG00000041328.17_2559
ENSMUSG00000055737.13	protein_coding	Ghr	chr15:3609656-3609732:-	ENSMUSG00000055737.13_5161
ENSMUSG00000003810.14	protein_coding	Mast2	chr4:116212252-116212313:-	ENSMUSG00000003810.14_1295
ENSMUSG00000103458.2	protein_coding	Gm42416	chr18:37945971-37946045:+	ENSMUSG00000103472.2_6370
ENSMUSG00000022892.12	protein_coding	App	chr16:84958535-84958623:-	ENSMUSG00000022892.12_5763
ENSMUSG00000103458.2	protein_coding	Gm42416	chr18:37945971-37946045:+	ENSMUSG00000103897.2_6382
ENSMUSG00000024472.10	protein_coding	Dcp2	chr18:44544951-44545014:+	ENSMUSG00000024472.10_6438
ENSMUSG00000053293.10	protein_coding	Pom121	chr5:135412708-135412779:-	ENSMUSG00000053293.10_1851
ENSMUSG00000027130.16	protein_coding	Slc12a6	chr2:112101393-112101483:+	ENSMUSG00000096764.2_725
ENSMUSG00000069601.15	protein_coding	Ank3	chr10:69745769-69745841:+	ENSMUSG00000069601.15_3693
ENSMUSG00000022263.11	protein_coding	Trio	chr15:27818987-27819041:-	ENSMUSG00000022263.11_5212
ENSMUSG00000047843.17	protein_coding	Bri3	chr5:144222710-144222794:+	ENSMUSG00000047843.17_1944
ENSMUSG00000052414.10	protein_coding	Gm28047	chr15:102434658-102434762:-	ENSMUSG00000052414.10_5554
ENSMUSG00000103458.2	protein_coding	Gm42416	chr18:37945971-37946045:+	ENSMUSG00000103037.2_6330
ENSMUSG00000020315.19	protein_coding	Sptbn1	chr11:30050537-30050593:-	ENSMUSG00000020315.19_4034
ENSMUSG00000103458.2	protein_coding	Gm42416	chr18:37945971-37946045:+	ENSMUSG00000102748.2_6346
ENSMUSG00000013236.18	protein_coding	Ptprs	chr17:56758653-56758705:-	ENSMUSG00000013236.18_6091
ENSMUSG00000026426.11	protein_coding	Arl8a	chr1:135081951-135082009:+	ENSMUSG00000026426.11_241
ENSMUSG00000028763.19	protein_coding	Hspg2	chr4:137296121-137296157:+	ENSMUSG00000028763.19_1402
ENSMUSG00000103458.2	protein_coding	Gm42416	chr18:37945971-37946045:+	ENSMUSG00000103677.2_6338
ENSMUSG00000005575.17	protein_coding	Ube2m	chr7:12771549-12771629:-	ENSMUSG00000005575.17_2352
ENSMUSG00000026626.12	protein_coding	Ppp2r5a	chr1:191102743-191102827:-	ENSMUSG00000026626.12_372
ENSMUSG00000103458.2	protein_coding	Gm42416	chr18:37945971-37946045:+	ENSMUSG00000103567.2_6354
ENSMUSG00000024074.9	protein_coding	Crim1	chr17:78680955-78681011:+	ENSMUSG00000024074.9_6160
ENSMUSG00000103458.2	protein_coding	Gm42416	chr18:37846380-37846452:+	ENSMUSG00000103458.2_6276
ENSMUSG00000055681.15	protein_coding	Cope	chr8:70761146-70761227:+	ENSMUSG00000055681.15_2867
ENSMUSG00000001910.6	protein_coding	Nacc1	chr8:85403034-85403097:-	ENSMUSG00000001910.6_2936
ENSMUSG00000005417.18	protein_coding	Mprip	chr11:59632033-59632080:+	ENSMUSG00000005417.18_4126
ENSMUSG00000103458.2	protein_coding	Gm42416	chr18:37846380-37846452:+	ENSMUSG00000103125.2_6292
ENSMUSG00000103458.2	protein_coding	Gm42416	chr18:37846380-37846452:+	ENSMUSG00000102836.2_6284
ENSMUSG00000054509.8	protein_coding	Parp4	chr14:56893781-56893889:+	ENSMUSG00000054509.8_5062
ENSMUSG00000009739.18	protein_coding	Pou6f1	chr15:100490363-100490436:-	ENSMUSG00000009739.18_5532
ENSMUSG00000032332.18	protein_coding	Col12a1	chr9:79591477-79591531:-	ENSMUSG00000032332.18_3444
ENSMUSG00000103458.2	protein_coding	Gm42416	chr18:37945971-37946045:+	ENSMUSG00000103749.2_6388
ENSMUSG00000055322.17	protein_coding	Tns1	chr1:74023486-74023569:-	ENSMUSG00000055322.17_124
ENSMUSG00000029763.18	protein_coding	Exoc4	chr6:33673580-33673675:+	ENSMUSG00000029763.18_2021
ENSMUSG00000103458.2	protein_coding	Gm42416	chr18:37945971-37946045:+	ENSMUSG00000103793.2_6362
ENSMUSG00000093803.6	protein_coding	Ppp2r3d	chr9:124199769-124199830:+	ENSMUSG00000093803.6_3574
ENSMUSG00000038002.10	protein_coding	Cramp1l	chr17:25233202-25233275:-	ENSMUSG00000038002.10_5896
ENSMUSG00000042308.15	protein_coding	Setd1a	chr7:127376543-127376595:+	ENSMUSG00000042308.15_2649
ENSMUSG00000038545.14	protein_coding	Cul7	chr17:46966625-46966689:+	ENSMUSG00000038545.14_6058
ENSMUSG00000013415.10	protein_coding	Igf2bp1	chr11:95862583-95862651:-	ENSMUSG00000013415.10_4301
ENSMUSG00000051721.7	protein_coding	Wdcp	chr12:4895947-4896034:+	ENSMUSG00000051721.7_4486
ENSMUSG00000039405.8	protein_coding	Prss23	chr7:89159242-89159306:-	ENSMUSG00000039405.8_2557
ENSMUSG00000035168.17	protein_coding	Tanc1	chr2:59630001-59630072:+	ENSMUSG00000035168.17_616
ENSMUSG00000103458.2	protein_coding	Gm42416	chr18:37945971-37946045:+	ENSMUSG00000102440.2_6393
ENSMUSG00000058571.12	protein_coding	Gpc6	chr14:117901004-117901076:+	ENSMUSG00000058571.12_5145
ENSMUSG00000052414.10	protein_coding	Gm28047	chr15:102434658-102434762:-	ENSMUSG00000099083.8_5557
ENSMUSG00000026623.17	protein_coding	Lpgat1	chr1:191483987-191484052:+	ENSMUSG00000026623.17_374
ENSMUSG00000027397.15	protein_coding	Slc20a1	chr2:129051849-129051905:+	ENSMUSG00000027397.15_785
ENSMUSG00000030084.12	protein_coding	Plxna1	chr6:89299400-89299469:-	ENSMUSG00000030084.12_2144
ENSMUSG00000055421.9	protein_coding	Pcdh9	chr14:94049577-94049647:-	ENSMUSG00000055421.9_5126
ENSMUSG00000040249.16	protein_coding	Lrp1	chr10:127408798-127408848:-	ENSMUSG00000040249.16_3943
ENSMUSG00000034430.17	protein_coding	Zxdc	chr6:90355882-90355939:+	ENSMUSG00000034430.17_2149
ENSMUSG00000112743.2	protein_coding	Gm49358	chr10:86632292-86632377:+	ENSMUSG00000112743.2_3844
ENSMUSG00000070047.15	protein_coding	Fat1	chr8:45403584-45403650:+	ENSMUSG00000070047.15_2813
ENSMUSG00000103458.2	protein_coding	Gm42416	chr18:37945971-37946045:+	ENSMUSG00000103088.2_6398
ENSMUSG00000004952.14	protein_coding	Rasa4	chr5:136130840-136130898:+	ENSMUSG00000004952.14_1857
ENSMUSG00000045983.17	protein_coding	Eif4g1	chr16:20504320-20504374:+	ENSMUSG00000045983.17_5652
ENSMUSG00000022443.18	protein_coding	Myh9	chr15:77650915-77650968:-	ENSMUSG00000022443.18_5355
ENSMUSG00000051495.9	protein_coding	Irf2bp2	chr8:127320313-127320395:-	ENSMUSG00000051495.9_3166
ENSMUSG00000003228.10	protein_coding	Grk5	chr19:60878788-60878839:+	ENSMUSG00000003228.10_6833
ENSMUSG00000037519.18	protein_coding	Ppfia1	chr7:144071441-144071484:-	ENSMUSG00000037519.18_2724
ENSMUSG00000035934.17	protein_coding	Pknox2	chr9:37058305-37058373:-	ENSMUSG00000035934.17_3263
ENSMUSG00000042121.17	protein_coding	Ssh1	chr5:114080377-114080413:-	ENSMUSG00000042121.17_1728
ENSMUSG00000001847.15	protein_coding	Rac1	chr5:143493089-143493129:-	ENSMUSG00000001847.15_1933
ENSMUSG00000045954.8	protein_coding	Cavin2	chr1:51339957-51340024:+	ENSMUSG00000045954.8_73
ENSMUSG00000028894.19	protein_coding	Inpp5b	chr4:124652707-124652789:+	ENSMUSG00000028894.19_1320
ENSMUSG00000040761.17	protein_coding	Spen	chr4:141202915-141202994:-	ENSMUSG00000040761.17_1439
ENSMUSG00000047409.14	protein_coding	Ctdspl	chr9:118842812-118842899:+	ENSMUSG00000047409.14_3553
ENSMUSG00000046982.12	protein_coding	Tshz1	chr18:84032859-84032928:-	ENSMUSG00000046982.12_6548
ENSMUSG00000030351.6	protein_coding	Tspan11	chr6:127890910-127890986:+	ENSMUSG00000030351.6_2293
ENSMUSG00000024759.15	protein_coding	Atl3	chr19:7481093-7481182:+	ENSMUSG00000024759.15_6657
ENSMUSG00000020886.18	protein_coding	Dlg4	chr11:69921768-69921835:+	ENSMUSG00000020886.18_4181
ENSMUSG00000039852.18	protein_coding	Rere	chr4:150367788-150367851:+	ENSMUSG00000039852.18_1464
ENSMUSG00000032479.16	protein_coding	Map4	chr9:109866942-109867003:+	ENSMUSG00000032479.16_3505
ENSMUSG00000021820.19	protein_coding	Camk2g	chr14:20843943-20844005:-	ENSMUSG00000021820.19_4960
ENSMUSG00000023191.10	protein_coding	P3h3	chr6:124827893-124827948:-	ENSMUSG00000023191.10_2274
ENSMUSG00000035311.17	protein_coding	Gnptab	chr10:88230521-88230581:+	ENSMUSG00000035311.17_3849
ENSMUSG00000038545.14	protein_coding	Cul7	chr17:46965075-46965129:+	ENSMUSG00000038545.14_6057
ENSMUSG00000038244.15	protein_coding	Mical2	chr7:111927865-111927928:+	ENSMUSG00000038244.15_2594
ENSMUSG00000112743.2	protein_coding	Gm49358	chr10:86632292-86632377:+	ENSMUSG00000054027.9_3846
ENSMUSG00000048279.20	protein_coding	Sacs	chr14:61412798-61412864:+	ENSMUSG00000048279.20_5072
ENSMUSG00000024851.15	protein_coding	Pitpnm1	chr19:4161130-4161180:+	ENSMUSG00000024851.15_6562
ENSMUSG00000062115.16	protein_coding	Rai1	chr11:60080419-60080480:+	ENSMUSG00000062115.16_4135
ENSMUSG00000024991.9	protein_coding	Eif3a	chr19:60751588-60751646:-	ENSMUSG00000024991.9_6831
ENSMUSG00000051323.17	protein_coding	Pcdh19	chrX:132555503-132555585:-	ENSMUSG00000051323.17_6927
ENSMUSG00000026131.21	protein_coding	Dst	chr1:34217358-34217428:+	ENSMUSG00000026131.21_18
ENSMUSG00000021910.16	protein_coding	Nisch	chr14:30898285-30898340:-	ENSMUSG00000021910.16_4996
ENSMUSG00000009681.11	protein_coding	Bcr	chr10:75000273-75000345:+	ENSMUSG00000009681.11_3703
ENSMUSG00000020950.11	protein_coding	Foxg1	chr12:49431958-49432001:+	ENSMUSG00000089922.3_4521
ENSMUSG00000005958.16	protein_coding	Ephb3	chr16:21033179-21033229:+	ENSMUSG00000005958.16_5657
ENSMUSG00000116461.2	protein_coding	Gm44502	chr15:89312338-89312399:-	ENSMUSG00000116461.2_5464
ENSMUSG00000033420.13	protein_coding	Antxr1	chr6:87263982-87264057:-	ENSMUSG00000033420.13_2127
ENSMUSG00000051586.18	protein_coding	Mical3	chr6:120950384-120950450:-	ENSMUSG00000051586.18_2258
ENSMUSG00000021699.18	protein_coding	Pde4d	chr13:109122641-109122702:+	ENSMUSG00000021699.18_4912
ENSMUSG00000056476.14	protein_coding	Med12l	chr3:59026745-59026812:+	ENSMUSG00000056476.14_999
ENSMUSG00000056758.15	protein_coding	Hmga2	chr10:120298575-120298620:-	ENSMUSG00000056758.15_3899
ENSMUSG00000041852.16	protein_coding	Tcf20	chr15:82707728-82707808:-	ENSMUSG00000041852.16_5425
ENSMUSG00000040263.17	protein_coding	Klhdc4	chr8:122523673-122523743:-	ENSMUSG00000040263.17_3106
ENSMUSG00000022892.12	protein_coding	App	chr16:84958669-84958752:-	ENSMUSG00000022892.12_5764
ENSMUSG00000032238.18	protein_coding	Rora	chr9:68942468-68942555:+	ENSMUSG00000032238.18_3405
ENSMUSG00000026837.17	protein_coding	Col5a1	chr2:27876734-27876772:+	ENSMUSG00000026837.17_474
ENSMUSG00000034863.10	protein_coding	Ano8	chr8:71933508-71933572:-	ENSMUSG00000034863.10_2892
ENSMUSG00000047409.14	protein_coding	Ctdspl	chr9:118843086-118843149:+	ENSMUSG00000047409.14_3554
ENSMUSG00000031453.17	protein_coding	Rasa3	chr8:13620290-13620363:-	ENSMUSG00000031453.17_2762
ENSMUSG00000034022.9	protein_coding	Cpsf1	chr15:76485777-76485826:-	ENSMUSG00000034022.9_5343
ENSMUSG00000059263.10	protein_coding	Usp47	chr7:111692521-111692591:+	ENSMUSG00000059263.10_2591
ENSMUSG00000066621.13	protein_coding	Tecpr1	chr5:144149612-144149726:-	ENSMUSG00000066621.13_1940
ENSMUSG00000035407.9	protein_coding	Kank4	chr4:98652359-98652424:-	ENSMUSG00000035407.9_1264
ENSMUSG00000051331.17	protein_coding	Cacna1c	chr6:118725316-118725403:-	ENSMUSG00000051331.17_2243
ENSMUSG00000032294.18	protein_coding	Pkm	chr9:59582926-59583009:+	ENSMUSG00000111394.2_3366
ENSMUSG00000058317.13	protein_coding	Ube2e2	chr14:3709259-3709325:+	ENSMUSG00000058317.13_4937
ENSMUSG00000027130.16	protein_coding	Slc12a6	chr2:112101393-112101482:+	ENSMUSG00000027130.16_724
ENSMUSG00000014599.11	protein_coding	Csf1	chr3:107655835-107655891:-	ENSMUSG00000014599.11_1096
ENSMUSG00000004677.18	protein_coding	Myo9b	chr8:71785985-71786040:+	ENSMUSG00000004677.18_2884
ENSMUSG00000007670.11	protein_coding	Khsrp	chr17:57338060-57338113:-	ENSMUSG00000007670.11_6110
ENSMUSG00000032637.16	protein_coding	Atxn2l	chr7:126092337-126092390:-	ENSMUSG00000032637.16_2626
ENSMUSG00000036391.17	protein_coding	Sec24a	chr11:51593491-51593554:-	ENSMUSG00000036391.17_4097
ENSMUSG00000039262.17	protein_coding	Prrc2b	chr2:32041235-32041290:+	ENSMUSG00000039262.17_538
ENSMUSG00000103458.2	protein_coding	Gm42416	chr18:37846380-37846452:+	ENSMUSG00000103332.2_6309
ENSMUSG00000026721.17	protein_coding	Rabgap1l	chr1:160584568-160584636:-	ENSMUSG00000026721.17_285
ENSMUSG00000103458.2	protein_coding	Gm42416	chr18:37846380-37846452:+	ENSMUSG00000103144.2_6301
ENSMUSG00000079111.4	protein_coding	Kdelr2	chr5:143389771-143389833:+	ENSMUSG00000079111.4_1932
ENSMUSG00000022443.18	protein_coding	Myh9	chr15:77649957-77650029:-	ENSMUSG00000022443.18_5354
ENSMUSG00000103458.2	protein_coding	Gm42416	chr18:37846380-37846452:+	ENSMUSG00000104346.2_6317
ENSMUSG00000002771.13	protein_coding	Grin2d	chr7:45522492-45522560:-	ENSMUSG00000002771.13_2489
ENSMUSG00000028763.19	protein_coding	Hspg2	chr4:137272008-137272051:+	ENSMUSG00000028763.19_1399
ENSMUSG00000029686.16	protein_coding	Cul1	chr6:47464466-47464540:+	ENSMUSG00000029686.16_2049
ENSMUSG00000053398.12	protein_coding	Phgdh	chr3:98232208-98232279:-	ENSMUSG00000053398.12_1079
ENSMUSG00000038872.11	protein_coding	Zfhx3	chr8:109673424-109673494:+	ENSMUSG00000038872.11_3004
ENSMUSG00000058317.13	protein_coding	Ube2e2	chr14:3627710-3627781:+	ENSMUSG00000058317.13_4936
ENSMUSG00000103458.2	protein_coding	Gm42416	chr18:37945972-37946045:+	ENSMUSG00000102222.2_6404
ENSMUSG00000058013.12	protein_coding	Septin11	chr5:93290228-93290294:+	ENSMUSG00000058013.12_1649
ENSMUSG00000002365.11	protein_coding	Snx9	chr17:5951559-5951634:+	ENSMUSG00000002365.11_5823
ENSMUSG00000038126.18	protein_coding	Mphosph9	chr5:124409684-124409745:-	ENSMUSG00000038126.18_1800
ENSMUSG00000058571.12	protein_coding	Gpc6	chr14:117623931-117624017:+	ENSMUSG00000058571.12_5143
ENSMUSG00000063760.10	protein_coding	Rnf217	chr10:31412216-31412288:-	ENSMUSG00000063760.10_3631
ENSMUSG00000063063.13	protein_coding	Ctnna2	chr6:77379646-77379716:-	ENSMUSG00000063063.13_2090
ENSMUSG00000032733.7	protein_coding	Snx33	chr9:56832866-56832934:-	ENSMUSG00000032733.7_3350
ENSMUSG00000041741.11	protein_coding	Pde3a	chr6:141379080-141379163:+	ENSMUSG00000041741.11_2316
ENSMUSG00000021810.4	protein_coding	Ecd	chr14:20384763-20384833:-	ENSMUSG00000021810.4_4953
ENSMUSG00000017466.10	protein_coding	Timp2	chr11:118224485-118224557:-	ENSMUSG00000076433.5_4449
ENSMUSG00000034647.16	protein_coding	Ankrd12	chr17:66292729-66292797:-	ENSMUSG00000034647.16_6131
ENSMUSG00000020282.19	protein_coding	Rhbdf1	chr11:32166143-32166189:-	ENSMUSG00000020282.19_4044
ENSMUSG00000020900.16	protein_coding	Myh10	chr11:68682690-68682747:+	ENSMUSG00000020900.16_4163
ENSMUSG00000034832.16	protein_coding	Tet3	chr6:83433487-83433521:-	ENSMUSG00000034832.16_2113
ENSMUSG00000002602.17	protein_coding	Axl	chr7:25478050-25478108:-	ENSMUSG00000002602.17_2402
ENSMUSG00000062825.16	protein_coding	Actg1	chr11:120239225-120239280:-	ENSMUSG00000062825.16_4462
ENSMUSG00000021493.16	protein_coding	Pdlim7	chr13:55655354-55655407:-	ENSMUSG00000021493.16_4787
ENSMUSG00000031823.15	protein_coding	Zdhhc7	chr8:120816739-120816804:-	ENSMUSG00000031823.15_3090
ENSMUSG00000034088.16	protein_coding	Hdlbp	chr1:93373303-93373362:-	ENSMUSG00000034088.16_188
ENSMUSG00000026020.10	protein_coding	Nop58	chr1:59749665-59749744:+	ENSMUSG00000026020.10_93
ENSMUSG00000058571.12	protein_coding	Gpc6	chr14:117623575-117623654:+	ENSMUSG00000058571.12_5141
ENSMUSG00000020167.15	protein_coding	Tcf3	chr10:80261779-80261826:-	ENSMUSG00000020167.15_3775
ENSMUSG00000048058.18	protein_coding	Ldlrad3	chr2:101911231-101911304:-	ENSMUSG00000048058.18_704
ENSMUSG00000103458.2	protein_coding	Gm42416	chr18:37946699-37946766:+	ENSMUSG00000103332.2_6316
ENSMUSG00000058013.12	protein_coding	Septin11	chr5:93315380-93315445:+	ENSMUSG00000058013.12_1653
ENSMUSG00000035168.17	protein_coding	Tanc1	chr2:59593670-59593737:+	ENSMUSG00000035168.17_612
ENSMUSG00000103458.2	protein_coding	Gm42416	chr18:37946699-37946766:+	ENSMUSG00000103144.2_6308
ENSMUSG00000054309.10	protein_coding	Cpsf3	chr12:21355094-21355170:+	ENSMUSG00000054309.10_4502
ENSMUSG00000103458.2	protein_coding	Gm42416	chr18:37846380-37846452:+	ENSMUSG00000103037.2_6325
ENSMUSG00000103458.2	protein_coding	Gm42416	chr18:37946699-37946766:+	ENSMUSG00000104346.2_6324
ENSMUSG00000103458.2	protein_coding	Gm42416	chr18:37946699-37946766:+	ENSMUSG00000103585.2_6378
ENSMUSG00000026618.12	protein_coding	Iars2	chr1:185036014-185036090:-	ENSMUSG00000026618.12_360
ENSMUSG00000103458.2	protein_coding	Gm42416	chr18:37846380-37846452:+	ENSMUSG00000102748.2_6341
ENSMUSG00000037742.15	protein_coding	Eef1a1	chr9:78387787-78387845:-	ENSMUSG00000037742.15_3433
ENSMUSG00000031925.18	protein_coding	Maml2	chr9:13303586-13303653:+	ENSMUSG00000031925.18_3177
ENSMUSG00000103458.2	protein_coding	Gm42416	chr18:37846380-37846452:+	ENSMUSG00000103677.2_6333
ENSMUSG00000103458.2	protein_coding	Gm42416	chr18:37846380-37846452:+	ENSMUSG00000103567.2_6349
ENSMUSG00000103458.2	protein_coding	Gm42416	chr18:37945972-37946045:+	ENSMUSG00000104063.2_6409
ENSMUSG00000020439.18	protein_coding	Smtn	chr11:3476166-3476223:-	ENSMUSG00000020439.18_3981
ENSMUSG00000103458.2	protein_coding	Gm42416	chr18:37945972-37946045:+	ENSMUSG00000102918.2_6427
ENSMUSG00000103458.2	protein_coding	Gm42416	chr18:37945972-37946045:+	ENSMUSG00000102742.2_6414
ENSMUSG00000040054.18	protein_coding	Baz2a	chr10:127957766-127957841:+	ENSMUSG00000040054.18_3955
ENSMUSG00000028760.17	protein_coding	Eif4g3	chr4:137721126-137721176:+	ENSMUSG00000028760.17_1408
ENSMUSG00000056708.6	protein_coding	Ier5	chr1:154975114-154975171:-	ENSMUSG00000056708.6_272
ENSMUSG00000021820.19	protein_coding	Camk2g	chr14:20814215-20814269:-	ENSMUSG00000021820.19_4958
ENSMUSG00000033016.17	protein_coding	Nfatc1	chr18:80670117-80670161:-	ENSMUSG00000033016.17_6536
ENSMUSG00000024646.15	protein_coding	Cyb5a	chr18:84882871-84882941:+	ENSMUSG00000024646.15_6552
ENSMUSG00000054823.18	protein_coding	Nsd3	chr8:26163351-26163387:+	ENSMUSG00000054823.18_2788
ENSMUSG00000029415.5	protein_coding	Sdad1	chr5:92449648-92449723:-	ENSMUSG00000029415.5_1647
ENSMUSG00000052533.15	protein_coding	Nup188	chr2:30227363-30227440:+	ENSMUSG00000052533.15_511
ENSMUSG00000046841.6	protein_coding	Ckap4	chr10:84364296-84364361:-	ENSMUSG00000046841.6_3831
ENSMUSG00000103458.2	protein_coding	Gm42416	chr18:37846380-37846452:+	ENSMUSG00000103793.2_6357
ENSMUSG00000022021.15	protein_coding	Diaph3	chr14:87355712-87355788:-	ENSMUSG00000022021.15_5121
ENSMUSG00000037991.10	protein_coding	Rmi2	chr16:10672186-10672253:+	ENSMUSG00000037991.10_5594
ENSMUSG00000031189.13	protein_coding	Aff2	chrX:68602452-68602530:+	ENSMUSG00000031189.13_6875
ENSMUSG00000029106.15	protein_coding	Add1	chr5:34782730-34782780:+	ENSMUSG00000029106.15_1577
ENSMUSG00000026043.19	protein_coding	Col3a1	chr1:45371134-45371187:+	ENSMUSG00000026043.19_61
ENSMUSG00000092329.2	protein_coding	Galnt2l	chr8:122997760-122997835:+	ENSMUSG00000092329.2_3072
ENSMUSG00000038872.11	protein_coding	Zfhx3	chr8:109602144-109602189:+	ENSMUSG00000038872.11_3003
ENSMUSG00000069833.14	protein_coding	Ahnak	chr19:8980603-8980657:+	ENSMUSG00000069833.14_6669
ENSMUSG00000103458.2	protein_coding	Gm42416	chr18:37946699-37946766:+	ENSMUSG00000103472.2_6372
ENSMUSG00000032312.8	protein_coding	Csk	chr9:57552713-57552748:-	ENSMUSG00000032312.8_3357
ENSMUSG00000103458.2	protein_coding	Gm42416	chr18:37946699-37946766:+	ENSMUSG00000103897.2_6384
ENSMUSG00000029328.16	protein_coding	Hnrnpdl	chr5:100186573-100186625:-	ENSMUSG00000029328.16_1660
ENSMUSG00000028277.14	protein_coding	Ube2j1	chr4:33039055-33039125:+	ENSMUSG00000028277.14_1190
ENSMUSG00000042608.16	protein_coding	Stk40	chr4:125997976-125998015:+	ENSMUSG00000042608.16_1322
ENSMUSG00000005417.18	protein_coding	Mprip	chr11:59656235-59656301:+	ENSMUSG00000005417.18_4129
ENSMUSG00000103458.2	protein_coding	Gm42416	chr18:37946699-37946766:+	ENSMUSG00000103037.2_6332
ENSMUSG00000004267.17	protein_coding	Eno2	chr6:124741317-124741391:-	ENSMUSG00000004267.17_2268
ENSMUSG00000022565.16	protein_coding	Plec	chr15:76065172-76065228:-	ENSMUSG00000022565.16_5323
ENSMUSG00000103458.2	protein_coding	Gm42416	chr18:37946699-37946766:+	ENSMUSG00000102748.2_6348
ENSMUSG00000030678.8	protein_coding	Maz	chr7:126624873-126624945:-	ENSMUSG00000030678.8_2635
ENSMUSG00000116594.2	protein_coding	Gm49601	chr16:18441666-18441723:-	ENSMUSG00000116594.2_5629
ENSMUSG00000103458.2	protein_coding	Gm42416	chr18:37946699-37946766:+	ENSMUSG00000103677.2_6340
ENSMUSG00000103458.2	protein_coding	Gm42416	chr18:37946699-37946766:+	ENSMUSG00000103567.2_6356
ENSMUSG00000033016.17	protein_coding	Nfatc1	chr18:80716712-80716822:-	ENSMUSG00000033016.17_6537
ENSMUSG00000074746.4	protein_coding	Pdzd8	chr19:59289470-59289527:-	ENSMUSG00000074746.4_6827
ENSMUSG00000103458.2	protein_coding	Gm42416	chr18:37945972-37946045:+	ENSMUSG00000103081.4_6419
ENSMUSG00000042331.14	protein_coding	Specc1	chr11:62042715-62042767:+	ENSMUSG00000042331.14_4152
ENSMUSG00000028869.14	protein_coding	Gnl2	chr4:124946463-124946533:+	ENSMUSG00000028869.14_1321
ENSMUSG00000103458.2	protein_coding	Gm42416	chr18:37945972-37946045:+	ENSMUSG00000102428.2_6424
ENSMUSG00000028763.19	protein_coding	Hspg2	chr4:137238420-137238481:+	ENSMUSG00000028763.19_1394
ENSMUSG00000025857.11	protein_coding	Dnaaf5	chr5:139160617-139160685:+	ENSMUSG00000025857.11_1903
ENSMUSG00000000776.14	protein_coding	Polr3d	chr14:70678483-70678546:-	ENSMUSG00000000776.14_5101
ENSMUSG00000033885.16	protein_coding	Pxk	chr14:14350624-14350700:-	ENSMUSG00000033885.16_4946
ENSMUSG00000092232.2	protein_coding	Gm20521	chr14:55131637-55131684:+	ENSMUSG00000092232.2_5040
ENSMUSG00000006307.17	protein_coding	Kmt2b	chr7:30285688-30285747:-	ENSMUSG00000006307.17_2436
ENSMUSG00000020015.11	protein_coding	Cdk17	chr10:93100760-93100819:+	ENSMUSG00000020015.11_3860
ENSMUSG00000030058.18	protein_coding	Copg1	chr6:87870887-87870936:+	ENSMUSG00000030058.18_2132
ENSMUSG00000103458.2	protein_coding	Gm42416	chr18:37946699-37946766:+	ENSMUSG00000103749.2_6390
ENSMUSG00000061410.7	protein_coding	Zcchc14	chr8:122377845-122377883:-	ENSMUSG00000061410.7_3105
ENSMUSG00000103458.2	protein_coding	Gm42416	chr18:37946699-37946766:+	ENSMUSG00000103793.2_6364
ENSMUSG00000029313.19	protein_coding	Aff1	chr5:103990173-103990228:+	ENSMUSG00000029313.19_1680
ENSMUSG00000018583.6	protein_coding	G3bp1	chr11:55386201-55386263:+	ENSMUSG00000018583.6_4116
ENSMUSG00000003814.9	protein_coding	Calr	chr8:85571205-85571272:-	ENSMUSG00000003814.9_2941
ENSMUSG00000062376.8	protein_coding	Borcs7	chr19:46685990-46686071:+	ENSMUSG00000062376.8_6787
ENSMUSG00000021156.18	protein_coding	Zmynd11	chr13:9740495-9740551:-	ENSMUSG00000021156.18_4704
ENSMUSG00000019961.18	protein_coding	Tmpo	chr10:90989141-90989196:-	ENSMUSG00000019961.18_3855
ENSMUSG00000031503.14	protein_coding	Col4a2	chr8:11458091-11458145:+	ENSMUSG00000031503.14_2751
ENSMUSG00000052726.17	protein_coding	Kcnt2	chr1:140484643-140484709:+	ENSMUSG00000052726.17_255
ENSMUSG00000001962.9	protein_coding	Fam50a	chrX:73359104-73359179:+	ENSMUSG00000001962.9_6891
ENSMUSG00000039148.6	protein_coding	Sart1	chr19:5430469-5430531:-	ENSMUSG00000039148.6_6583
ENSMUSG00000022263.11	protein_coding	Trio	chr15:27772978-27773037:-	ENSMUSG00000022263.11_5206
ENSMUSG00000103458.2	protein_coding	Gm42416	chr18:37946699-37946766:+	ENSMUSG00000102440.2_6395
ENSMUSG00000053950.11	protein_coding	Adnp2	chr18:80171216-80171271:-	ENSMUSG00000053950.11_6532
ENSMUSG00000024668.9	protein_coding	Sdhaf2	chr19:10502755-10502815:-	ENSMUSG00000024668.9_6686
ENSMUSG00000059456.14	protein_coding	Ptk2b	chr14:66395992-66396050:-	ENSMUSG00000059456.14_5081
ENSMUSG00000036402.14	protein_coding	Gng12	chr6:66897616-66897677:+	ENSMUSG00000036402.14_2076
ENSMUSG00000034928.17	protein_coding	Rnf44	chr13:54830912-54830967:-	ENSMUSG00000034928.17_4776
ENSMUSG00000060206.12	protein_coding	Zfp462	chr4:54948437-54948506:+	ENSMUSG00000060206.12_1219
ENSMUSG00000024163.18	protein_coding	Mapk8ip3	chr17:25143122-25143183:-	ENSMUSG00000024163.18_5894
ENSMUSG00000031565.19	protein_coding	Fgfr1	chr8:26056886-26056949:+	ENSMUSG00000031565.19_2785
ENSMUSG00000030122.13	protein_coding	Ptms	chr6:124891599-124891677:-	ENSMUSG00000030122.13_2277
ENSMUSG00000025314.17	protein_coding	Ptprj	chr2:90281465-90281533:-	ENSMUSG00000025314.17_676
ENSMUSG00000037605.17	protein_coding	Adgrl3	chr5:81412859-81412959:+	ENSMUSG00000037605.17_1638
ENSMUSG00000092329.2	protein_coding	Galnt2l	chr8:122986952-122987009:+	ENSMUSG00000092329.2_3060
ENSMUSG00000073856.12	protein_coding	Iqck	chr7:118570420-118570498:+	ENSMUSG00000073856.12_2610
ENSMUSG00000020863.16	protein_coding	Luc7l3	chr11:94187852-94187929:-	ENSMUSG00000020863.16_4275
ENSMUSG00000066900.12	protein_coding	Suds3	chr5:117246419-117246485:-	ENSMUSG00000066900.12_1751
ENSMUSG00000103458.2	protein_coding	Gm42416	chr18:37946699-37946766:+	ENSMUSG00000103088.2_6400
ENSMUSG00000025967.17	protein_coding	Eef1b2	chr1:63217992-63218041:+	ENSMUSG00000025967.17_101
ENSMUSG00000028207.19	protein_coding	Asph	chr4:9622135-9622214:-	ENSMUSG00000028207.19_1178
ENSMUSG00000034390.17	protein_coding	Cmip	chr8:118182733-118182809:+	ENSMUSG00000034390.17_3041
ENSMUSG00000022394.15	protein_coding	L3mbtl2	chr15:81562243-81562302:+	ENSMUSG00000022394.15_5415
ENSMUSG00000021938.13	protein_coding	Pspc1	chr14:56986319-56986400:-	ENSMUSG00000021938.13_5063
ENSMUSG00000017969.14	protein_coding	Ptgis	chr2:167068307-167068377:-	ENSMUSG00000017969.14_911
ENSMUSG00000026131.21	protein_coding	Dst	chr1:34217547-34217628:+	ENSMUSG00000026131.21_20
ENSMUSG00000022263.11	protein_coding	Trio	chr15:27808172-27808233:-	ENSMUSG00000022263.11_5210
ENSMUSG00000059401.15	protein_coding	Mamld1	chrX:70162819-70162902:+	ENSMUSG00000059401.15_6876
ENSMUSG00000056758.15	protein_coding	Hmga2	chr10:120309158-120309216:-	ENSMUSG00000056758.15_3901
ENSMUSG00000027210.21	protein_coding	Meis2	chr2:115895503-115895557:-	ENSMUSG00000027210.21_732
ENSMUSG00000038859.8	protein_coding	Baiap2l1	chr5:144222710-144222790:-	ENSMUSG00000038859.8_1946
ENSMUSG00000034832.16	protein_coding	Tet3	chr6:83347381-83347450:-	ENSMUSG00000034832.16_2109
ENSMUSG00000030103.12	protein_coding	Bhlhe40	chr6:108641846-108641915:+	ENSMUSG00000030103.12_2216
ENSMUSG00000041645.15	protein_coding	Ddx24	chr12:103382369-103382451:-	ENSMUSG00000041645.15_4631
ENSMUSG00000026796.17	protein_coding	Niban2	chr2:32812939-32813000:+	ENSMUSG00000026796.17_567
ENSMUSG00000002031.14	protein_coding	Ift46	chr9:44693442-44693519:+	ENSMUSG00000002031.14_3297
ENSMUSG00000034667.9	protein_coding	Xpot	chr10:121438142-121438191:-	ENSMUSG00000034667.9_3908
ENSMUSG00000024805.17	protein_coding	Pcgf5	chr19:36382092-36382157:+	ENSMUSG00000024805.17_6728
ENSMUSG00000024038.18	protein_coding	Ndufv3	chr17:31746884-31746950:+	ENSMUSG00000024038.18_5955
ENSMUSG00000017466.10	protein_coding	Timp2	chr11:118224080-118224140:-	ENSMUSG00000017466.10_4446
ENSMUSG00000020770.14	protein_coding	Unk	chr11:115949212-115949279:+	ENSMUSG00000020770.14_4417
ENSMUSG00000028248.16	protein_coding	Pnisr	chr4:21862104-21862165:+	ENSMUSG00000028248.16_1184
ENSMUSG00000001119.8	protein_coding	Col6a1	chr10:76547410-76547470:-	ENSMUSG00000001119.8_3722
ENSMUSG00000061589.15	protein_coding	Dot1l	chr10:80608988-80609033:+	ENSMUSG00000061589.15_3784
ENSMUSG00000052837.8	protein_coding	Junb	chr8:85704156-85704218:-	ENSMUSG00000052837.8_2942
ENSMUSG00000047843.17	protein_coding	Bri3	chr5:144192690-144192754:+	ENSMUSG00000047843.17_1942
ENSMUSG00000049807.17	protein_coding	Arhgap23	chr11:97365860-97365915:+	ENSMUSG00000049807.17_4318
ENSMUSG00000036617.18	protein_coding	Etl4	chr2:20811376-20811450:+	ENSMUSG00000036617.18_425
ENSMUSG00000051306.8	protein_coding	Usp42	chr5:143700410-143700479:-	ENSMUSG00000051306.8_1938
ENSMUSG00000028954.12	protein_coding	Nub1	chr5:24902094-24902167:+	ENSMUSG00000028954.12_1542
ENSMUSG00000020740.14	protein_coding	Gga3	chr11:115481729-115481789:-	ENSMUSG00000020740.14_4413
ENSMUSG00000031328.17	protein_coding	Flna	chrX:73284035-73284089:-	ENSMUSG00000031328.17_6889
ENSMUSG00000046034.9	protein_coding	Otulin	chr15:27562937-27562981:-	ENSMUSG00000046034.9_5197
ENSMUSG00000020282.19	protein_coding	Rhbdf1	chr11:32165935-32165988:-	ENSMUSG00000020282.19_4043
ENSMUSG00000040459.12	protein_coding	Arglu1	chr8:8733929-8733974:-	ENSMUSG00000040459.12_2736
ENSMUSG00000026193.16	protein_coding	Fn1	chr1:71658544-71658602:-	ENSMUSG00000026193.16_116
ENSMUSG00000001506.11	protein_coding	Col1a1	chr11:94835579-94835624:+	ENSMUSG00000001506.11_4287
ENSMUSG00000041629.8	protein_coding	Fam104a	chr11:113568103-113568155:-	ENSMUSG00000041629.8_4409
ENSMUSG00000056758.15	protein_coding	Hmga2	chr10:120283608-120283667:-	ENSMUSG00000056758.15_3898
ENSMUSG00000049659.16	protein_coding	Aftph	chr11:20649133-20649195:-	ENSMUSG00000049659.16_4021
ENSMUSG00000023007.16	protein_coding	Prpf40b	chr15:99207036-99207069:+	ENSMUSG00000023007.16_5516
ENSMUSG00000031701.7	protein_coding	Dnaja2	chr8:86281769-86281833:-	ENSMUSG00000031701.7_2946
ENSMUSG00000103458.2	protein_coding	Gm42416	chr18:37946699-37946766:+	ENSMUSG00000102222.2_6406
ENSMUSG00000064901.3	snoRNA	Snora21	chr11:97672523-97672572:-	ENSMUSG00000071415.7_4325
ENSMUSG00000039542.17	protein_coding	Ncam1	chr9:49428616-49428697:-	ENSMUSG00000039542.17_3324
ENSMUSG00000024983.11	protein_coding	Vti1a	chr19:55427274-55427342:+	ENSMUSG00000024983.11_6812
ENSMUSG00000037295.8	protein_coding	Ldlrap1	chr4:134482477-134482541:-	ENSMUSG00000037295.8_1380
ENSMUSG00000036057.12	protein_coding	Ptpn23	chr9:110216812-110216880:-	ENSMUSG00000036057.12_3516
ENSMUSG00000037736.21	protein_coding	Limch1	chr5:67186102-67186185:+	ENSMUSG00000037736.21_1621
ENSMUSG00000022561.14	protein_coding	Gpaa1	chr15:76217250-76217304:+	ENSMUSG00000022561.14_5330
ENSMUSG00000015143.16	protein_coding	Actn1	chr12:80306762-80306818:-	ENSMUSG00000015143.16_4573
ENSMUSG00000027201.17	protein_coding	Myef2	chr2:124940249-124940321:-	ENSMUSG00000027201.17_764
ENSMUSG00000042444.11	protein_coding	Mindy2	chr9:70530641-70530720:-	ENSMUSG00000042444.11_3416
ENSMUSG00000042496.19	protein_coding	Prdm10	chr9:31201492-31201557:+	ENSMUSG00000042496.19_3245
ENSMUSG00000006498.17	protein_coding	Ptbp1	chr10:79695502-79695547:+	ENSMUSG00000006498.17_3743
ENSMUSG00000021009.16	protein_coding	Ptpn21	chr12:98655166-98655237:-	ENSMUSG00000021009.16_4623
[truncated: 4,608 more rows]

## Sheet: +PDGF peaks
gene_id	gene_type	gene_name	queryRange	query_name
ENSMUSG00000029761.17	protein_coding	Cald1	chr6:34722725-34722990:+	ENSMUSG00000029761.17_2692
ENSMUSG00000046876.17	protein_coding	Atxn1	chr13:45791720-45791856:-	ENSMUSG00000046876.17_6304
ENSMUSG00000095616.2	snRNA	Gm26244	chr18:10151041-10151142:-	ENSMUSG00000024290.10_8133
ENSMUSG00000027422.16	protein_coding	Rrbp1	chr2:143831882-143832055:-	ENSMUSG00000027422.16_1062
ENSMUSG00000039218.18	protein_coding	Srrm2	chr17:24035010-24035256:+	ENSMUSG00000039218.18_7675
ENSMUSG00000031328.17	protein_coding	Flna	chrX:73271278-73271364:-	ENSMUSG00000031328.17_8972
ENSMUSG00000015165.17	protein_coding	Hnrnpl	chr7:28515919-28516043:+	ENSMUSG00000015165.17_3177
ENSMUSG00000026305.16	protein_coding	Lrrfip1	chr1:91043130-91043351:+	ENSMUSG00000026305.16_259
ENSMUSG00000027204.14	protein_coding	Fbn1	chr2:125273187-125273335:-	ENSMUSG00000027204.14_986
ENSMUSG00000028364.16	protein_coding	Tnc	chr4:63904293-63904425:-	ENSMUSG00000028364.16_1674
ENSMUSG00000056342.17	protein_coding	Usp34	chr11:23313959-23314088:+	ENSMUSG00000056342.17_5301
ENSMUSG00000037210.17	protein_coding	Fam193a	chr5:34622919-34623079:+	ENSMUSG00000037210.17_2134
ENSMUSG00000055320.19	protein_coding	Tead1	chr7:112448431-112448563:+	ENSMUSG00000055320.19_3478
ENSMUSG00000026074.16	protein_coding	Map4k4	chr1:40036182-40036343:+	ENSMUSG00000026074.16_80
ENSMUSG00000069833.14	protein_coding	Ahnak	chr19:8979057-8979165:+	ENSMUSG00000069833.14_8697
ENSMUSG00000022377.17	protein_coding	Asap1	chr15:64184198-64184322:-	ENSMUSG00000022377.17_6956
ENSMUSG00000092329.2	protein_coding	Galnt2l	chr8:122988453-122988570:+	ENSMUSG00000092329.2_4064
ENSMUSG00000029761.17	protein_coding	Cald1	chr6:34732705-34732834:+	ENSMUSG00000029761.17_2696
ENSMUSG00000020315.19	protein_coding	Sptbn1	chr11:30059886-30059981:-	ENSMUSG00000020315.19_5308
ENSMUSG00000026193.16	protein_coding	Fn1	chr1:71637525-71637623:-	ENSMUSG00000026193.16_161
ENSMUSG00000018171.10	protein_coding	Vmp1	chr11:86477312-86477410:-	ENSMUSG00000018171.10_5616
ENSMUSG00000023944.15	protein_coding	Hsp90ab1	chr17:45881242-45881459:-	ENSMUSG00000023944.15_7895
ENSMUSG00000026131.21	protein_coding	Dst	chr1:34217311-34217561:+	ENSMUSG00000026131.21_36
ENSMUSG00000029478.17	protein_coding	Ncor2	chr5:125127999-125128131:-	ENSMUSG00000029478.17_2443
ENSMUSG00000026193.16	protein_coding	Fn1	chr1:71639450-71639626:-	ENSMUSG00000026193.16_165
ENSMUSG00000048154.18	protein_coding	Kmt2d	chr15:98743261-98743424:-	ENSMUSG00000048154.18_7220
ENSMUSG00000027620.17	protein_coding	Rbm39	chr2:156014749-156014874:-	ENSMUSG00000027620.17_1127
ENSMUSG00000015133.18	protein_coding	Lrrk1	chr7:65988847-65988938:-	ENSMUSG00000015133.18_3321
ENSMUSG00000038615.18	protein_coding	Nfe2l1	chr11:96710407-96710545:-	ENSMUSG00000038615.18_5665
ENSMUSG00000021838.18	protein_coding	Samd4	chr14:47175029-47175154:+	ENSMUSG00000021838.18_6631
ENSMUSG00000031925.18	protein_coding	Maml2	chr9:13409737-13409857:+	ENSMUSG00000031925.18_4223
ENSMUSG00000047793.14	protein_coding	Sned1	chr1:93204295-93204447:+	ENSMUSG00000047793.14_273
ENSMUSG00000029761.17	protein_coding	Cald1	chr6:34723333-34723519:+	ENSMUSG00000029761.17_2694
ENSMUSG00000025555.15	protein_coding	Farp1	chr14:121492934-121493009:+	ENSMUSG00000025555.15_6803
ENSMUSG00000024044.20	protein_coding	Epb41l3	chr17:69569225-69569337:+	ENSMUSG00000024044.20_8023
ENSMUSG00000069833.14	protein_coding	Ahnak	chr19:8982328-8982506:+	ENSMUSG00000069833.14_8701
ENSMUSG00000038587.11	protein_coding	Akap12	chr10:4303411-4303691:+	ENSMUSG00000038587.11_4743
ENSMUSG00000039286.13	protein_coding	Fndc3b	chr3:27592277-27592384:-	ENSMUSG00000039286.13_1266
ENSMUSG00000032621.9	protein_coding	Srek1	chr13:103888917-103889092:-	ENSMUSG00000032621.9_6477
ENSMUSG00000068699.13	protein_coding	Flnc	chr6:29453620-29453760:+	ENSMUSG00000068699.13_2674
ENSMUSG00000004562.17	protein_coding	Arhgef40	chr14:52227252-52227396:+	ENSMUSG00000004562.17_6644
ENSMUSG00000033955.14	protein_coding	Tnks1bp1	chr2:84892684-84892839:+	ENSMUSG00000033955.14_861
ENSMUSG00000021838.18	protein_coding	Samd4	chr14:47330889-47331007:+	ENSMUSG00000021838.18_6635
ENSMUSG00000005534.11	protein_coding	Insr	chr8:3226687-3226784:-	ENSMUSG00000005534.11_3625
ENSMUSG00000032366.16	protein_coding	Tpm1	chr9:66956302-66956444:-	ENSMUSG00000032366.16_4500
ENSMUSG00000039630.11	protein_coding	Hnrnpu	chr1:178164675-178164827:-	ENSMUSG00000039630.11_466
ENSMUSG00000030259.13	protein_coding	Rassf8	chr6:145761277-145761438:+	ENSMUSG00000030259.13_3035
ENSMUSG00000002028.14	protein_coding	Kmt2a	chr9:44760488-44760735:-	ENSMUSG00000002028.14_4377
ENSMUSG00000057335.12	protein_coding	Cep170	chr1:176584319-176584453:-	ENSMUSG00000057335.12_458
ENSMUSG00000030779.17	protein_coding	Rbbp6	chr7:122601119-122601337:+	ENSMUSG00000030779.17_3494
ENSMUSG00000004044.10	protein_coding	Cavin1	chr11:100849790-100849928:-	ENSMUSG00000004044.10_5724
ENSMUSG00000030067.18	protein_coding	Foxp1	chr6:98980263-98980366:-	ENSMUSG00000030067.18_2882
ENSMUSG00000032479.16	protein_coding	Map4	chr9:109866902-109867028:+	ENSMUSG00000032479.16_4659
ENSMUSG00000090266.11	protein_coding	Mettl23	chr11:116742868-116743034:+	ENSMUSG00000090266.11_5843
ENSMUSG00000022462.8	protein_coding	Slc38a2	chr15:96596506-96596643:-	ENSMUSG00000022462.8_7187
ENSMUSG00000092329.2	protein_coding	Galnt2l	chr8:122996020-122996166:+	ENSMUSG00000092329.2_4073
ENSMUSG00000026305.16	protein_coding	Lrrfip1	chr1:91043362-91043536:+	ENSMUSG00000026305.16_260
ENSMUSG00000024949.18	protein_coding	Sf1	chr19:6415695-6415768:+	ENSMUSG00000024949.18_8666
ENSMUSG00000021910.16	protein_coding	Nisch	chr14:30899317-30899507:-	ENSMUSG00000021910.16_6602
ENSMUSG00000051331.17	protein_coding	Cacna1c	chr6:118610125-118610211:-	ENSMUSG00000051331.17_2936
ENSMUSG00000027624.21	protein_coding	Epb41l1	chr2:156363305-156363477:+	ENSMUSG00000027624.21_1133
ENSMUSG00000039607.18	protein_coding	Rbms3	chr9:116873483-116873629:-	ENSMUSG00000039607.18_4703
ENSMUSG00000026837.17	protein_coding	Col5a1	chr2:27842286-27842391:+	ENSMUSG00000026837.17_663
ENSMUSG00000029478.17	protein_coding	Ncor2	chr5:125145997-125146090:-	ENSMUSG00000029478.17_2446
ENSMUSG00000043940.16	protein_coding	Wdfy3	chr5:102023719-102023826:-	ENSMUSG00000043940.16_2265
ENSMUSG00000092329.2	protein_coding	Galnt2l	chr8:122988455-122988567:+	ENSMUSG00000043903.5_4134
ENSMUSG00000021699.18	protein_coding	Pde4d	chr13:109998365-109998562:+	ENSMUSG00000021699.18_6500
ENSMUSG00000032479.16	protein_coding	Map4	chr9:109869321-109869429:+	ENSMUSG00000032479.16_4660
ENSMUSG00000107478.2	protein_coding	Gm45234	chr6:124724802-124724931:-	ENSMUSG00000107478.2_2967
ENSMUSG00000034994.11	protein_coding	Eef2	chr10:81015379-81015478:+	ENSMUSG00000034994.11_5019
ENSMUSG00000031540.15	protein_coding	Kat6a	chr8:23428420-23428660:+	ENSMUSG00000031540.15_3691
ENSMUSG00000026349.15	protein_coding	Ccnt2	chr1:127730738-127730845:+	ENSMUSG00000026349.15_306
ENSMUSG00000022565.16	protein_coding	Plec	chr15:76062251-76062489:-	ENSMUSG00000022565.16_6989
ENSMUSG00000107478.2	protein_coding	Gm45234	chr6:124724802-124724930:-	ENSMUSG00000004263.16_2968
ENSMUSG00000035545.14	protein_coding	Leng8	chr7:4150617-4150733:+	ENSMUSG00000035545.14_3050
ENSMUSG00000004562.17	protein_coding	Arhgef40	chr14:52227041-52227186:+	ENSMUSG00000004562.17_6643
ENSMUSG00000052727.7	protein_coding	Map1b	chr13:99570545-99570777:-	ENSMUSG00000052727.7_6463
ENSMUSG00000019997.12	protein_coding	Ccn2	chr10:24471411-24471577:+	ENSMUSG00000019997.12_4802
ENSMUSG00000022377.17	protein_coding	Asap1	chr15:63965859-63965964:-	ENSMUSG00000022377.17_6947
ENSMUSG00000070047.15	protein_coding	Fat1	chr8:45497181-45497262:+	ENSMUSG00000070047.15_3738
ENSMUSG00000022246.15	protein_coding	Rai14	chr15:10575377-10575482:-	ENSMUSG00000022246.15_6831
ENSMUSG00000014599.11	protein_coding	Csf1	chr3:107656204-107656309:-	ENSMUSG00000014599.11_1462
ENSMUSG00000090213.2	protein_coding	Tmem189	chr2:167531559-167531741:-	ENSMUSG00000090213.2_1199
ENSMUSG00000026131.21	protein_coding	Dst	chr1:34217007-34217137:+	ENSMUSG00000026131.21_35
ENSMUSG00000022443.18	protein_coding	Myh9	chr15:77658758-77658895:-	ENSMUSG00000022443.18_7042
ENSMUSG00000031558.16	protein_coding	Slit2	chr5:48267878-48268046:+	ENSMUSG00000031558.16_2175
ENSMUSG00000051391.10	protein_coding	Ywhag	chr5:135940309-135940420:-	ENSMUSG00000051391.10_2496
ENSMUSG00000035299.17	protein_coding	Mid1	chrX:168600541-168600697:+	ENSMUSG00000035299.17_9066
ENSMUSG00000022010.20	protein_coding	Tsc22d1	chr14:76653874-76653968:+	ENSMUSG00000022010.20_6761
ENSMUSG00000032212.11	protein_coding	Sltm	chr9:70480974-70481127:+	ENSMUSG00000032212.11_4517
ENSMUSG00000040225.16	protein_coding	Prrc2c	chr1:162538058-162538259:-	ENSMUSG00000040225.16_435
ENSMUSG00000033565.19	protein_coding	Rbfox2	chr15:77001199-77001268:-	ENSMUSG00000033565.19_7033
ENSMUSG00000089945.14	protein_coding	Pakap	chr4:57855378-57855515:+	ENSMUSG00000089945.14_1645
ENSMUSG00000039219.19	protein_coding	Arid4b	chr13:14344505-14344618:+	ENSMUSG00000039219.19_6251
ENSMUSG00000022961.19	protein_coding	Son	chr16:91457195-91457352:+	ENSMUSG00000022961.19_7563
ENSMUSG00000020950.11	protein_coding	Foxg1	chr12:49431316-49431455:+	ENSMUSG00000020950.11_5971
ENSMUSG00000062115.16	protein_coding	Rai1	chr11:60076738-60076841:+	ENSMUSG00000062115.16_5430
ENSMUSG00000085795.9	protein_coding	Zfp703	chr8:27468979-27469111:+	ENSMUSG00000085795.9_3706
ENSMUSG00000028464.17	protein_coding	Tpm2	chr4:43523243-43523375:-	ENSMUSG00000028464.17_1602
ENSMUSG00000032332.18	protein_coding	Col12a1	chr9:79578591-79578732:-	ENSMUSG00000032332.18_4554
ENSMUSG00000053510.13	protein_coding	Nrd1	chr4:108870778-108870890:+	ENSMUSG00000053510.13_1732
ENSMUSG00000002028.14	protein_coding	Kmt2a	chr9:44753831-44753972:-	ENSMUSG00000002028.14_4374
ENSMUSG00000001424.15	protein_coding	Snd1	chr6:28545518-28545599:+	ENSMUSG00000001424.15_2665
ENSMUSG00000070576.5	protein_coding	Mn1	chr5:111567560-111567700:+	ENSMUSG00000070576.5_2317
ENSMUSG00000040481.18	protein_coding	Bptf	chr11:107022122-107022293:-	ENSMUSG00000040481.18_5782
ENSMUSG00000001504.11	protein_coding	Irx2	chr13:72778947-72779096:+	ENSMUSG00000001504.11_6410
ENSMUSG00000001729.15	protein_coding	Akt1	chr12:112623503-112623631:-	ENSMUSG00000001729.15_6204
ENSMUSG00000024393.15	protein_coding	Prrc2a	chr17:35378226-35378336:-	ENSMUSG00000024393.15_7855
ENSMUSG00000035569.18	protein_coding	Ankrd11	chr8:123619611-123619731:-	ENSMUSG00000035569.18_4173
ENSMUSG00000022475.20	protein_coding	Hdac7	chr15:97707283-97707395:-	ENSMUSG00000022475.20_7195
ENSMUSG00000040761.17	protein_coding	Spen	chr4:141202924-141203158:-	ENSMUSG00000040761.17_1950
ENSMUSG00000071064.16	protein_coding	Zfp827	chr8:79882801-79882945:+	ENSMUSG00000071064.16_3850
ENSMUSG00000020473.14	protein_coding	Aebp1	chr11:5815202-5815311:+	ENSMUSG00000020473.14_5266
ENSMUSG00000064210.8	protein_coding	Ano6	chr15:95806095-95806217:+	ENSMUSG00000064210.8_7175
ENSMUSG00000030849.19	protein_coding	Fgfr2	chr7:130330688-130330823:-	ENSMUSG00000030849.19_3559
ENSMUSG00000027881.15	protein_coding	Prpf38b	chr3:108811501-108811691:-	ENSMUSG00000027881.15_1468
ENSMUSG00000024960.10	protein_coding	Plcb3	chr19:6932210-6932299:-	ENSMUSG00000024960.10_8669
ENSMUSG00000001506.11	protein_coding	Col1a1	chr11:94841638-94841726:+	ENSMUSG00000001506.11_5651
ENSMUSG00000022387.18	protein_coding	Brd1	chr15:88614372-88614478:-	ENSMUSG00000022387.18_7144
ENSMUSG00000036591.17	protein_coding	Arhgap21	chr2:20854865-20855023:-	ENSMUSG00000036591.17_602
ENSMUSG00000089945.14	protein_coding	Pakap	chr4:57855379-57855514:+	ENSMUSG00000038729.25_1649
ENSMUSG00000073643.12	protein_coding	Wdfy1	chr1:79692592-79692675:-	ENSMUSG00000073643.12_215
ENSMUSG00000068036.17	protein_coding	Afdn	chr17:14116351-14116483:+	ENSMUSG00000068036.17_7657
ENSMUSG00000031229.17	protein_coding	Atrx	chrX:104894753-104894873:-	ENSMUSG00000031229.17_9026
ENSMUSG00000020198.9	protein_coding	Ap3d1	chr10:80546563-80546667:-	ENSMUSG00000020198.9_5002
ENSMUSG00000026657.18	protein_coding	Frmd4a	chr2:4366281-4366403:+	ENSMUSG00000026657.18_563
ENSMUSG00000041734.16	protein_coding	Kirrel	chr3:87032319-87032425:-	ENSMUSG00000041734.16_1337
ENSMUSG00000025234.12	protein_coding	Arih1	chr9:59393518-59393606:-	ENSMUSG00000025234.12_4449
ENSMUSG00000069833.14	protein_coding	Ahnak	chr19:8985247-8985429:+	ENSMUSG00000069833.14_8707
ENSMUSG00000043079.18	protein_coding	Synpo	chr18:60735452-60735601:-	ENSMUSG00000043079.18_8447
ENSMUSG00000002833.12	protein_coding	Hdgfl2	chr17:56404239-56404419:+	ENSMUSG00000002833.12_7949
ENSMUSG00000028820.14	protein_coding	Sfpq	chr4:126920563-126920680:+	ENSMUSG00000028820.14_1812
ENSMUSG00000021794.17	protein_coding	Glud1	chr14:34033055-34033184:+	ENSMUSG00000021794.17_6623
ENSMUSG00000029050.16	protein_coding	Ski	chr4:155306003-155306119:-	ENSMUSG00000029050.16_2011
ENSMUSG00000034120.19	protein_coding	Srsf2	chr11:116742870-116743027:-	ENSMUSG00000034120.19_5844
ENSMUSG00000020695.15	protein_coding	Mrc2	chr11:105192269-105192390:+	ENSMUSG00000020695.15_5767
ENSMUSG00000024238.16	protein_coding	Zeb1	chr18:5668617-5668730:+	ENSMUSG00000024238.16_8113
ENSMUSG00000092329.2	protein_coding	Galnt2l	chr8:122997254-122997354:+	ENSMUSG00000092329.2_4074
ENSMUSG00000005087.18	protein_coding	Cd44	chr2:102683442-102683537:-	ENSMUSG00000005087.18_900
ENSMUSG00000005417.18	protein_coding	Mprip	chr11:59655225-59655354:+	ENSMUSG00000005417.18_5424
ENSMUSG00000031939.17	protein_coding	Taf1d	chr9:15220023-15220120:+	ENSMUSG00000031939.17_4234
ENSMUSG00000023022.15	protein_coding	Lima1	chr15:99678455-99678622:-	ENSMUSG00000023022.15_7244
ENSMUSG00000074305.10	protein_coding	Peak1	chr9:56165059-56165148:-	ENSMUSG00000074305.10_4422
ENSMUSG00000101678.4	protein_coding	Gm29609	chr5:31330195-31330342:-	ENSMUSG00000101678.4_2106
ENSMUSG00000024620.12	protein_coding	Pdgfrb	chr18:61183816-61183964:+	ENSMUSG00000024620.12_8459
ENSMUSG00000018476.8	protein_coding	Kdm6b	chr11:69295906-69296051:-	ENSMUSG00000018476.8_5488
ENSMUSG00000040459.12	protein_coding	Arglu1	chr8:8739978-8740052:-	ENSMUSG00000040459.12_3639
ENSMUSG00000037679.10	protein_coding	Inf2	chr12:112578192-112578327:+	ENSMUSG00000037679.10_6203
ENSMUSG00000020532.19	protein_coding	Acaca	chr11:84129004-84129122:+	ENSMUSG00000020532.19_5602
ENSMUSG00000022892.12	protein_coding	App	chr16:84853263-84853415:-	ENSMUSG00000022892.12_7538
ENSMUSG00000092329.2	protein_coding	Galnt2l	chr8:122994423-122994642:+	ENSMUSG00000092329.2_4072
ENSMUSG00000027254.14	protein_coding	Map1a	chr2:121131046-121131267:+	ENSMUSG00000027254.14_974
ENSMUSG00000015937.16	protein_coding	Macroh2a1	chr13:56252116-56252188:-	ENSMUSG00000015937.16_6374
ENSMUSG00000013419.8	protein_coding	Zfp651	chr9:121592602-121592744:+	ENSMUSG00000013419.8_4730
ENSMUSG00000070047.15	protein_coding	Fat1	chr8:45476813-45477048:+	ENSMUSG00000070047.15_3735
ENSMUSG00000021733.12	protein_coding	Slc4a7	chr14:7735908-7736002:-	ENSMUSG00000021733.12_6523
ENSMUSG00000058013.12	protein_coding	Septin11	chr5:93315364-93315464:+	ENSMUSG00000058013.12_2249
ENSMUSG00000026721.17	protein_coding	Rabgap1l	chr1:160584521-160584637:-	ENSMUSG00000026721.17_418
ENSMUSG00000032239.11	protein_coding	Rp9	chr9:22359995-22360113:-	ENSMUSG00000032239.11_4313
ENSMUSG00000030770.16	protein_coding	Parva	chr7:112159139-112159275:+	ENSMUSG00000030770.16_3474
ENSMUSG00000027523.21	protein_coding	Gnas	chr2:174170561-174170715:+	ENSMUSG00000027523.21_1220
ENSMUSG00000020827.19	protein_coding	Mink1	chr11:70496875-70496968:+	ENSMUSG00000020827.19_5514
ENSMUSG00000037487.8	protein_coding	Ubr5	chr15:38000138-38000249:-	ENSMUSG00000037487.8_6907
ENSMUSG00000001506.11	protein_coding	Col1a1	chr11:94841292-94841400:+	ENSMUSG00000001506.11_5649
ENSMUSG00000018160.16	protein_coding	Med1	chr11:98048669-98048779:-	ENSMUSG00000018160.16_5688
ENSMUSG00000020994.6	protein_coding	Pnn	chr12:59118270-59118386:+	ENSMUSG00000020994.6_5992
ENSMUSG00000048154.18	protein_coding	Kmt2d	chr15:98761675-98761782:-	ENSMUSG00000048154.18_7224
ENSMUSG00000101678.4	protein_coding	Gm29609	chr5:31330195-31330336:-	ENSMUSG00000106864.4_2107
ENSMUSG00000027750.17	protein_coding	Postn	chr3:54290808-54290899:+	ENSMUSG00000027750.17_1292
ENSMUSG00000026193.16	protein_coding	Fn1	chr1:71638763-71638852:-	ENSMUSG00000026193.16_164
ENSMUSG00000036617.18	protein_coding	Etl4	chr2:20610211-20610328:+	ENSMUSG00000036617.18_598
ENSMUSG00000022263.11	protein_coding	Trio	chr15:27748008-27748168:-	ENSMUSG00000022263.11_6878
ENSMUSG00000034163.11	protein_coding	Zfc3h1	chr10:115221138-115221235:+	ENSMUSG00000034163.11_5108
ENSMUSG00000040524.10	protein_coding	Zfp609	chr9:65609839-65609979:-	ENSMUSG00000040524.10_4486
ENSMUSG00000029478.17	protein_coding	Ncor2	chr5:125103914-125104070:-	ENSMUSG00000029478.17_2437
ENSMUSG00000032560.15	protein_coding	Dnajc13	chr9:104046409-104046506:-	ENSMUSG00000032560.15_4597
ENSMUSG00000029711.14	protein_coding	Epo	chr5:137522255-137522371:-	ENSMUSG00000029711.14_2522
ENSMUSG00000020473.14	protein_coding	Aebp1	chr11:5814028-5814159:+	ENSMUSG00000020473.14_5265
ENSMUSG00000023007.16	protein_coding	Prpf40b	chr15:99206945-99207069:+	ENSMUSG00000023007.16_7230
ENSMUSG00000015222.19	protein_coding	Map2	chr1:66455062-66455186:+	ENSMUSG00000015222.19_156
ENSMUSG00000030852.19	protein_coding	Tacc2	chr7:130330689-130330821:+	ENSMUSG00000030852.19_3563
ENSMUSG00000034595.18	protein_coding	Ppp1r18	chr17:36178373-36178455:+	ENSMUSG00000034595.18_7872
ENSMUSG00000035783.10	protein_coding	Acta2	chr19:34229095-34229223:-	ENSMUSG00000035783.10_8776
ENSMUSG00000032525.16	protein_coding	Nktr	chr9:121578369-121578485:+	ENSMUSG00000032525.16_4727
ENSMUSG00000019505.8	protein_coding	Ubb	chr11:62443683-62443778:+	ENSMUSG00000019505.8_5463
ENSMUSG00000025402.13	protein_coding	Nab2	chr10:127500148-127500250:-	ENSMUSG00000025402.13_5188
ENSMUSG00000026987.17	protein_coding	Baz2b	chr2:59799592-59799693:-	ENSMUSG00000026987.17_799
ENSMUSG00000026219.15	protein_coding	Trip12	chr1:84771393-84771520:-	ENSMUSG00000026219.15_224
ENSMUSG00000029207.17	protein_coding	Apbb2	chr5:66608833-66608972:-	ENSMUSG00000029207.17_2196
ENSMUSG00000024238.16	protein_coding	Zeb1	chr18:5670685-5670791:+	ENSMUSG00000024238.16_8115
ENSMUSG00000062184.12	protein_coding	Hs6st2	chrX:50600937-50601038:-	ENSMUSG00000062184.12_8950
ENSMUSG00000028649.22	protein_coding	Macf1	chr4:123279254-123279445:-	ENSMUSG00000028649.22_1781
ENSMUSG00000050295.5	protein_coding	Foxc1	chr13:31991677-31991787:+	ENSMUSG00000050295.5_6281
ENSMUSG00000039477.17	protein_coding	Tnrc18	chr5:142736325-142736390:-	ENSMUSG00000039477.17_2571
ENSMUSG00000040423.12	protein_coding	Rc3h1	chr1:160759188-160759292:+	ENSMUSG00000040423.12_420
ENSMUSG00000033059.8	protein_coding	Pygb	chr2:150633560-150633653:+	ENSMUSG00000033059.8_1069
ENSMUSG00000001761.8	protein_coding	Smo	chr6:29750968-29751085:+	ENSMUSG00000001761.8_2676
ENSMUSG00000080316.12	protein_coding	Spaca6	chr17:18052088-18052168:+	ENSMUSG00000080316.12_7666
ENSMUSG00000034889.9	protein_coding	Cactin	chr10:81158707-81158837:+	ENSMUSG00000034889.9_5025
ENSMUSG00000029135.11	protein_coding	Fosl2	chr5:32310214-32310328:+	ENSMUSG00000029135.11_2118
ENSMUSG00000031078.16	protein_coding	Cttn	chr7:143995437-143995526:-	ENSMUSG00000031078.16_3620
ENSMUSG00000031523.17	protein_coding	Dlc1	chr8:37051636-37051760:-	ENSMUSG00000031523.17_3721
ENSMUSG00000021838.18	protein_coding	Samd4	chr14:47264123-47264266:+	ENSMUSG00000021838.18_6632
ENSMUSG00000057738.15	protein_coding	Sptan1	chr2:29917032-29917139:+	ENSMUSG00000057738.15_693
ENSMUSG00000021948.18	protein_coding	Prkcd	chr14:30342530-30342670:-	ENSMUSG00000021948.18_6594
ENSMUSG00000011960.13	protein_coding	Ccnt1	chr15:98441707-98441792:-	ENSMUSG00000011960.13_7206
ENSMUSG00000005124.11	protein_coding	Ccn4	chr15:66778251-66778333:+	ENSMUSG00000005124.11_6958
ENSMUSG00000027288.17	protein_coding	Zfp106	chr2:120366021-120366153:-	ENSMUSG00000027288.17_963
ENSMUSG00000092329.2	protein_coding	Galnt2l	chr8:122991256-122991480:+	ENSMUSG00000092329.2_4068
ENSMUSG00000032883.16	protein_coding	Acsl3	chr1:78642787-78642871:+	ENSMUSG00000032883.16_213
ENSMUSG00000014303.14	protein_coding	Glis2	chr16:4429621-4429725:+	ENSMUSG00000014303.14_7301
ENSMUSG00000068220.7	protein_coding	Lgals1	chr15:78813843-78814005:+	ENSMUSG00000068220.7_7066
ENSMUSG00000039637.16	protein_coding	Coro7	chr16:4459576-4459696:-	ENSMUSG00000039637.16_7303
ENSMUSG00000037104.10	protein_coding	Socs5	chr17:87441819-87441915:+	ENSMUSG00000037104.10_8097
ENSMUSG00000008348.10	protein_coding	Ubc	chr5:125463165-125463265:-	ENSMUSG00000008348.10_2450
ENSMUSG00000019947.11	protein_coding	Arid5b	chr10:67933163-67933254:-	ENSMUSG00000019947.11_4883
ENSMUSG00000039646.6	protein_coding	Vasn	chr16:4459579-4459696:+	ENSMUSG00000004069.18_7306
ENSMUSG00000032399.9	protein_coding	Rpl4	chr9:64085576-64085718:+	ENSMUSG00000032399.9_4479
ENSMUSG00000032294.18	protein_coding	Pkm	chr9:59577916-59578019:+	ENSMUSG00000032294.18_4452
ENSMUSG00000022565.16	protein_coding	Plec	chr15:76071838-76071938:-	ENSMUSG00000022565.16_7002
ENSMUSG00000033149.18	protein_coding	Phldb2	chr16:45599656-45599789:-	ENSMUSG00000033149.18_7502
ENSMUSG00000027209.18	protein_coding	Fam227b	chr2:125877846-125877922:-	ENSMUSG00000027209.18_1000
ENSMUSG00000029761.17	protein_coding	Cald1	chr6:34665161-34665259:+	ENSMUSG00000029761.17_2690
ENSMUSG00000013415.10	protein_coding	Igf2bp1	chr11:95861496-95861618:-	ENSMUSG00000013415.10_5662
ENSMUSG00000028053.14	protein_coding	Ash1l	chr3:88873334-88873431:+	ENSMUSG00000028053.14_1371
ENSMUSG00000024501.21	protein_coding	Dpysl3	chr18:43484511-43484639:-	ENSMUSG00000024501.21_8412
ENSMUSG00000033228.9	protein_coding	Scaf11	chr15:96316687-96316809:-	ENSMUSG00000033228.9_7183
ENSMUSG00000022565.16	protein_coding	Plec	chr15:76063171-76063264:-	ENSMUSG00000022565.16_6991
ENSMUSG00000029313.19	protein_coding	Aff1	chr5:103990153-103990261:+	ENSMUSG00000029313.19_2273
ENSMUSG00000032883.16	protein_coding	Acsl3	chr1:78642787-78642871:+	ENSMUSG00000079470.9_214
ENSMUSG00000021493.16	protein_coding	Pdlim7	chr13:55655302-55655428:-	ENSMUSG00000021493.16_6357
ENSMUSG00000039067.6	protein_coding	Psmd7	chr8:108307528-108307654:-	ENSMUSG00000039067.6_3990
ENSMUSG00000025369.16	protein_coding	Smarcc2	chr10:128310553-128310657:+	ENSMUSG00000025369.16_5214
ENSMUSG00000029761.17	protein_coding	Cald1	chr6:34734920-34735010:+	ENSMUSG00000029761.17_2697
ENSMUSG00000056758.15	protein_coding	Hmga2	chr10:120309158-120309244:-	ENSMUSG00000056758.15_5133
ENSMUSG00000092329.2	protein_coding	Galnt2l	chr8:122993625-122993723:+	ENSMUSG00000092329.2_4071
ENSMUSG00000036103.10	protein_coding	Colec12	chr18:9842016-9842126:+	ENSMUSG00000036103.10_8130
ENSMUSG00000026131.21	protein_coding	Dst	chr1:34218639-34218793:+	ENSMUSG00000026131.21_42
ENSMUSG00000018707.14	protein_coding	Dync1h1	chr12:110618186-110618305:+	ENSMUSG00000018707.14_6178
ENSMUSG00000118667.1	protein_coding	Ahnak2	chr12:112741086-112741192:-	ENSMUSG00000118667.1_6210
ENSMUSG00000032220.11	protein_coding	Myo1e	chr9:70221571-70221684:+	ENSMUSG00000032220.11_4510
ENSMUSG00000029714.12	protein_coding	Gigyf1	chr5:137522256-137522370:+	ENSMUSG00000029714.12_2523
ENSMUSG00000022961.19	protein_coding	Son	chr16:91456922-91457095:+	ENSMUSG00000022961.19_7562
ENSMUSG00000069662.6	protein_coding	Marcks	chr10:37012467-37012578:-	ENSMUSG00000069662.6_4827
ENSMUSG00000041688.17	protein_coding	Amot	chrX:144270140-144270234:-	ENSMUSG00000041688.17_9041
ENSMUSG00000039852.18	protein_coding	Rere	chr4:150698598-150698696:+	ENSMUSG00000039852.18_1996
ENSMUSG00000001911.17	protein_coding	Nfix	chr8:85498721-85498864:-	ENSMUSG00000001911.17_3886
ENSMUSG00000052837.8	protein_coding	Junb	chr8:85704150-85704263:-	ENSMUSG00000052837.8_3894
ENSMUSG00000037876.18	protein_coding	Jmjd1c	chr10:67055010-67055130:+	ENSMUSG00000037876.18_4878
ENSMUSG00000038872.11	protein_coding	Zfhx3	chr8:109682700-109682809:+	ENSMUSG00000038872.11_4005
ENSMUSG00000031563.9	protein_coding	Wwc2	chr8:48353763-48353892:-	ENSMUSG00000031563.9_3747
ENSMUSG00000022443.18	protein_coding	Myh9	chr15:77670698-77670788:-	ENSMUSG00000022443.18_7045
ENSMUSG00000035545.14	protein_coding	Leng8	chr7:4148266-4148329:+	ENSMUSG00000035545.14_3049
ENSMUSG00000036617.18	protein_coding	Etl4	chr2:20811373-20811472:+	ENSMUSG00000036617.18_600
ENSMUSG00000010095.14	protein_coding	Slc3a2	chr19:8690960-8691112:-	ENSMUSG00000010095.14_8677
ENSMUSG00000028059.17	protein_coding	Arhgef2	chr3:88537095-88537165:+	ENSMUSG00000028059.17_1363
ENSMUSG00000056427.11	protein_coding	Slit3	chr11:35068611-35068682:+	ENSMUSG00000056427.11_5328
ENSMUSG00000027208.15	protein_coding	Fgf7	chr2:125877846-125877922:+	ENSMUSG00000027208.15_1004
ENSMUSG00000028809.17	protein_coding	Srrm1	chr4:135071176-135071270:-	ENSMUSG00000028809.17_1882
ENSMUSG00000029484.13	protein_coding	Anxa3	chr5:96968262-96968342:+	ENSMUSG00000029484.13_2251
ENSMUSG00000055204.16	protein_coding	Ankrd17	chr5:90513535-90513630:-	ENSMUSG00000055204.16_2235
ENSMUSG00000020315.19	protein_coding	Sptbn1	chr11:30050524-30050605:-	ENSMUSG00000020315.19_5307
ENSMUSG00000041297.9	protein_coding	Cdk13	chr13:17946955-17947038:-	ENSMUSG00000041297.9_6256
ENSMUSG00000039646.6	protein_coding	Vasn	chr16:4459579-4459696:+	ENSMUSG00000039646.6_7305
ENSMUSG00000042133.17	protein_coding	Ppig	chr2:69580240-69580370:+	ENSMUSG00000042133.17_809
ENSMUSG00000056537.12	protein_coding	Rlim	chrX:103007197-103007338:-	ENSMUSG00000056537.12_9023
ENSMUSG00000019978.17	protein_coding	Epb41l2	chr10:25319641-25319746:+	ENSMUSG00000019978.17_4805
ENSMUSG00000026842.17	protein_coding	Abl1	chr2:31690271-31690441:+	ENSMUSG00000026842.17_724
ENSMUSG00000022565.16	protein_coding	Plec	chr15:76065096-76065252:-	ENSMUSG00000022565.16_6998
ENSMUSG00000085925.4	protein_coding	Rtl1	chr12:109566259-109566372:-	ENSMUSG00000085925.4_6166
ENSMUSG00000019432.16	protein_coding	Ddx39b	chr17:35468616-35468727:+	ENSMUSG00000019432.16_7859
ENSMUSG00000058881.14	protein_coding	Zfp516	chr18:82954304-82954408:+	ENSMUSG00000058881.14_8542
ENSMUSG00000006307.17	protein_coding	Kmt2b	chr7:30285642-30285792:-	ENSMUSG00000006307.17_3199
ENSMUSG00000020048.14	protein_coding	Hsp90b1	chr10:86527509-86527613:-	ENSMUSG00000020048.14_5061
ENSMUSG00000015143.16	protein_coding	Actn1	chr12:80306759-80306851:-	ENSMUSG00000015143.16_6050
ENSMUSG00000031328.17	protein_coding	Flna	chrX:73285407-73285523:-	ENSMUSG00000031328.17_8978
ENSMUSG00000092329.2	protein_coding	Galnt2l	chr8:122996022-122996160:+	ENSMUSG00000043903.5_4140
ENSMUSG00000011158.9	protein_coding	Brf1	chr12:112940855-112940937:-	ENSMUSG00000011158.9_6217
ENSMUSG00000012017.5	protein_coding	Scarf2	chr16:17622676-17622789:+	ENSMUSG00000012017.5_7364
ENSMUSG00000007850.17	protein_coding	Hnrnph1	chr11:50269130-50269245:+	ENSMUSG00000007850.17_5361
ENSMUSG00000038369.15	protein_coding	Ncoa6	chr2:155302710-155302816:-	ENSMUSG00000038369.15_1104
ENSMUSG00000022665.16	protein_coding	Ccdc80	chr16:44916870-44917075:+	ENSMUSG00000022665.16_7500
ENSMUSG00000029328.16	protein_coding	Hnrnpdl	chr5:100186567-100186695:-	ENSMUSG00000029328.16_2258
ENSMUSG00000029701.16	protein_coding	Rbm28	chr6:29154758-29154893:-	ENSMUSG00000029701.16_2668
ENSMUSG00000042548.15	protein_coding	Asxl1	chr2:153188199-153188311:+	ENSMUSG00000042548.15_1094
ENSMUSG00000026499.6	protein_coding	Acbd3	chr1:180564260-180564405:+	ENSMUSG00000026499.6_484
ENSMUSG00000037990.19	protein_coding	Sh3rf3	chr10:58724453-58724550:+	ENSMUSG00000037990.19_4848
ENSMUSG00000003119.15	protein_coding	Cdk12	chr11:98094682-98094801:+	ENSMUSG00000003119.15_5690
ENSMUSG00000018501.18	protein_coding	Ncor1	chr11:62274122-62274202:-	ENSMUSG00000018501.18_5460
ENSMUSG00000033565.19	protein_coding	Rbfox2	chr15:77016918-77016977:-	ENSMUSG00000033565.19_7034
ENSMUSG00000025555.15	protein_coding	Farp1	chr14:121494130-121494191:+	ENSMUSG00000025555.15_6804
ENSMUSG00000028869.14	protein_coding	Gnl2	chr4:124946439-124946565:+	ENSMUSG00000028869.14_1792
ENSMUSG00000018974.8	protein_coding	Sart3	chr5:113884701-113884830:-	ENSMUSG00000018974.8_2326
ENSMUSG00000028173.11	protein_coding	Wls	chr3:159637117-159637242:+	ENSMUSG00000028173.11_1553
ENSMUSG00000052040.11	protein_coding	Klf13	chr7:63541371-63541459:-	ENSMUSG00000052040.11_3307
ENSMUSG00000037104.10	protein_coding	Socs5	chr17:87441099-87441196:+	ENSMUSG00000037104.10_8096
ENSMUSG00000025261.19	protein_coding	Huwe1	chrX:150689989-150690081:+	ENSMUSG00000025261.19_9047
ENSMUSG00000035357.18	protein_coding	Pdzrn3	chr6:101127861-101127939:-	ENSMUSG00000035357.18_2895
ENSMUSG00000027575.20	protein_coding	Arfgap1	chr2:180614489-180614576:+	ENSMUSG00000027575.20_1238
ENSMUSG00000034252.15	protein_coding	Senp6	chr9:80023826-80023912:+	ENSMUSG00000034252.15_4558
ENSMUSG00000047417.19	protein_coding	Rexo1	chr10:80385841-80385957:-	ENSMUSG00000047417.19_4993
ENSMUSG00000035168.17	protein_coding	Tanc1	chr2:59673091-59673231:+	ENSMUSG00000035168.17_794
ENSMUSG00000019923.15	protein_coding	Zwint	chr10:72492906-72493015:+	ENSMUSG00000019923.15_4899
ENSMUSG00000057649.7	protein_coding	Brd9	chr13:74086670-74086768:+	ENSMUSG00000057649.7_6413
ENSMUSG00000022443.18	protein_coding	Myh9	chr15:77648087-77648201:-	ENSMUSG00000022443.18_7037
ENSMUSG00000032531.16	protein_coding	Amotl2	chr9:102597317-102597425:+	ENSMUSG00000032531.16_4586
ENSMUSG00000026482.14	protein_coding	Rgl1	chr1:152417689-152417791:-	ENSMUSG00000026482.14_381
ENSMUSG00000042292.19	protein_coding	Mrtfa	chr15:80902549-80902681:-	ENSMUSG00000042292.19_7098
ENSMUSG00000025034.10	protein_coding	Trim8	chr19:46491064-46491150:+	ENSMUSG00000025034.10_8844
ENSMUSG00000022263.11	protein_coding	Trio	chr15:27748335-27748470:-	ENSMUSG00000022263.11_6879
ENSMUSG00000049470.14	protein_coding	Aff4	chr11:53295331-53295426:+	ENSMUSG00000049470.14_5382
ENSMUSG00000030551.15	protein_coding	Nr2f2	chr7:70009673-70009792:-	ENSMUSG00000030551.15_3337
ENSMUSG00000021699.18	protein_coding	Pde4d	chr13:109922608-109922706:+	ENSMUSG00000021699.18_6494
ENSMUSG00000051695.7	protein_coding	Pcbp1	chr6:86502709-86502843:-	ENSMUSG00000051695.7_2818
ENSMUSG00000048874.16	protein_coding	Phf3	chr1:30843085-30843215:-	ENSMUSG00000048874.16_29
ENSMUSG00000053080.11	protein_coding	2700081O15Rik	chr19:7400021-7400112:+	ENSMUSG00000053080.11_8675
ENSMUSG00000024660.10	protein_coding	Incenp	chr19:9855042-9855161:-	ENSMUSG00000024660.10_8713
ENSMUSG00000039477.17	protein_coding	Tnrc18	chr5:142717053-142717133:-	ENSMUSG00000039477.17_2567
ENSMUSG00000028760.17	protein_coding	Eif4g3	chr4:137721355-137721456:+	ENSMUSG00000028760.17_1915
ENSMUSG00000048271.15	protein_coding	Rbm33	chr5:28599033-28599116:+	ENSMUSG00000048271.15_2091
ENSMUSG00000026193.16	protein_coding	Fn1	chr1:71641483-71641576:-	ENSMUSG00000026193.16_167
ENSMUSG00000029478.17	protein_coding	Ncor2	chr5:125144965-125145013:-	ENSMUSG00000029478.17_2445
ENSMUSG00000039286.13	protein_coding	Fndc3b	chr3:27592109-27592193:-	ENSMUSG00000039286.13_1265
ENSMUSG00000026918.17	protein_coding	Brd3	chr2:27342914-27343033:-	ENSMUSG00000026918.17_655
ENSMUSG00000013236.18	protein_coding	Ptprs	chr17:56731881-56731985:-	ENSMUSG00000013236.18_7958
ENSMUSG00000071659.5	protein_coding	Hnrnpul2	chr19:8797857-8797941:+	ENSMUSG00000071659.5_8682
ENSMUSG00000035357.18	protein_coding	Pdzrn3	chr6:101127703-101127806:-	ENSMUSG00000035357.18_2894
ENSMUSG00000022261.7	protein_coding	Sdc2	chr15:32941561-32941666:+	ENSMUSG00000022261.7_6898
ENSMUSG00000020458.17	protein_coding	Rtn4	chr11:29643265-29643355:+	ENSMUSG00000020458.17_5306
ENSMUSG00000024462.18	protein_coding	Gabbr1	chr17:37361992-37362052:+	ENSMUSG00000024462.18_7888
ENSMUSG00000018707.14	protein_coding	Dync1h1	chr12:110584200-110584300:+	ENSMUSG00000018707.14_6174
ENSMUSG00000020167.15	protein_coding	Tcf3	chr10:80249041-80249138:-	ENSMUSG00000020167.15_4992
ENSMUSG00000018340.14	protein_coding	Anxa6	chr11:54885728-54885806:-	ENSMUSG00000018340.14_5396
ENSMUSG00000028333.11	protein_coding	Anp32b	chr4:46469887-46470008:+	ENSMUSG00000028333.11_1622
ENSMUSG00000018501.18	protein_coding	Ncor1	chr11:62263997-62264101:-	ENSMUSG00000018501.18_5459
ENSMUSG00000045954.8	protein_coding	Cavin2	chr1:51339935-51340038:+	ENSMUSG00000045954.8_107
ENSMUSG00000042115.5	protein_coding	Klhdc8a	chr1:132227300-132227391:+	ENSMUSG00000042115.5_324
ENSMUSG00000070002.8	protein_coding	Ell	chr8:71038539-71038669:+	ENSMUSG00000070002.8_3792
ENSMUSG00000056708.6	protein_coding	Ier5	chr1:154975097-154975198:-	ENSMUSG00000056708.6_392
ENSMUSG00000029661.17	protein_coding	Col1a2	chr6:4514523-4514608:+	ENSMUSG00000029661.17_2635
ENSMUSG00000027551.16	protein_coding	Zfp64	chr2:168768387-168768488:-	ENSMUSG00000027551.16_1206
ENSMUSG00000049470.14	protein_coding	Aff4	chr11:53290499-53290587:+	ENSMUSG00000049470.14_5380
ENSMUSG00000035726.9	protein_coding	Supt16	chr14:52414086-52414179:-	ENSMUSG00000035726.9_6653
ENSMUSG00000056758.15	protein_coding	Hmga2	chr10:120311855-120311928:-	ENSMUSG00000056758.15_5134
ENSMUSG00000053931.12	protein_coding	Cnn3	chr3:121243599-121243666:+	ENSMUSG00000053931.12_1485
ENSMUSG00000037608.17	protein_coding	Bclaf1	chr10:20201268-20201370:+	ENSMUSG00000037608.17_4788
ENSMUSG00000036158.13	protein_coding	Prickle1	chr15:93439225-93439291:-	ENSMUSG00000036158.13_7173
ENSMUSG00000014599.11	protein_coding	Csf1	chr3:107655808-107655893:-	ENSMUSG00000014599.11_1461
ENSMUSG00000026837.17	protein_coding	Col5a1	chr2:27928749-27928854:+	ENSMUSG00000026837.17_668
ENSMUSG00000028809.17	protein_coding	Srrm1	chr4:135067850-135067929:-	ENSMUSG00000028809.17_1881
ENSMUSG00000038587.11	protein_coding	Akap12	chr10:4303737-4303883:+	ENSMUSG00000038587.11_4744
ENSMUSG00000033713.13	protein_coding	Foxn3	chr12:99162663-99162806:-	ENSMUSG00000033713.13_6120
ENSMUSG00000058013.12	protein_coding	Septin11	chr5:93313109-93313231:+	ENSMUSG00000058013.12_2248
ENSMUSG00000021938.13	protein_coding	Pspc1	chr14:56986319-56986401:-	ENSMUSG00000021938.13_6694
ENSMUSG00000027194.17	protein_coding	Ttc17	chr2:94152228-94152348:-	ENSMUSG00000027194.17_895
ENSMUSG00000028911.17	protein_coding	Srsf4	chr4:131627953-131628103:+	ENSMUSG00000028911.17_1833
ENSMUSG00000041096.14	protein_coding	Tspyl2	chrX:151124711-151124819:-	ENSMUSG00000041096.14_9053
ENSMUSG00000049550.18	protein_coding	Clip1	chr5:123752837-123752968:-	ENSMUSG00000049550.18_2415
ENSMUSG00000020614.14	protein_coding	Fam20a	chr11:109577894-109577979:-	ENSMUSG00000020614.14_5797
ENSMUSG00000089837.10	protein_coding	Npcd	chr15:79712868-79712963:-	ENSMUSG00000089837.10_7088
ENSMUSG00000056501.4	protein_coding	Cebpb	chr2:167531572-167531698:+	ENSMUSG00000056501.4_1200
ENSMUSG00000052512.18	protein_coding	Nav2	chr7:49102638-49102783:+	ENSMUSG00000052512.18_3298
ENSMUSG00000031925.18	protein_coding	Maml2	chr9:13532568-13532689:+	ENSMUSG00000031925.18_4224
ENSMUSG00000008475.14	protein_coding	Arpc5	chr1:152642465-152642598:+	ENSMUSG00000008475.14_383
ENSMUSG00000026970.17	protein_coding	Rbms1	chr2:60783012-60783119:-	ENSMUSG00000026970.17_805
ENSMUSG00000028759.14	protein_coding	Hp1bp3	chr4:137968758-137968834:+	ENSMUSG00000028759.14_1921
ENSMUSG00000043241.15	protein_coding	Upf2	chr2:5962520-5962629:+	ENSMUSG00000043241.15_569
ENSMUSG00000020250.12	protein_coding	Txnrd1	chr10:82702623-82702712:+	ENSMUSG00000020250.12_5038
ENSMUSG00000029062.15	protein_coding	Cdk11b	chr4:155724263-155724386:+	ENSMUSG00000029062.15_2017
ENSMUSG00000023852.15	protein_coding	Chd1	chr17:15948450-15948514:+	ENSMUSG00000023852.15_7661
ENSMUSG00000018707.14	protein_coding	Dync1h1	chr12:110630987-110631110:+	ENSMUSG00000018707.14_6180
ENSMUSG00000015937.16	protein_coding	Macroh2a1	chr13:56243987-56244048:-	ENSMUSG00000015937.16_6373
ENSMUSG00000021910.16	protein_coding	Nisch	chr14:30906914-30907008:-	ENSMUSG00000021910.16_6604
ENSMUSG00000000567.6	protein_coding	Sox9	chr11:112675990-112676183:+	ENSMUSG00000000567.6_5800
ENSMUSG00000032402.13	protein_coding	Smad3	chr9:63664775-63664885:-	ENSMUSG00000032402.13_4478
ENSMUSG00000032231.15	protein_coding	Anxa2	chr9:69388237-69388358:+	ENSMUSG00000032231.15_4508
ENSMUSG00000024457.17	protein_coding	Trim26	chr17:37168556-37168664:+	ENSMUSG00000024457.17_7886
ENSMUSG00000002983.18	protein_coding	Relb	chr7:19356069-19356185:-	ENSMUSG00000002983.18_3132
ENSMUSG00000030410.17	protein_coding	Dmwd	chr7:18811962-18812054:+	ENSMUSG00000030410.17_3104
ENSMUSG00000092329.2	protein_coding	Galnt2l	chr8:123228995-123229051:+	ENSMUSG00000092329.2_4088
ENSMUSG00000013236.18	protein_coding	Ptprs	chr17:56731201-56731279:-	ENSMUSG00000013236.18_7957
ENSMUSG00000039501.15	protein_coding	Znfx1	chr2:166898612-166898719:-	ENSMUSG00000039501.15_1193
ENSMUSG00000032440.14	protein_coding	Tgfbr2	chr9:115938865-115938946:-	ENSMUSG00000032440.14_4694
ENSMUSG00000056952.14	protein_coding	Tatdn2	chr6:113679304-113679387:+	ENSMUSG00000056952.14_2917
ENSMUSG00000042650.4	protein_coding	Alkbh5	chr11:60429442-60429528:+	ENSMUSG00000042650.4_5438
ENSMUSG00000092329.2	protein_coding	Galnt2l	chr8:123216979-123217042:+	ENSMUSG00000092329.2_4086
ENSMUSG00000026436.16	protein_coding	Elk4	chr1:131945611-131945718:+	ENSMUSG00000026436.16_323
ENSMUSG00000020282.19	protein_coding	Rhbdf1	chr11:32165014-32165110:-	ENSMUSG00000020282.19_5316
ENSMUSG00000036606.18	protein_coding	Plxnb2	chr15:89044119-89044206:-	ENSMUSG00000036606.18_7149
ENSMUSG00000022961.19	protein_coding	Son	chr16:91452243-91452371:+	ENSMUSG00000022961.19_7559
ENSMUSG00000037815.8	protein_coding	Ctnna1	chr18:35386788-35386886:+	ENSMUSG00000037815.8_8183
ENSMUSG00000046768.14	protein_coding	Rhoj	chr12:75378103-75378209:+	ENSMUSG00000046768.14_6024
ENSMUSG00000022098.11	protein_coding	Bmp1	chr14:70723600-70723702:-	ENSMUSG00000022098.11_6746
ENSMUSG00000040415.16	protein_coding	Dtx3	chr10:127027189-127027295:-	ENSMUSG00000040415.16_5158
ENSMUSG00000069833.14	protein_coding	Ahnak	chr19:8980813-8980906:+	ENSMUSG00000069833.14_8700
ENSMUSG00000053877.13	protein_coding	Srcap	chr7:127159235-127159319:+	ENSMUSG00000053877.13_3528
ENSMUSG00000001632.17	protein_coding	Brpf1	chr6:113292341-113292476:+	ENSMUSG00000001632.17_2906
ENSMUSG00000027364.15	protein_coding	Usp50	chr2:126584244-126584344:-	ENSMUSG00000027364.15_1011
ENSMUSG00000060969.10	protein_coding	Irx1	chr13:72107932-72108063:-	ENSMUSG00000060969.10_6409
ENSMUSG00000035569.18	protein_coding	Ankrd11	chr8:123620187-123620312:-	ENSMUSG00000035569.18_4175
ENSMUSG00000118667.1	protein_coding	Ahnak2	chr12:112739529-112739603:-	ENSMUSG00000118667.1_6208
ENSMUSG00000020439.18	protein_coding	Smtn	chr11:3472778-3472938:-	ENSMUSG00000020439.18_5234
ENSMUSG00000001506.11	protein_coding	Col1a1	chr11:94833642-94833729:+	ENSMUSG00000001506.11_5646
ENSMUSG00000008200.16	protein_coding	Fnbp4	chr2:90609608-90609701:+	ENSMUSG00000008200.16_867
ENSMUSG00000050965.15	protein_coding	Prkca	chr11:108057957-108058108:-	ENSMUSG00000050965.15_5787
ENSMUSG00000030536.11	protein_coding	Iqgap1	chr7:80373528-80373655:-	ENSMUSG00000030536.11_3369
ENSMUSG00000037266.19	protein_coding	Rsrp1	chr4:134652605-134652740:+	ENSMUSG00000037266.19_1875
ENSMUSG00000032187.17	protein_coding	Smarca4	chr9:21550605-21550688:+	ENSMUSG00000032187.17_4286
ENSMUSG00000092329.2	protein_coding	Galnt2l	chr8:122993402-122993506:+	ENSMUSG00000092329.2_4070
ENSMUSG00000056749.8	protein_coding	Nfil3	chr13:53122611-53122723:-	ENSMUSG00000056749.8_6327
ENSMUSG00000022377.17	protein_coding	Asap1	chr15:64024680-64024780:-	ENSMUSG00000022377.17_6954
ENSMUSG00000025555.15	protein_coding	Farp1	chr14:121480886-121480991:+	ENSMUSG00000025555.15_6802
ENSMUSG00000020232.18	protein_coding	Hmg20b	chr10:81184721-81184786:-	ENSMUSG00000020232.18_5027
ENSMUSG00000054051.8	protein_coding	Ercc6	chr14:32248708-32248802:+	ENSMUSG00000054051.8_6613
ENSMUSG00000022565.16	protein_coding	Plec	chr15:76064267-76064425:-	ENSMUSG00000022565.16_6996
ENSMUSG00000028207.19	protein_coding	Asph	chr4:9622119-9622216:-	ENSMUSG00000028207.19_1559
ENSMUSG00000015143.16	protein_coding	Actn1	chr12:80256134-80256203:-	ENSMUSG00000015143.16_6049
ENSMUSG00000026399.13	protein_coding	Cd55	chr1:130376836-130376951:-	ENSMUSG00000026399.13_314
ENSMUSG00000029190.20	protein_coding	D5Ertd579e	chr5:36773676-36773775:-	ENSMUSG00000029190.20_2155
ENSMUSG00000038914.16	protein_coding	Dido1	chr2:180330858-180331029:-	ENSMUSG00000038914.16_1236
ENSMUSG00000057133.15	protein_coding	Chd6	chr2:160807445-160807519:-	ENSMUSG00000057133.15_1154
ENSMUSG00000026131.21	protein_coding	Dst	chr1:34217689-34217825:+	ENSMUSG00000026131.21_37
ENSMUSG00000029622.17	protein_coding	Arpc1b	chr5:145059343-145059444:+	ENSMUSG00000029622.17_2605
ENSMUSG00000092329.2	protein_coding	Galnt2l	chr8:123130012-123130159:+	ENSMUSG00000092329.2_4078
ENSMUSG00000116461.2	protein_coding	Gm44502	chr15:89312338-89312433:-	ENSMUSG00000116461.2_7161
ENSMUSG00000026728.10	protein_coding	Vim	chr2:13579492-13579600:+	ENSMUSG00000026728.10_583
ENSMUSG00000053877.13	protein_coding	Srcap	chr7:127159236-127159319:+	ENSMUSG00000107023.3_3533
ENSMUSG00000040407.19	protein_coding	Akap9	chr5:4053650-4053776:+	ENSMUSG00000040407.19_2043
ENSMUSG00000040711.9	protein_coding	Sh3pxd2b	chr11:32373063-32373180:+	ENSMUSG00000040711.9_5323
ENSMUSG00000034269.13	protein_coding	Setd5	chr6:113088415-113088499:+	ENSMUSG00000034269.13_2903
ENSMUSG00000020950.11	protein_coding	Foxg1	chr12:49431958-49432020:+	ENSMUSG00000089922.3_5975
ENSMUSG00000016487.16	protein_coding	Ppfibp1	chr6:146899680-146899770:+	ENSMUSG00000016487.16_3037
ENSMUSG00000089837.10	protein_coding	Npcd	chr15:79712868-79712963:-	ENSMUSG00000089715.13_7090
ENSMUSG00000014444.18	protein_coding	Piezo1	chr8:123228996-123229051:-	ENSMUSG00000014444.18_4158
ENSMUSG00000013787.16	protein_coding	Ehmt2	chr17:35124129-35124232:+	ENSMUSG00000013787.16_7839
ENSMUSG00000040936.16	protein_coding	Ulk4	chr9:120799227-120799338:-	ENSMUSG00000040936.16_4723
ENSMUSG00000014444.18	protein_coding	Piezo1	chr8:123216979-123217042:-	ENSMUSG00000014444.18_4156
ENSMUSG00000008398.17	protein_coding	Elk3	chr10:93120648-93120763:-	ENSMUSG00000008398.17_5082
ENSMUSG00000069833.14	protein_coding	Ahnak	chr19:8995260-8995339:+	ENSMUSG00000069833.14_8710
ENSMUSG00000040725.14	protein_coding	Hnrnpul1	chr7:25450291-25450383:-	ENSMUSG00000040725.14_3155
ENSMUSG00000038056.16	protein_coding	Kmt2c	chr5:25505020-25505133:-	ENSMUSG00000038056.16_2088
ENSMUSG00000048332.14	protein_coding	Lhfp	chr3:52984813-52984884:+	ENSMUSG00000048332.14_1290
ENSMUSG00000026571.13	protein_coding	Dcaf6	chr1:165178454-165178563:-	ENSMUSG00000026571.13_439
ENSMUSG00000026509.16	protein_coding	Capn2	chr1:182311769-182311852:-	ENSMUSG00000026509.16_500
ENSMUSG00000029439.15	protein_coding	Sfswap	chr5:129581903-129581959:+	ENSMUSG00000029439.15_2458
ENSMUSG00000032525.16	protein_coding	Nktr	chr9:121577965-121578067:+	ENSMUSG00000032525.16_4726
ENSMUSG00000034675.18	protein_coding	Dbn1	chr13:55629353-55629471:-	ENSMUSG00000034675.18_6352
ENSMUSG00000028273.16	protein_coding	Pdlim5	chr3:142010110-142010183:-	ENSMUSG00000028273.16_1521
ENSMUSG00000026131.21	protein_coding	Dst	chr1:34217925-34218027:+	ENSMUSG00000026131.21_38
ENSMUSG00000029913.15	protein_coding	Prdm5	chr6:65816612-65816728:+	ENSMUSG00000029913.15_2747
ENSMUSG00000020900.16	protein_coding	Myh10	chr11:68682690-68682771:+	ENSMUSG00000020900.16_5473
ENSMUSG00000027363.16	protein_coding	Usp8	chr2:126584247-126584343:+	ENSMUSG00000027363.16_1008
ENSMUSG00000042439.14	protein_coding	Zfp532	chr18:65756990-65757122:+	ENSMUSG00000042439.14_8475
ENSMUSG00000007817.16	protein_coding	Zmiz1	chr14:25553175-25553291:+	ENSMUSG00000007817.16_6574
ENSMUSG00000025278.10	protein_coding	Flnb	chr14:14545445-14545572:-	ENSMUSG00000025278.10_6531
ENSMUSG00000037857.17	protein_coding	Nufip2	chr11:77577061-77577157:+	ENSMUSG00000037857.17_5570
ENSMUSG00000114942.2	protein_coding	Gm49361	chr14:57936839-57936957:-	ENSMUSG00000114942.2_6700
ENSMUSG00000038406.18	protein_coding	Scaf1	chr7:44657035-44657126:-	ENSMUSG00000038406.18_3254
ENSMUSG00000052727.7	protein_coding	Map1b	chr13:99565721-99565846:-	ENSMUSG00000052727.7_6458
ENSMUSG00000027397.15	protein_coding	Slc20a1	chr2:129049717-129049791:+	ENSMUSG00000027397.15_1024
ENSMUSG00000068917.13	protein_coding	Clk2	chr3:89076134-89076213:+	ENSMUSG00000068917.13_1375
ENSMUSG00000017466.10	protein_coding	Timp2	chr11:118224464-118224569:-	ENSMUSG00000017466.10_5864
ENSMUSG00000039852.18	protein_coding	Rere	chr4:150490945-150491039:+	ENSMUSG00000039852.18_1994
ENSMUSG00000022272.18	protein_coding	Myo10	chr15:25781073-25781170:+	ENSMUSG00000022272.18_6855
ENSMUSG00000020640.11	protein_coding	Itsn2	chr12:4684643-4684771:+	ENSMUSG00000020640.11_5921
ENSMUSG00000025616.15	protein_coding	Usp16	chr16:87273668-87273762:+	ENSMUSG00000025616.15_7545
ENSMUSG00000031799.11	protein_coding	Tpm4	chr8:72897317-72897412:+	ENSMUSG00000031799.11_3817
ENSMUSG00000021217.8	protein_coding	Tshz3	chr7:36410787-36410922:+	ENSMUSG00000021217.8_3223
ENSMUSG00000027035.11	protein_coding	Cers6	chr2:68711743-68711864:+	ENSMUSG00000027035.11_808
ENSMUSG00000114942.2	protein_coding	Gm49361	chr14:57936839-57936957:-	ENSMUSG00000021959.17_6704
ENSMUSG00000055065.8	protein_coding	Ddx17	chr15:79414598-79414712:-	ENSMUSG00000055065.8_7082
ENSMUSG00000057530.15	protein_coding	Ece1	chr4:137666028-137666117:+	ENSMUSG00000057530.15_1911
ENSMUSG00000038002.10	protein_coding	Cramp1l	chr17:25232903-25233000:-	ENSMUSG00000038002.10_7704
ENSMUSG00000020368.16	protein_coding	Canx	chr11:50188102-50188193:-	ENSMUSG00000020368.16_5360
ENSMUSG00000116461.2	protein_coding	Gm44502	chr15:89312338-89312433:-	ENSMUSG00000022617.16_7163
ENSMUSG00000041852.16	protein_coding	Tcf20	chr15:82740401-82740515:-	ENSMUSG00000041852.16_7124
ENSMUSG00000029505.18	protein_coding	Ep400	chr5:110818845-110818963:-	ENSMUSG00000029505.18_2304
ENSMUSG00000032826.20	protein_coding	Ank2	chr3:126740494-126740575:-	ENSMUSG00000032826.20_1500
ENSMUSG00000029661.17	protein_coding	Col1a2	chr6:4520790-4520875:+	ENSMUSG00000029661.17_2638
ENSMUSG00000056708.6	protein_coding	Ier5	chr1:154974429-154974521:-	ENSMUSG00000056708.6_391
ENSMUSG00000035569.18	protein_coding	Ankrd11	chr8:123618937-123619059:-	ENSMUSG00000035569.18_4170
ENSMUSG00000093803.6	protein_coding	Ppp2r3d	chr9:124199752-124199832:+	ENSMUSG00000093803.6_4738
ENSMUSG00000092329.2	protein_coding	Galnt2l	chr8:122997258-122997345:+	ENSMUSG00000043903.5_4141
ENSMUSG00000030816.9	protein_coding	Rnf40	chr7:127195977-127196086:+	ENSMUSG00000030816.9_3536
ENSMUSG00000018379.18	protein_coding	Srsf1	chr11:87938791-87938860:+	ENSMUSG00000018379.18_5620
ENSMUSG00000026193.16	protein_coding	Fn1	chr1:71629927-71630008:-	ENSMUSG00000026193.16_159
ENSMUSG00000021461.18	protein_coding	Fancc	chr13:63446540-63446650:-	ENSMUSG00000021461.18_6396
ENSMUSG00000023977.16	protein_coding	Ubr2	chr17:47267582-47267663:-	ENSMUSG00000023977.16_7923
ENSMUSG00000025408.16	protein_coding	Ddit3	chr10:127131715-127131884:+	ENSMUSG00000025408.16_5166
ENSMUSG00000021413.10	protein_coding	Prpf4b	chr13:35067801-35067952:+	ENSMUSG00000021413.10_6284
ENSMUSG00000038126.18	protein_coding	Mphosph9	chr5:124420506-124420608:-	ENSMUSG00000038126.18_2430
ENSMUSG00000057738.15	protein_coding	Sptan1	chr2:29908450-29908583:+	ENSMUSG00000057738.15_690
ENSMUSG00000027312.15	protein_coding	Atrn	chr2:130830428-130830523:+	ENSMUSG00000027312.15_1040
ENSMUSG00000031563.9	protein_coding	Wwc2	chr8:48443099-48443173:-	ENSMUSG00000031563.9_3750
ENSMUSG00000060206.12	protein_coding	Zfp462	chr4:55010131-55010224:+	ENSMUSG00000060206.12_1632
ENSMUSG00000053293.10	protein_coding	Pom121	chr5:135420477-135420561:-	ENSMUSG00000053293.10_2491
ENSMUSG00000040265.17	protein_coding	Dnm3	chr1:162045312-162045413:-	ENSMUSG00000040265.17_427
ENSMUSG00000028248.16	protein_coding	Pnisr	chr4:21874052-21874141:+	ENSMUSG00000028248.16_1569
ENSMUSG00000031565.19	protein_coding	Fgfr1	chr8:26050792-26050860:+	ENSMUSG00000031565.19_3697
ENSMUSG00000040990.18	protein_coding	Sh3kbp1	chrX:158648322-158648397:+	ENSMUSG00000040990.18_9058
ENSMUSG00000021375.12	protein_coding	Kif13a	chr13:46935160-46935276:-	ENSMUSG00000021375.12_6306
ENSMUSG00000001525.11	protein_coding	Tubb5	chr17:36146497-36146631:-	ENSMUSG00000001525.11_7870
ENSMUSG00000045763.9	protein_coding	Basp1	chr15:25364880-25364988:-	ENSMUSG00000045763.9_6850
ENSMUSG00000041645.15	protein_coding	Ddx24	chr12:103390535-103390632:-	ENSMUSG00000041645.15_6143
ENSMUSG00000097412.3	transcribed_unprocessed_pseudogene	1810014B01Rik	chr10:86527508-86527613:+	ENSMUSG00000097412.3_5060
ENSMUSG00000052942.14	protein_coding	Glis3	chr19:28508342-28508442:-	ENSMUSG00000052942.14_8759
ENSMUSG00000021156.18	protein_coding	Zmynd11	chr13:9740483-9740551:-	ENSMUSG00000021156.18_6244
ENSMUSG00000040225.16	protein_coding	Prrc2c	chr1:162532373-162532480:-	ENSMUSG00000040225.16_432
ENSMUSG00000022021.15	protein_coding	Diaph3	chr14:87176983-87177109:-	ENSMUSG00000022021.15_6769
ENSMUSG00000019802.14	protein_coding	Sec63	chr10:42704933-42705030:+	ENSMUSG00000019802.14_4836
ENSMUSG00000040249.16	protein_coding	Lrp1	chr10:127399499-127399591:-	ENSMUSG00000040249.16_5181
ENSMUSG00000022974.13	protein_coding	Paxbp1	chr16:90823980-90824034:-	ENSMUSG00000022974.13_7554
ENSMUSG00000018921.12	protein_coding	Pelp1	chr11:70285071-70285201:-	ENSMUSG00000018921.12_5512
ENSMUSG00000032531.16	protein_coding	Amotl2	chr9:102598001-102598079:+	ENSMUSG00000032531.16_4588
ENSMUSG00000020827.19	protein_coding	Mink1	chr11:70495979-70496032:+	ENSMUSG00000020827.19_5513
ENSMUSG00000028433.15	protein_coding	Ubap2	chr4:41229701-41229832:-	ENSMUSG00000028433.15_1589
ENSMUSG00000020032.15	protein_coding	Nuak1	chr10:84210843-84210921:-	ENSMUSG00000020032.15_5050
ENSMUSG00000022185.20	protein_coding	Acin1	chr14:54889258-54889316:-	ENSMUSG00000022185.20_6669
ENSMUSG00000037487.8	protein_coding	Ubr5	chr15:38000815-38000917:-	ENSMUSG00000037487.8_6908
ENSMUSG00000061731.10	protein_coding	Ext1	chr15:53208363-53208445:-	ENSMUSG00000061731.10_6925
ENSMUSG00000043991.6	protein_coding	Pura	chr18:36421026-36421146:+	ENSMUSG00000043991.6_8188
ENSMUSG00000024533.18	protein_coding	Spire1	chr18:67685653-67685740:-	ENSMUSG00000024533.18_8484
ENSMUSG00000069833.14	protein_coding	Ahnak	chr19:8979236-8979360:+	ENSMUSG00000069833.14_8698
ENSMUSG00000035673.11	protein_coding	Sbno2	chr10:79905472-79905542:-	ENSMUSG00000035673.11_4973
ENSMUSG00000033039.11	protein_coding	Micall1	chr15:79009629-79009735:+	ENSMUSG00000033039.11_7072
ENSMUSG00000025137.16	protein_coding	Pcyt2	chr11:120502828-120502902:-	ENSMUSG00000025137.16_5903
ENSMUSG00000024620.12	protein_coding	Pdgfrb	chr18:61183692-61183814:+	ENSMUSG00000024620.12_8458
ENSMUSG00000030795.19	protein_coding	Fus	chr7:127571778-127571869:+	ENSMUSG00000030795.19_3552
ENSMUSG00000026193.16	protein_coding	Fn1	chr1:71645115-71645200:-	ENSMUSG00000026193.16_168
ENSMUSG00000005087.18	protein_coding	Cd44	chr2:102719547-102719680:-	ENSMUSG00000005087.18_901
ENSMUSG00000055531.13	protein_coding	Cpsf6	chr10:117191849-117191942:-	ENSMUSG00000055531.13_5121
ENSMUSG00000052928.10	protein_coding	Ctif	chr18:75709415-75709526:-	ENSMUSG00000052928.10_8513
ENSMUSG00000027204.14	protein_coding	Fbn1	chr2:125347597-125347683:-	ENSMUSG00000027204.14_989
ENSMUSG00000055053.19	protein_coding	Nfic	chr10:81256407-81256505:-	ENSMUSG00000055053.19_5031
ENSMUSG00000022475.20	protein_coding	Hdac7	chr15:97697448-97697513:-	ENSMUSG00000022475.20_7193
ENSMUSG00000005417.18	protein_coding	Mprip	chr11:59648707-59648809:+	ENSMUSG00000005417.18_5422
ENSMUSG00000050288.7	protein_coding	Fzd2	chr11:102496860-102496955:+	ENSMUSG00000050288.7_5747
ENSMUSG00000041057.11	protein_coding	Wdr43	chr17:71964480-71964599:+	ENSMUSG00000041057.11_8036
ENSMUSG00000026519.17	protein_coding	Tmem63a	chr1:180788301-180788382:+	ENSMUSG00000026519.17_486
ENSMUSG00000037475.16	protein_coding	Thoc2	chrX:40903163-40903268:-	ENSMUSG00000037475.16_8944
ENSMUSG00000026193.16	protein_coding	Fn1	chr1:71645914-71646016:-	ENSMUSG00000026193.16_169
ENSMUSG00000025278.10	protein_coding	Flnb	chr14:14538675-14538750:-	ENSMUSG00000025278.10_6530
ENSMUSG00000001995.10	protein_coding	Sipa1l2	chr8:126264728-126264877:-	ENSMUSG00000001995.10_4204
ENSMUSG00000053877.13	protein_coding	Srcap	chr7:127157141-127157239:+	ENSMUSG00000053877.13_3526
ENSMUSG00000032366.16	protein_coding	Tpm1	chr9:66941159-66941263:-	ENSMUSG00000032366.16_4499
ENSMUSG00000040265.17	protein_coding	Dnm3	chr1:162045600-162045671:-	ENSMUSG00000040265.17_428
ENSMUSG00000018076.13	protein_coding	Med13l	chr5:118867977-118868062:+	ENSMUSG00000018076.13_2369
ENSMUSG00000041638.19	protein_coding	Gcn1	chr5:115750707-115750808:+	ENSMUSG00000041638.19_2352
ENSMUSG00000036461.17	protein_coding	Elf1	chr14:79763537-79763650:+	ENSMUSG00000036461.17_6767
ENSMUSG00000022377.17	protein_coding	Asap1	chr15:63991914-63992036:-	ENSMUSG00000022377.17_6950
ENSMUSG00000025060.16	protein_coding	Slk	chr19:47613802-47613910:+	ENSMUSG00000025060.16_8866
ENSMUSG00000102422.2	protein_coding	Iqschfp	chr3:68494557-68494700:+	ENSMUSG00000102422.2_1315
ENSMUSG00000026837.17	protein_coding	Col5a1	chr2:27840685-27840771:+	ENSMUSG00000026837.17_661
ENSMUSG00000034297.15	protein_coding	Med13	chr11:86210716-86210808:-	ENSMUSG00000034297.15_5614
ENSMUSG00000026970.17	protein_coding	Rbms1	chr2:60693108-60693196:-	ENSMUSG00000026970.17_804
ENSMUSG00000003847.17	protein_coding	Nfat5	chr8:108065823-108065900:+	ENSMUSG00000003847.17_3981
ENSMUSG00000029705.18	protein_coding	Cux1	chr5:136336947-136337026:-	ENSMUSG00000029705.18_2504
ENSMUSG00000018340.14	protein_coding	Anxa6	chr11:54876949-54877010:-	ENSMUSG00000018340.14_5395
ENSMUSG00000026193.16	protein_coding	Fn1	chr1:71666323-71666391:-	ENSMUSG00000026193.16_174
ENSMUSG00000063506.15	protein_coding	Arhgap22	chr14:32984558-32984633:+	ENSMUSG00000063506.15_6615
ENSMUSG00000027184.15	protein_coding	Caprin1	chr2:103603320-103603386:-	ENSMUSG00000027184.15_903
ENSMUSG00000034040.18	protein_coding	Galnt17	chr5:131110441-131110526:-	ENSMUSG00000034040.18_2466
ENSMUSG00000030276.20	protein_coding	Ttll3	chr6:113376659-113376733:+	ENSMUSG00000030276.20_2910
ENSMUSG00000007655.17	protein_coding	Cav1	chr6:17307923-17308048:+	ENSMUSG00000007655.17_2650
ENSMUSG00000029185.15	protein_coding	Fam114a1	chr5:65187462-65187556:+	ENSMUSG00000029185.15_2185
ENSMUSG00000102422.2	protein_coding	Iqschfp	chr3:68494557-68494700:+	ENSMUSG00000027777.16_1316
ENSMUSG00000022607.19	protein_coding	Ptk2	chr15:73101711-73101827:-	ENSMUSG00000022607.19_6967
ENSMUSG00000070436.13	protein_coding	Serpinh1	chr7:98998118-98998208:-	ENSMUSG00000070436.13_3410
ENSMUSG00000036499.10	protein_coding	Eea1	chr10:95846822-95846948:+	ENSMUSG00000036499.10_5088
ENSMUSG00000032481.18	protein_coding	Smarcc1	chr9:110002950-110003036:+	ENSMUSG00000032481.18_4667
ENSMUSG00000035629.20	protein_coding	Rubcn	chr16:32656823-32656929:-	ENSMUSG00000035629.20_7442
ENSMUSG00000031004.9	protein_coding	Mki67	chr7:135302344-135302418:-	ENSMUSG00000031004.9_3583
ENSMUSG00000018398.19	protein_coding	Septin8	chr11:53428553-53428655:+	ENSMUSG00000018398.19_5383
ENSMUSG00000034994.11	protein_coding	Eef2	chr10:81014618-81014714:+	ENSMUSG00000034994.11_5018
ENSMUSG00000031207.17	protein_coding	Msn	chrX:95206988-95207098:+	ENSMUSG00000031207.17_8996
ENSMUSG00000052353.14	protein_coding	Cemip	chr7:83709107-83709184:-	ENSMUSG00000052353.14_3384
ENSMUSG00000020260.10	protein_coding	Pofut2	chr10:77102843-77102928:+	ENSMUSG00000020260.10_4937
ENSMUSG00000002803.15	protein_coding	Btbd6	chr12:112940859-112940937:+	ENSMUSG00000002803.15_6218
ENSMUSG00000026234.13	protein_coding	Ncl	chr1:86284806-86284905:-	ENSMUSG00000026234.13_231
ENSMUSG00000053877.13	protein_coding	Srcap	chr7:127157141-127157239:+	ENSMUSG00000107023.3_3531
ENSMUSG00000037990.19	protein_coding	Sh3rf3	chr10:58928518-58928646:+	ENSMUSG00000037990.19_4849
ENSMUSG00000023965.14	protein_coding	Fbxl17	chr17:63779146-63779232:-	ENSMUSG00000023965.14_8000
ENSMUSG00000016918.16	protein_coding	Sulf1	chr1:12844442-12844587:+	ENSMUSG00000016918.16_13
ENSMUSG00000021699.18	protein_coding	Pde4d	chr13:109955528-109955626:+	ENSMUSG00000021699.18_6496
ENSMUSG00000020941.8	protein_coding	Map3k14	chr11:103116320-103116423:-	ENSMUSG00000020941.8_5756
ENSMUSG00000041483.15	protein_coding	Zfp281	chr1:136553634-136553732:+	ENSMUSG00000041483.15_360
ENSMUSG00000024991.9	protein_coding	Eif3a	chr19:60761243-60761349:-	ENSMUSG00000024991.9_8910
ENSMUSG00000022272.18	protein_coding	Myo10	chr15:25808088-25808208:+	ENSMUSG00000022272.18_6860
ENSMUSG00000048537.17	protein_coding	Phldb1	chr9:44626626-44626722:-	ENSMUSG00000048537.17_4370
ENSMUSG00000021819.12	protein_coding	Zswim8	chr14:20769458-20769581:+	ENSMUSG00000021819.12_6547
ENSMUSG00000036617.18	protein_coding	Etl4	chr2:20811229-20811305:+	ENSMUSG00000036617.18_599
ENSMUSG00000033763.15	protein_coding	Mtss2	chr8:111453957-111454028:+	ENSMUSG00000033763.15_4019
ENSMUSG00000038872.11	protein_coding	Zfhx3	chr8:109676240-109676355:+	ENSMUSG00000038872.11_3999
ENSMUSG00000028059.17	protein_coding	Arhgef2	chr3:88523906-88523962:+	ENSMUSG00000028059.17_1362
ENSMUSG00000036046.15	protein_coding	5031439G07Rik	chr15:84834821-84834922:-	ENSMUSG00000036046.15_7135
ENSMUSG00000019820.12	protein_coding	Utrn	chr10:12601962-12602060:-	ENSMUSG00000019820.12_4770
ENSMUSG00000056758.15	protein_coding	Hmga2	chr10:120298570-120298620:-	ENSMUSG00000056758.15_5132
ENSMUSG00000007041.10	protein_coding	Clic1	chr17:35274251-35274348:+	ENSMUSG00000007041.10_7845
ENSMUSG00000029505.18	protein_coding	Ep400	chr5:110903258-110903337:-	ENSMUSG00000029505.18_2306
ENSMUSG00000032911.7	protein_coding	Cspg4	chr9:56799651-56799748:+	ENSMUSG00000032911.7_4427
ENSMUSG00000046841.6	protein_coding	Ckap4	chr10:84364279-84364378:-	ENSMUSG00000046841.6_5052
ENSMUSG00000019487.12	protein_coding	Trip10	chr17:57564263-57564345:+	ENSMUSG00000019487.12_7995
ENSMUSG00000040711.9	protein_coding	Sh3pxd2b	chr11:32372769-32372876:+	ENSMUSG00000040711.9_5322
ENSMUSG00000024163.18	protein_coding	Mapk8ip3	chr17:25143122-25143192:-	ENSMUSG00000024163.18_7702
ENSMUSG00000020154.11	protein_coding	Ptprb	chr10:116223555-116223654:+	ENSMUSG00000020154.11_5114
ENSMUSG00000026135.18	protein_coding	Zfp142	chr1:74617299-74617401:-	ENSMUSG00000026135.18_195
ENSMUSG00000036617.18	protein_coding	Etl4	chr2:20544045-20544142:+	ENSMUSG00000036617.18_597
ENSMUSG00000055322.17	protein_coding	Tns1	chr1:73991583-73991688:-	ENSMUSG00000055322.17_184
ENSMUSG00000030805.15	protein_coding	Stx4a	chr7:127447561-127447671:+	ENSMUSG00000030805.15_3548
ENSMUSG00000092329.2	protein_coding	Galnt2l	chr8:122989717-122989831:+	ENSMUSG00000092329.2_4066
ENSMUSG00000038406.18	protein_coding	Scaf1	chr7:44656242-44656323:-	ENSMUSG00000038406.18_3253
ENSMUSG00000021365.16	protein_coding	Nedd9	chr13:41476832-41476946:-	ENSMUSG00000021365.16_6296
ENSMUSG00000044303.7	protein_coding	Cdkn2a	chr4:89199248-89199344:-	ENSMUSG00000044303.7_1703
ENSMUSG00000029767.17	protein_coding	Calu	chr6:29372500-29372611:+	ENSMUSG00000029767.17_2671
ENSMUSG00000001248.16	protein_coding	Gramd1a	chr7:30833662-30833757:-	ENSMUSG00000001248.16_3207
ENSMUSG00000005417.18	protein_coding	Mprip	chr11:59656235-59656314:+	ENSMUSG00000005417.18_5425
ENSMUSG00000026509.16	protein_coding	Capn2	chr1:182334689-182334787:-	ENSMUSG00000026509.16_503
ENSMUSG00000026837.17	protein_coding	Col5a1	chr2:27914756-27914864:+	ENSMUSG00000026837.17_666
ENSMUSG00000025261.19	protein_coding	Huwe1	chrX:150690273-150690329:+	ENSMUSG00000025261.19_9048
ENSMUSG00000028849.18	protein_coding	Map7d1	chr4:126127687-126127768:-	ENSMUSG00000028849.18_1802
ENSMUSG00000026353.10	protein_coding	Ubxn4	chr1:128190602-128190687:+	ENSMUSG00000026353.10_310
ENSMUSG00000030678.8	protein_coding	Maz	chr7:126624630-126624719:-	ENSMUSG00000030678.8_3514
ENSMUSG00000035873.9	protein_coding	Pawr	chr10:108218599-108218714:+	ENSMUSG00000035873.9_5095
ENSMUSG00000030232.19	protein_coding	Aebp2	chr6:140569673-140569752:+	ENSMUSG00000030232.19_3027
ENSMUSG00000073682.4	protein_coding	Gm10563	chr4:155724266-155724385:-	ENSMUSG00000073682.4_2015
ENSMUSG00000001995.10	protein_coding	Sipa1l2	chr8:126264578-126264726:-	ENSMUSG00000001995.10_4203
ENSMUSG00000042121.17	protein_coding	Ssh1	chr5:114081056-114081142:-	ENSMUSG00000042121.17_2332
ENSMUSG00000021458.18	protein_coding	Aopep	chr13:63446541-63446648:+	ENSMUSG00000021458.18_6395
ENSMUSG00000092329.2	protein_coding	Galnt2l	chr8:123232769-123232816:+	ENSMUSG00000092329.2_4089
ENSMUSG00000001910.6	protein_coding	Nacc1	chr8:85403017-85403107:-	ENSMUSG00000001910.6_3881
ENSMUSG00000039218.18	protein_coding	Srrm2	chr17:24038228-24038351:+	ENSMUSG00000039218.18_7678
ENSMUSG00000038872.11	protein_coding	Zfhx3	chr8:109675565-109675667:+	ENSMUSG00000038872.11_3997
ENSMUSG00000053293.10	protein_coding	Pom121	chr5:135410922-135411004:-	ENSMUSG00000053293.10_2490
ENSMUSG00000042364.12	protein_coding	Snx18	chr13:113753622-113753726:-	ENSMUSG00000042364.12_6513
ENSMUSG00000055762.17	protein_coding	Eef1d	chr15:75775348-75775434:-	ENSMUSG00000055762.17_6971
ENSMUSG00000022995.17	protein_coding	Enah	chr1:181751235-181751406:-	ENSMUSG00000022995.17_494
ENSMUSG00000031925.18	protein_coding	Maml2	chr9:13389949-13390026:+	ENSMUSG00000031925.18_4222
ENSMUSG00000034544.18	protein_coding	Rsrc1	chr3:66901851-66901957:+	ENSMUSG00000034544.18_1313
ENSMUSG00000036181.3	protein_coding	H1f2	chr13:23923278-23923392:+	ENSMUSG00000036181.3_6268
ENSMUSG00000028639.15	protein_coding	Ybx1	chr4:119136265-119136390:-	ENSMUSG00000028639.15_1768
ENSMUSG00000037111.10	protein_coding	Setd7	chr3:51444012-51444077:-	ENSMUSG00000037111.10_1287
ENSMUSG00000035356.18	protein_coding	Nfkbiz	chr16:55638823-55638898:-	ENSMUSG00000035356.18_7509
ENSMUSG00000059248.14	protein_coding	Septin9	chr11:117251283-117251377:+	ENSMUSG00000059248.14_5847
ENSMUSG00000076431.5	protein_coding	Sox4	chr13:29135434-29135527:-	ENSMUSG00000076431.5_6275
ENSMUSG00000069565.13	protein_coding	Dazap1	chr10:80110639-80110704:+	ENSMUSG00000069565.13_4985
ENSMUSG00000024045.7	protein_coding	Akap8	chr17:32531266-32531339:-	ENSMUSG00000024045.7_7803
ENSMUSG00000092329.2	protein_coding	Galnt2l	chr8:122997727-122997885:+	ENSMUSG00000092329.2_4076
ENSMUSG00000053617.13	protein_coding	Sh3pxd2a	chr19:47255976-47256113:-	ENSMUSG00000053617.13_8857
ENSMUSG00000032487.9	protein_coding	Ptgs2	chr1:149978473-149978530:+	ENSMUSG00000032487.9_369
ENSMUSG00000022185.20	protein_coding	Acin1	chr14:54884175-54884279:-	ENSMUSG00000022185.20_6668
ENSMUSG00000036026.16	protein_coding	Tmem63b	chr17:45976954-45977029:-	ENSMUSG00000036026.16_7896
ENSMUSG00000029580.15	protein_coding	Actb	chr5:142890272-142890366:-	ENSMUSG00000029580.15_2575
ENSMUSG00000016554.10	protein_coding	Eif3d	chr15:77848222-77848353:-	ENSMUSG00000016554.10_7052
ENSMUSG00000069601.15	protein_coding	Ank3	chr10:69370018-69370113:+	ENSMUSG00000069601.15_4889
ENSMUSG00000003233.13	protein_coding	Dvl3	chr16:20343025-20343096:+	ENSMUSG00000003233.13_7391
ENSMUSG00000094306.3	snRNA	Gm24924	chr18:14780894-14780989:-	ENSMUSG00000037013.18_8150
ENSMUSG00000001525.11	protein_coding	Tubb5	chr17:36145881-36145954:-	ENSMUSG00000001525.11_7869
ENSMUSG00000062604.12	protein_coding	Srpk2	chr5:23729545-23729614:-	ENSMUSG00000062604.12_2070
ENSMUSG00000035168.17	protein_coding	Tanc1	chr2:59484960-59485032:+	ENSMUSG00000035168.17_791
ENSMUSG00000038502.18	protein_coding	Ptov1	chr7:44512974-44513072:-	ENSMUSG00000038502.18_3242
ENSMUSG00000036499.10	protein_coding	Eea1	chr10:95822109-95822187:+	ENSMUSG00000036499.10_5087
ENSMUSG00000022043.20	protein_coding	Trim35	chr14:66541533-66541619:+	ENSMUSG00000022043.20_6720
ENSMUSG00000064080.13	protein_coding	Fbln2	chr6:91210845-91210957:+	ENSMUSG00000064080.13_2859
ENSMUSG00000063632.7	protein_coding	Sox11	chr12:27391799-27391855:-	ENSMUSG00000063632.7_5948
ENSMUSG00000024529.15	protein_coding	Lox	chr18:52659978-52660058:-	ENSMUSG00000024529.15_8423
ENSMUSG00000015659.13	protein_coding	Serac1	chr17:6096701-6096799:-	ENSMUSG00000015659.13_7626
ENSMUSG00000026768.11	protein_coding	Itga8	chr2:12288691-12288821:-	ENSMUSG00000026768.11_580
ENSMUSG00000022687.13	protein_coding	Boc	chr16:44351586-44351677:-	ENSMUSG00000022687.13_7497
ENSMUSG00000030058.18	protein_coding	Copg1	chr6:87870881-87870936:+	ENSMUSG00000030058.18_2833
ENSMUSG00000039607.18	protein_coding	Rbms3	chr9:116855910-116856008:-	ENSMUSG00000039607.18_4702
ENSMUSG00000027209.18	protein_coding	Fam227b	chr2:125877754-125877841:-	ENSMUSG00000027209.18_999
ENSMUSG00000001440.6	protein_coding	Kpnb1	chr11:97054184-97054270:-	ENSMUSG00000001440.6_5667
ENSMUSG00000039959.14	protein_coding	Hip1	chr5:135496684-135496808:-	ENSMUSG00000039959.14_2494
ENSMUSG00000031530.7	protein_coding	Dusp4	chr8:35274876-35274966:+	ENSMUSG00000031530.7_3716
ENSMUSG00000089872.11	protein_coding	Rps6kc1	chr1:190507655-190507745:-	ENSMUSG00000089872.11_541
ENSMUSG00000092329.2	protein_coding	Galnt2l	chr8:123110655-123110744:+	ENSMUSG00000092329.2_4077
ENSMUSG00000020241.14	protein_coding	Col6a2	chr10:76450172-76450245:-	ENSMUSG00000020241.14_4931
ENSMUSG00000032575.17	protein_coding	Manf	chr9:106762068-106762151:-	ENSMUSG00000032575.17_4619
ENSMUSG00000033960.7	protein_coding	Jcad	chr18:4672692-4672802:+	ENSMUSG00000033960.7_8111
ENSMUSG00000022263.11	protein_coding	Trio	chr15:27891437-27891527:-	ENSMUSG00000022263.11_6891
ENSMUSG00000041890.18	protein_coding	Git2	chr5:114871267-114871348:-	ENSMUSG00000041890.18_2338
ENSMUSG00000096210.3	protein_coding	H1f0	chr15:78913305-78913398:+	ENSMUSG00000096210.3_7068
ENSMUSG00000034403.17	protein_coding	Pja1	chrX:98510901-98510979:-	ENSMUSG00000034403.17_8998
ENSMUSG00000116594.2	protein_coding	Gm49601	chr16:18441666-18441729:-	ENSMUSG00000072214.8_7379
ENSMUSG00000015766.15	protein_coding	Eps8	chr6:137580031-137580137:-	ENSMUSG00000015766.15_3022
ENSMUSG00000031004.9	protein_coding	Mki67	chr7:135296610-135296703:-	ENSMUSG00000031004.9_3581
ENSMUSG00000024462.18	protein_coding	Gabbr1	chr17:37365024-37365109:+	ENSMUSG00000024462.18_7889
ENSMUSG00000022772.13	protein_coding	Senp5	chr16:31810078-31810172:-	ENSMUSG00000022772.13_7432
ENSMUSG00000024095.16	protein_coding	Hnrnpll	chr17:80369131-80369219:-	ENSMUSG00000024095.16_8057
ENSMUSG00000031370.13	protein_coding	Zrsr2	chrX:162737371-162737460:-	ENSMUSG00000031370.13_9063
ENSMUSG00000018293.5	protein_coding	Pfn1	chr11:70543626-70543718:-	ENSMUSG00000018293.5_5516
ENSMUSG00000061751.17	protein_coding	Kalrn	chr16:33875203-33875319:-	ENSMUSG00000061751.17_7457
ENSMUSG00000029478.17	protein_coding	Ncor2	chr5:125100572-125100656:-	ENSMUSG00000029478.17_2435
ENSMUSG00000035168.17	protein_coding	Tanc1	chr2:59529693-59529770:+	ENSMUSG00000035168.17_792
ENSMUSG00000029071.17	protein_coding	Dvl1	chr4:155939361-155939473:+	ENSMUSG00000029071.17_2026
ENSMUSG00000037608.17	protein_coding	Bclaf1	chr10:20199479-20199544:+	ENSMUSG00000037608.17_4787
ENSMUSG00000021288.20	protein_coding	Klc1	chr12:111751707-111751756:+	ENSMUSG00000021288.20_6197
ENSMUSG00000002602.17	protein_coding	Axl	chr7:25466260-25466316:-	ENSMUSG00000002602.17_3157
ENSMUSG00000027364.15	protein_coding	Usp50	chr2:126571083-126571172:-	ENSMUSG00000027364.15_1010
ENSMUSG00000040249.16	protein_coding	Lrp1	chr10:127408798-127408895:-	ENSMUSG00000040249.16_5183
ENSMUSG00000051510.14	protein_coding	Mafg	chr11:120520410-120520482:-	ENSMUSG00000051510.14_5906
ENSMUSG00000059495.15	protein_coding	Arhgef12	chr9:42910370-42910468:-	ENSMUSG00000059495.15_4343
ENSMUSG00000002748.8	protein_coding	Baz1b	chr5:135246899-135246991:+	ENSMUSG00000002748.8_2489
ENSMUSG00000017667.10	protein_coding	Zfp334	chr2:165222121-165222216:-	ENSMUSG00000017667.10_1182
ENSMUSG00000026234.13	protein_coding	Ncl	chr1:86284107-86284180:-	ENSMUSG00000026234.13_229
ENSMUSG00000012609.20	protein_coding	Ttll5	chr12:86108035-86108171:+	ENSMUSG00000012609.20_6099
ENSMUSG00000034621.15	protein_coding	Gpatch8	chr11:102371386-102371507:-	ENSMUSG00000034621.15_5744
ENSMUSG00000014444.18	protein_coding	Piezo1	chr8:123232769-123232816:-	ENSMUSG00000014444.18_4159
ENSMUSG00000021318.16	protein_coding	Gli3	chr13:15836976-15837067:+	ENSMUSG00000021318.16_6254
ENSMUSG00000030126.18	protein_coding	Tmcc1	chr6:116140833-116140927:-	ENSMUSG00000030126.18_2926
ENSMUSG00000029478.17	protein_coding	Ncor2	chr5:125125172-125125256:-	ENSMUSG00000029478.17_2441
ENSMUSG00000040459.12	protein_coding	Arglu1	chr8:8733911-8733974:-	ENSMUSG00000040459.12_3638
ENSMUSG00000030738.12	protein_coding	Eif3c	chr7:126158058-126158158:-	ENSMUSG00000030738.12_3503
ENSMUSG00000020032.15	protein_coding	Nuak1	chr10:84275994-84276078:-	ENSMUSG00000020032.15_5051
ENSMUSG00000023170.15	protein_coding	Gps2	chr11:69805579-69805670:+	ENSMUSG00000023170.15_5505
ENSMUSG00000055024.13	protein_coding	Ep300	chr15:81527309-81527387:+	ENSMUSG00000055024.13_7101
ENSMUSG00000035569.18	protein_coding	Ankrd11	chr8:123619307-123619431:-	ENSMUSG00000035569.18_4172
ENSMUSG00000058503.12	protein_coding	Fam133b	chr5:3618988-3619078:+	ENSMUSG00000058503.12_2037
ENSMUSG00000029313.19	protein_coding	Aff1	chr5:103930996-103931082:+	ENSMUSG00000029313.19_2270
ENSMUSG00000074646.11	protein_coding	6430550D23Rik	chr2:155834248-155834367:-	ENSMUSG00000074646.11_1118
ENSMUSG00000022475.20	protein_coding	Hdac7	chr15:97708758-97708846:-	ENSMUSG00000022475.20_7196
ENSMUSG00000053289.9	protein_coding	Ddx10	chr9:53115531-53115608:-	ENSMUSG00000053289.9_4411
ENSMUSG00000092329.2	protein_coding	Galnt2l	chr8:123212579-123212696:+	ENSMUSG00000092329.2_4083
ENSMUSG00000029472.14	protein_coding	Anapc5	chr5:122955885-122955970:-	ENSMUSG00000029472.14_2398
ENSMUSG00000033420.13	protein_coding	Antxr1	chr6:87165120-87165254:-	ENSMUSG00000033420.13_2824
ENSMUSG00000005566.15	protein_coding	Trim28	chr7:12741570-12741659:+	ENSMUSG00000005566.15_3071
ENSMUSG00000024163.18	protein_coding	Mapk8ip3	chr17:25133434-25133519:-	ENSMUSG00000024163.18_7700
ENSMUSG00000059602.15	protein_coding	Syn3	chr10:86162514-86162587:-	ENSMUSG00000059602.15_5058
ENSMUSG00000034243.18	protein_coding	Golgb1	chr16:36739484-36739599:+	ENSMUSG00000034243.18_7473
ENSMUSG00000026131.21	protein_coding	Dst	chr1:34268203-34268292:+	ENSMUSG00000026131.21_51
ENSMUSG00000004568.14	protein_coding	Arhgef18	chr8:3501866-3501995:+	ENSMUSG00000004568.14_3626
ENSMUSG00000043962.17	protein_coding	Thrap3	chr4:126074203-126074297:-	ENSMUSG00000043962.17_1800
ENSMUSG00000032187.17	protein_coding	Smarca4	chr9:21597401-21597494:+	ENSMUSG00000032187.17_4291
ENSMUSG00000018750.15	protein_coding	Zbtb4	chr11:69669057-69669172:+	ENSMUSG00000018750.15_5500
ENSMUSG00000034807.10	protein_coding	Colgalt1	chr8:72073393-72073459:+	ENSMUSG00000034807.10_3816
ENSMUSG00000048537.17	protein_coding	Phldb1	chr9:44607349-44607463:-	ENSMUSG00000048537.17_4365
ENSMUSG00000032187.17	protein_coding	Smarca4	chr9:21612183-21612274:+	ENSMUSG00000032187.17_4293
ENSMUSG00000027208.15	protein_coding	Fgf7	chr2:125877755-125877841:+	ENSMUSG00000027208.15_1003
ENSMUSG00000116594.2	protein_coding	Gm49601	chr16:18441666-18441727:-	ENSMUSG00000116594.2_7375
ENSMUSG00000006169.21	protein_coding	Clint1	chr11:45784699-45784833:+	ENSMUSG00000006169.21_5341
ENSMUSG00000015143.16	protein_coding	Actn1	chr12:80218521-80218631:-	ENSMUSG00000015143.16_6042
ENSMUSG00000050212.5	protein_coding	Eva1b	chr4:126043134-126043234:+	ENSMUSG00000050212.5_1798
ENSMUSG00000049539.4	protein_coding	H1f1	chr13:23948089-23948214:+	ENSMUSG00000049539.4_6269
ENSMUSG00000042632.18	protein_coding	Pla2g6	chr15:79195029-79195137:-	ENSMUSG00000042632.18_7079
ENSMUSG00000060206.12	protein_coding	Zfp462	chr4:55013423-55013531:+	ENSMUSG00000060206.12_1633
ENSMUSG00000020950.11	protein_coding	Foxg1	chr12:49431932-49432009:+	ENSMUSG00000020950.11_5974
ENSMUSG00000036940.16	protein_coding	Kdm1a	chr4:136320277-136320358:-	ENSMUSG00000036940.16_1893
ENSMUSG00000020044.14	protein_coding	Timp3	chr10:86162514-86162586:+	ENSMUSG00000020044.14_5059
ENSMUSG00000028600.16	protein_coding	Podn	chr4:107879263-107879351:-	ENSMUSG00000028600.16_1723
ENSMUSG00000027522.16	protein_coding	Stx16	chr2:173933340-173933416:+	ENSMUSG00000027522.16_1216
ENSMUSG00000057335.12	protein_coding	Cep170	chr1:176597280-176597355:-	ENSMUSG00000057335.12_459
ENSMUSG00000026131.21	protein_coding	Dst	chr1:34240046-34240174:+	ENSMUSG00000026131.21_48
ENSMUSG00000022565.16	protein_coding	Plec	chr15:76076484-76076548:-	ENSMUSG00000022565.16_7004
ENSMUSG00000034271.17	protein_coding	Jdp2	chr12:85685659-85685803:+	ENSMUSG00000034271.17_6097
ENSMUSG00000035798.15	protein_coding	Zdhhc17	chr10:110836068-110836149:-	ENSMUSG00000035798.15_5099
ENSMUSG00000041852.16	protein_coding	Tcf20	chr15:82736536-82736671:-	ENSMUSG00000041852.16_7122
ENSMUSG00000052565.8	protein_coding	H1f3	chr13:23739294-23739362:+	ENSMUSG00000052565.8_6264
ENSMUSG00000029135.11	protein_coding	Fosl2	chr5:32307766-32307873:+	ENSMUSG00000029135.11_2116
ENSMUSG00000039218.18	protein_coding	Srrm2	chr17:24038067-24038174:+	ENSMUSG00000039218.18_7677
ENSMUSG00000022565.16	protein_coding	Plec	chr15:76072384-76072471:-	ENSMUSG00000022565.16_7003
ENSMUSG00000015143.16	protein_coding	Actn1	chr12:80251789-80251856:-	ENSMUSG00000015143.16_6048
ENSMUSG00000032783.10	protein_coding	Troap	chr15:98973321-98973380:+	ENSMUSG00000032783.10_7228
ENSMUSG00000000823.17	protein_coding	Zfp512b	chr2:181230504-181230585:-	ENSMUSG00000000823.17_1250
ENSMUSG00000040433.17	protein_coding	Zbtb38	chr9:96568239-96568327:-	ENSMUSG00000040433.17_4579
ENSMUSG00000029135.11	protein_coding	Fosl2	chr5:32310016-32310092:+	ENSMUSG00000029135.11_2117
ENSMUSG00000027363.16	protein_coding	Usp8	chr2:126571084-126571172:+	ENSMUSG00000027363.16_1007
ENSMUSG00000032925.17	protein_coding	Itgbl1	chr14:123957153-123957233:+	ENSMUSG00000032925.17_6809
ENSMUSG00000034088.16	protein_coding	Hdlbp	chr1:93355886-93355967:-	ENSMUSG00000034088.16_277
ENSMUSG00000045095.17	protein_coding	Magi1	chr6:93655755-93655856:-	ENSMUSG00000045095.17_2872
ENSMUSG00000015133.18	protein_coding	Lrrk1	chr7:65988478-65988560:-	ENSMUSG00000015133.18_3319
ENSMUSG00000031540.15	protein_coding	Kat6a	chr8:23428289-23428375:+	ENSMUSG00000031540.15_3690
ENSMUSG00000055204.16	protein_coding	Ankrd17	chr5:90401494-90401598:-	ENSMUSG00000055204.16_2233
ENSMUSG00000036777.9	protein_coding	Anln	chr9:22274058-22274146:-	ENSMUSG00000036777.9_4312
ENSMUSG00000042308.15	protein_coding	Setd1a	chr7:127387370-127387460:+	ENSMUSG00000042308.15_3544
ENSMUSG00000051586.18	protein_coding	Mical3	chr6:120935218-120935308:-	ENSMUSG00000051586.18_2954
ENSMUSG00000030678.8	protein_coding	Maz	chr7:126624870-126624937:-	ENSMUSG00000030678.8_3515
ENSMUSG00000025410.11	protein_coding	Dctn2	chr10:127111707-127111792:+	ENSMUSG00000025410.11_5161
ENSMUSG00000043391.11	protein_coding	2510009E07Rik	chr16:21502728-21502848:-	ENSMUSG00000043391.11_7405
ENSMUSG00000038241.17	protein_coding	Cep250	chr2:155834248-155834367:+	ENSMUSG00000038241.17_1115
ENSMUSG00000052565.8	protein_coding	H1f3	chr13:23739713-23739804:+	ENSMUSG00000052565.8_6265
ENSMUSG00000032220.11	protein_coding	Myo1e	chr9:70275968-70276062:+	ENSMUSG00000032220.11_4513
ENSMUSG00000069833.14	protein_coding	Ahnak	chr19:8990211-8990300:+	ENSMUSG00000069833.14_8709
ENSMUSG00000033237.20	protein_coding	Arid2	chr15:96269647-96269734:+	ENSMUSG00000033237.20_7181
ENSMUSG00000024598.10	protein_coding	Fbn2	chr18:58235416-58235525:-	ENSMUSG00000024598.10_8441
ENSMUSG00000038369.15	protein_coding	Ncoa6	chr2:155302714-155302806:-	ENSMUSG00000080237.3_1105
ENSMUSG00000029478.17	protein_coding	Ncor2	chr5:125125288-125125394:-	ENSMUSG00000029478.17_2442
ENSMUSG00000068036.17	protein_coding	Afdn	chr17:14109125-14109240:+	ENSMUSG00000068036.17_7656
ENSMUSG00000051331.17	protein_coding	Cacna1c	chr6:118725349-118725447:-	ENSMUSG00000051331.17_2938
ENSMUSG00000092232.2	protein_coding	Gm20521	chr14:55134579-55134676:+	ENSMUSG00000092232.2_6674
ENSMUSG00000026234.13	protein_coding	Ncl	chr1:86284279-86284362:-	ENSMUSG00000026234.13_230
ENSMUSG00000035139.15	protein_coding	Secisbp2	chr13:51827107-51827181:+	ENSMUSG00000035139.15_6323
ENSMUSG00000022816.12	protein_coding	Fstl1	chr16:37654245-37654323:+	ENSMUSG00000022816.12_7481
ENSMUSG00000036160.14	protein_coding	Surf6	chr2:26782652-26782738:-	ENSMUSG00000036160.14_646
ENSMUSG00000022000.12	protein_coding	Zc3h13	chr14:75568425-75568510:+	ENSMUSG00000022000.12_6759
ENSMUSG00000047793.14	protein_coding	Sned1	chr1:93204022-93204110:+	ENSMUSG00000047793.14_272
ENSMUSG00000034243.18	protein_coding	Golgb1	chr16:36735523-36735635:+	ENSMUSG00000034243.18_7468
ENSMUSG00000020015.11	protein_coding	Cdk17	chr10:93100747-93100831:+	ENSMUSG00000020015.11_5078
ENSMUSG00000021134.18	protein_coding	Srsf5	chr12:80996516-80996603:+	ENSMUSG00000021134.18_6057
ENSMUSG00000009545.15	protein_coding	Kcnq1	chr7:142795685-142795764:+	ENSMUSG00000009545.15_3608
ENSMUSG00000019943.11	protein_coding	Atp2b1	chr10:98830514-98830595:+	ENSMUSG00000019943.11_5089
ENSMUSG00000027422.16	protein_coding	Rrbp1	chr2:143790262-143790343:-	ENSMUSG00000027422.16_1057
ENSMUSG00000015087.15	protein_coding	Rabl6	chr2:25473900-25474001:-	ENSMUSG00000015087.15_624
ENSMUSG00000032582.15	protein_coding	Rbm6	chr9:107669051-107669148:-	ENSMUSG00000032582.15_4631
ENSMUSG00000041654.16	protein_coding	Slc39a11	chr11:113515845-113515938:-	ENSMUSG00000041654.16_5801
ENSMUSG00000020863.16	protein_coding	Luc7l3	chr11:94187831-94187940:-	ENSMUSG00000020863.16_5638
ENSMUSG00000022710.18	protein_coding	Usp7	chr16:8516590-8516666:-	ENSMUSG00000022710.18_7316
ENSMUSG00000003847.17	protein_coding	Nfat5	chr8:108095551-108095624:+	ENSMUSG00000003847.17_3984
ENSMUSG00000027883.16	protein_coding	Gpsm2	chr3:108598988-108599097:-	ENSMUSG00000027883.16_1467
ENSMUSG00000046169.11	protein_coding	Adamts6	chr13:104606924-104607012:+	ENSMUSG00000046169.11_6483
ENSMUSG00000060261.17	protein_coding	Gtf2i	chr5:134303391-134303450:-	ENSMUSG00000060261.17_2474
ENSMUSG00000026883.18	protein_coding	Dab2ip	chr2:35613151-35613224:+	ENSMUSG00000026883.18_766
ENSMUSG00000048154.18	protein_coding	Kmt2d	chr15:98761923-98762033:-	ENSMUSG00000048154.18_7225
ENSMUSG00000042308.15	protein_coding	Setd1a	chr7:127387370-127387460:+	ENSMUSG00000108815.2_3546
ENSMUSG00000078794.5	protein_coding	Dact3	chr7:16619255-16619296:+	ENSMUSG00000078794.5_3094
ENSMUSG00000039262.17	protein_coding	Prrc2b	chr2:32073223-32073313:+	ENSMUSG00000039262.17_728
ENSMUSG00000068196.6	protein_coding	Col8a1	chr16:57567381-57567463:-	ENSMUSG00000068196.6_7521
ENSMUSG00000017466.10	protein_coding	Timp2	chr11:118224046-118224141:-	ENSMUSG00000017466.10_5863
ENSMUSG00000022565.16	protein_coding	Plec	chr15:76064071-76064185:-	ENSMUSG00000022565.16_6995
ENSMUSG00000037098.19	protein_coding	Rab11fip3	chr17:26213165-26213269:-	ENSMUSG00000037098.19_7721
ENSMUSG00000074364.7	protein_coding	Ehd2	chr7:15686079-15686149:-	ENSMUSG00000074364.7_3079
ENSMUSG00000063870.13	protein_coding	Chd4	chr6:125077851-125077944:+	ENSMUSG00000063870.13_2982
ENSMUSG00000010461.17	protein_coding	Eya4	chr10:23198962-23199045:-	ENSMUSG00000010461.17_4795
ENSMUSG00000028149.13	protein_coding	Rap1gds1	chr3:138681989-138682072:-	ENSMUSG00000028149.13_1519
ENSMUSG00000030122.13	protein_coding	Ptms	chr6:124891599-124891677:-	ENSMUSG00000030122.13_2973
ENSMUSG00000057530.15	protein_coding	Ece1	chr4:137685339-137685440:+	ENSMUSG00000057530.15_1912
ENSMUSG00000032238.18	protein_coding	Rora	chr9:68615736-68615818:+	ENSMUSG00000032238.18_4502
ENSMUSG00000029404.16	protein_coding	Arl6ip4	chr5:124255065-124255170:+	ENSMUSG00000029404.16_2425
ENSMUSG00000092329.2	protein_coding	Galnt2l	chr8:122993626-122993714:+	ENSMUSG00000043903.5_4138
ENSMUSG00000055322.17	protein_coding	Tns1	chr1:73964006-73964116:-	ENSMUSG00000055322.17_182
ENSMUSG00000053617.13	protein_coding	Sh3pxd2a	chr19:47302475-47302546:-	ENSMUSG00000053617.13_8865
ENSMUSG00000025278.10	protein_coding	Flnb	chr14:14585141-14585224:-	ENSMUSG00000025278.10_6534
ENSMUSG00000003360.16	protein_coding	Ddx23	chr15:98549359-98549435:-	ENSMUSG00000003360.16_7215
ENSMUSG00000047409.14	protein_coding	Ctdspl	chr9:118843058-118843155:+	ENSMUSG00000047409.14_4712
ENSMUSG00000041852.16	protein_coding	Tcf20	chr15:82739359-82739420:-	ENSMUSG00000041852.16_7123
ENSMUSG00000037519.18	protein_coding	Ppfia1	chr7:144071414-144071484:-	ENSMUSG00000037519.18_3621
ENSMUSG00000027596.11	protein_coding	a	chr2:154730104-154730224:+	ENSMUSG00000027596.11_1098
ENSMUSG00000004677.18	protein_coding	Myo9b	chr8:71786272-71786318:+	ENSMUSG00000004677.18_3805
ENSMUSG00000021253.8	protein_coding	Tgfb3	chr12:86108046-86108171:-	ENSMUSG00000021253.8_6100
ENSMUSG00000119662.1	snoRNA	AL603707.1	chr11:69560462-69560516:-	ENSMUSG00000059796.17_5494
ENSMUSG00000062991.10	protein_coding	Nrg1	chr8:32408970-32409052:-	ENSMUSG00000062991.10_3713
ENSMUSG00000033788.16	protein_coding	Dysf	chr6:84160677-84160762:+	ENSMUSG00000033788.16_2806
ENSMUSG00000004099.17	protein_coding	Dnmt1	chr9:20843412-20843496:-	ENSMUSG00000004099.17_4245
ENSMUSG00000035569.18	protein_coding	Ankrd11	chr8:123621505-123621630:-	ENSMUSG00000035569.18_4177
ENSMUSG00000014444.18	protein_coding	Piezo1	chr8:123212579-123212696:-	ENSMUSG00000014444.18_4153
ENSMUSG00000064080.13	protein_coding	Fbln2	chr6:91241755-91241819:+	ENSMUSG00000064080.13_2861
ENSMUSG00000009073.17	protein_coding	Nf2	chr11:4732285-4732353:-	ENSMUSG00000009073.17_5253
ENSMUSG00000000838.18	protein_coding	Fmr1	chrX:67755940-67756018:+	ENSMUSG00000000838.18_8956
ENSMUSG00000035299.17	protein_coding	Mid1	chrX:168767996-168768074:+	ENSMUSG00000035299.17_9067
ENSMUSG00000051331.17	protein_coding	Cacna1c	chr6:118729361-118729422:-	ENSMUSG00000051331.17_2939
ENSMUSG00000024598.10	protein_coding	Fbn2	chr18:58143472-58143563:-	ENSMUSG00000024598.10_8437
ENSMUSG00000020176.18	protein_coding	Grb10	chr11:11893922-11893981:-	ENSMUSG00000020176.18_5282
ENSMUSG00000026131.21	protein_coding	Dst	chr1:34007877-34007953:+	ENSMUSG00000026131.21_34
ENSMUSG00000052707.9	protein_coding	Tnrc6a	chr7:122770609-122770710:+	ENSMUSG00000052707.9_3496
ENSMUSG00000015305.7	protein_coding	Sash1	chr10:8615951-8616054:-	ENSMUSG00000015305.7_4761
ENSMUSG00000060279.15	protein_coding	Ap2a1	chr7:44553497-44553578:-	ENSMUSG00000060279.15_3247
ENSMUSG00000032479.16	protein_coding	Map4	chr9:109882285-109882377:+	ENSMUSG00000032479.16_4661
ENSMUSG00000029135.11	protein_coding	Fosl2	chr5:32304363-32304424:+	ENSMUSG00000029135.11_2115
ENSMUSG00000036158.13	protein_coding	Prickle1	chr15:93401179-93401304:-	ENSMUSG00000036158.13_7172
ENSMUSG00000074746.4	protein_coding	Pdzd8	chr19:59289448-59289530:-	ENSMUSG00000074746.4_8903
ENSMUSG00000013076.18	protein_coding	Amotl1	chr9:14504640-14504737:-	ENSMUSG00000013076.18_4232
ENSMUSG00000022098.11	protein_coding	Bmp1	chr14:70727529-70727641:-	ENSMUSG00000022098.11_6748
ENSMUSG00000029478.17	protein_coding	Ncor2	chr5:125113110-125113191:-	ENSMUSG00000029478.17_2439
ENSMUSG00000010453.13	protein_coding	Kansl3	chr1:36404572-36404668:-	ENSMUSG00000010453.13_65
ENSMUSG00000019188.17	protein_coding	H13	chr2:152519467-152519549:+	ENSMUSG00000019188.17_1082
ENSMUSG00000024548.12	protein_coding	Setbp1	chr18:78798890-78798973:-	ENSMUSG00000024548.12_8522
ENSMUSG00000040152.9	protein_coding	Thbs1	chr2:117950729-117950808:+	ENSMUSG00000040152.9_935
ENSMUSG00000019188.17	protein_coding	H13	chr2:152546570-152546654:+	ENSMUSG00000019188.17_1084
ENSMUSG00000045975.9	protein_coding	C2cd2	chr16:97752771-97752890:-	ENSMUSG00000045975.9_7603
ENSMUSG00000022246.15	protein_coding	Rai14	chr15:10575643-10575715:-	ENSMUSG00000022246.15_6833
ENSMUSG00000013858.15	protein_coding	Tmem259	chr10:79814236-79814310:-	ENSMUSG00000013858.15_4968
ENSMUSG00000033149.18	protein_coding	Phldb2	chr16:45645128-45645202:-	ENSMUSG00000033149.18_7504
ENSMUSG00000027288.17	protein_coding	Zfp106	chr2:120365544-120365626:-	ENSMUSG00000027288.17_962
ENSMUSG00000036822.7	protein_coding	Topors	chr4:40261359-40261451:-	ENSMUSG00000036822.7_1583
ENSMUSG00000032497.20	protein_coding	Lrrfip2	chr9:110990376-110990472:+	ENSMUSG00000032497.20_4678
ENSMUSG00000021288.20	protein_coding	Klc1	chr12:111740906-111741018:+	ENSMUSG00000021288.20_6195
ENSMUSG00000026478.15	protein_coding	Lamc1	chr1:153104789-153104886:-	ENSMUSG00000026478.15_389
ENSMUSG00000092329.2	protein_coding	Galnt2l	chr8:123991556-123991629:+	ENSMUSG00000092329.2_4105
ENSMUSG00000079562.8	protein_coding	Maea	chr5:33517763-33517856:+	ENSMUSG00000079562.8_2124
ENSMUSG00000021725.10	protein_coding	Parp8	chr13:117066460-117066559:-	ENSMUSG00000021725.10_6515
ENSMUSG00000032334.11	protein_coding	Loxl1	chr9:58200883-58201009:-	ENSMUSG00000032334.11_4443
ENSMUSG00000028465.17	protein_coding	Tln1	chr4:43555611-43555719:-	ENSMUSG00000028465.17_1607
ENSMUSG00000022557.12	protein_coding	Bop1	chr15:76343270-76343353:-	ENSMUSG00000022557.12_7013
ENSMUSG00000051627.4	protein_coding	H1f4	chr13:23805983-23806061:-	ENSMUSG00000051627.4_6266
ENSMUSG00000038872.11	protein_coding	Zfhx3	chr8:109682853-109682967:+	ENSMUSG00000038872.11_4006
ENSMUSG00000030103.12	protein_coding	Bhlhe40	chr6:108641839-108641921:+	ENSMUSG00000030103.12_2901
ENSMUSG00000023022.15	protein_coding	Lima1	chr15:99678700-99678802:-	ENSMUSG00000023022.15_7245
ENSMUSG00000022360.9	protein_coding	Atad2	chr15:57985916-57985999:-	ENSMUSG00000022360.9_6934
ENSMUSG00000012017.5	protein_coding	Scarf2	chr16:17624313-17624366:+	ENSMUSG00000012017.5_7366
ENSMUSG00000000776.14	protein_coding	Polr3d	chr14:70678478-70678546:-	ENSMUSG00000000776.14_6744
ENSMUSG00000024404.8	protein_coding	Riok3	chr18:12270025-12270093:+	ENSMUSG00000024404.8_8139
ENSMUSG00000001506.11	protein_coding	Col1a1	chr11:94842002-94842125:+	ENSMUSG00000001506.11_5652
ENSMUSG00000055436.19	protein_coding	Srsf11	chr3:157717961-157718052:-	ENSMUSG00000055436.19_1548
ENSMUSG00000037965.16	protein_coding	Zc3h7a	chr16:10969018-10969082:-	ENSMUSG00000037965.16_7321
ENSMUSG00000041879.14	protein_coding	Ipo9	chr1:135315128-135315210:-	ENSMUSG00000041879.14_347
ENSMUSG00000061613.14	protein_coding	U2af1	chr17:31867642-31867740:-	ENSMUSG00000061613.14_7792
ENSMUSG00000022816.12	protein_coding	Fstl1	chr16:37651939-37651996:+	ENSMUSG00000022816.12_7480
ENSMUSG00000021134.18	protein_coding	Srsf5	chr12:80994271-80994358:+	ENSMUSG00000021134.18_6056
ENSMUSG00000031078.16	protein_coding	Cttn	chr7:143993788-143993836:-	ENSMUSG00000031078.16_3619
ENSMUSG00000010608.16	protein_coding	Rbm25	chr12:83721160-83721244:+	ENSMUSG00000010608.16_6068
ENSMUSG00000090841.3	protein_coding	Myl6	chr10:128327912-128328006:-	ENSMUSG00000090841.3_5215
ENSMUSG00000022887.10	protein_coding	Masp1	chr16:23306728-23306802:-	ENSMUSG00000022887.10_7416
ENSMUSG00000019471.11	protein_coding	Cdc37	chr9:21054261-21054360:-	ENSMUSG00000019471.11_4259
ENSMUSG00000036501.8	protein_coding	Fam13b	chr18:34584326-34584407:-	ENSMUSG00000036501.8_8171
ENSMUSG00000049295.18	protein_coding	Zfp219	chr14:52245791-52245876:-	ENSMUSG00000049295.18_6647
ENSMUSG00000092329.2	protein_coding	Galnt2l	chr8:122997642-122997723:+	ENSMUSG00000092329.2_4075
ENSMUSG00000014232.15	protein_coding	Cluap1	chr16:3744452-3744603:+	ENSMUSG00000014232.15_7291
ENSMUSG00000035299.17	protein_coding	Mid1	chrX:168485061-168485144:+	ENSMUSG00000035299.17_9065
ENSMUSG00000019889.11	protein_coding	Ptprk	chr10:27981008-27981103:+	ENSMUSG00000019889.11_4810
ENSMUSG00000036707.17	protein_coding	Cab39	chr1:85776804-85776930:+	ENSMUSG00000036707.17_226
ENSMUSG00000057637.14	protein_coding	Prdm2	chr4:142858415-142858517:-	ENSMUSG00000057637.14_1963
ENSMUSG00000004665.11	protein_coding	Cnn2	chr10:79829097-79829162:+	ENSMUSG00000004665.11_4969
ENSMUSG00000024400.17	protein_coding	Wdr33	chr18:31966053-31966149:+	ENSMUSG00000024400.17_8159
ENSMUSG00000045983.17	protein_coding	Eif4g1	chr16:20502169-20502217:+	ENSMUSG00000045983.17_7398
ENSMUSG00000095567.9	protein_coding	Noc2l	chr4:156331145-156331221:+	ENSMUSG00000095567.9_2031
ENSMUSG00000053617.13	protein_coding	Sh3pxd2a	chr19:47298835-47298947:-	ENSMUSG00000053617.13_8864
ENSMUSG00000034573.15	protein_coding	Ptpn13	chr5:103734586-103734671:+	ENSMUSG00000034573.15_2269
ENSMUSG00000036427.6	protein_coding	Gpi1	chr7:33918457-33918528:-	ENSMUSG00000036427.6_3211
ENSMUSG00000024002.19	protein_coding	Brd4	chr17:32419991-32420081:-	ENSMUSG00000024002.19_7795
ENSMUSG00000114942.2	protein_coding	Gm49361	chr14:57936725-57936801:-	ENSMUSG00000114942.2_6699
ENSMUSG00000045672.16	protein_coding	Col27a1	chr4:63143888-63143965:+	ENSMUSG00000045672.16_1672
ENSMUSG00000064210.8	protein_coding	Ano6	chr15:95846312-95846379:+	ENSMUSG00000064210.8_7178
ENSMUSG00000032085.6	protein_coding	Tagln	chr9:45841753-45841814:-	ENSMUSG00000032085.6_4384
ENSMUSG00000032332.18	protein_coding	Col12a1	chr9:79507181-79507252:-	ENSMUSG00000032332.18_4548
ENSMUSG00000028760.17	protein_coding	Eif4g3	chr4:137772655-137772715:+	ENSMUSG00000028760.17_1916
ENSMUSG00000024803.10	protein_coding	Ankrd1	chr19:36096636-36096710:-	ENSMUSG00000024803.10_8779
ENSMUSG00000020716.17	protein_coding	Nf1	chr11:79346584-79346657:+	ENSMUSG00000020716.17_5589
ENSMUSG00000025369.16	protein_coding	Smarcc2	chr10:128305535-128305615:+	ENSMUSG00000025369.16_5212
ENSMUSG00000023809.11	protein_coding	Rps6ka2	chr17:7554356-7554478:+	ENSMUSG00000023809.11_7635
ENSMUSG00000028248.16	protein_coding	Pnisr	chr4:21862051-21862173:+	ENSMUSG00000028248.16_1567
ENSMUSG00000041168.11	protein_coding	Lonp1	chr17:56926283-56926393:-	ENSMUSG00000041168.11_7977
ENSMUSG00000004044.10	protein_coding	Cavin1	chr11:100849711-100849781:-	ENSMUSG00000004044.10_5723
ENSMUSG00000045817.9	protein_coding	Zfp36l2	chr17:84494111-84494199:-	ENSMUSG00000045817.9_8073
ENSMUSG00000114942.2	protein_coding	Gm49361	chr14:57936725-57936801:-	ENSMUSG00000021959.17_6703
ENSMUSG00000092329.2	protein_coding	Galnt2l	chr8:123216829-123216903:+	ENSMUSG00000092329.2_4085
ENSMUSG00000024921.18	protein_coding	Smarca2	chr19:26729272-26729367:+	ENSMUSG00000024921.18_8756
ENSMUSG00000018160.16	protein_coding	Med1	chr11:98046220-98046322:-	ENSMUSG00000018160.16_5686
ENSMUSG00000036104.13	protein_coding	Rab3gap1	chr1:127824676-127824766:+	ENSMUSG00000036104.13_308
ENSMUSG00000032531.16	protein_coding	Amotl2	chr9:102597605-102597717:+	ENSMUSG00000032531.16_4587
ENSMUSG00000031311.18	protein_coding	Nono	chrX:100488295-100488371:+	ENSMUSG00000031311.18_9004
ENSMUSG00000045903.10	protein_coding	Npas4	chr19:5039877-5039952:-	ENSMUSG00000045903.10_8586
ENSMUSG00000038366.16	protein_coding	Lasp1	chr11:97724391-97724497:+	ENSMUSG00000038366.16_5685
ENSMUSG00000002489.17	protein_coding	Tiam1	chr16:89664411-89664510:-	ENSMUSG00000002489.17_7550
ENSMUSG00000008398.17	protein_coding	Elk3	chr10:93100759-93100830:-	ENSMUSG00000008398.17_5080
ENSMUSG00000005360.15	protein_coding	Slc1a3	chr15:8735390-8735494:-	ENSMUSG00000005360.15_6828
ENSMUSG00000019907.11	protein_coding	Ppp1r12a	chr10:108100565-108100626:+	ENSMUSG00000019907.11_5094
ENSMUSG00000038762.16	protein_coding	Abcf1	chr17:36275147-36275217:-	ENSMUSG00000038762.16_7880
ENSMUSG00000024949.18	protein_coding	Sf1	chr19:6414110-6414149:+	ENSMUSG00000024949.18_8665
ENSMUSG00000040481.18	protein_coding	Bptf	chr11:106986616-106986705:-	ENSMUSG00000040481.18_5780
ENSMUSG00000038002.10	protein_coding	Cramp1l	chr17:25222195-25222298:-	ENSMUSG00000038002.10_7703
ENSMUSG00000034832.16	protein_coding	Tet3	chr6:83347391-83347468:-	ENSMUSG00000034832.16_2797
ENSMUSG00000045983.17	protein_coding	Eif4g1	chr16:20498621-20498698:+	ENSMUSG00000045983.17_7396
ENSMUSG00000040782.13	protein_coding	Cop1	chr1:159157460-159157523:+	ENSMUSG00000040782.13_416
ENSMUSG00000040852.7	protein_coding	Plekhh2	chr17:84873400-84873485:+	ENSMUSG00000040852.7_8082
ENSMUSG00000061751.17	protein_coding	Kalrn	chr16:33873958-33874035:-	ENSMUSG00000061751.17_7456
ENSMUSG00000022771.18	protein_coding	Ppil2	chr16:16907069-16907142:-	ENSMUSG00000022771.18_7350
ENSMUSG00000024991.9	protein_coding	Eif3a	chr19:60751588-60751678:-	ENSMUSG00000024991.9_8909
ENSMUSG00000019467.16	protein_coding	Arhgef25	chr10:127022749-127022844:-	ENSMUSG00000019467.16_5156
ENSMUSG00000049680.18	protein_coding	Urgcp	chr11:5666956-5667052:-	ENSMUSG00000049680.18_5263
ENSMUSG00000034271.17	protein_coding	Jdp2	chr12:85678420-85678511:+	ENSMUSG00000034271.17_6096
ENSMUSG00000058773.3	protein_coding	H1f5	chr13:21964228-21964306:-	ENSMUSG00000058773.3_6262
ENSMUSG00000018474.19	protein_coding	Chd3	chr11:69254858-69254970:-	ENSMUSG00000018474.19_5485
ENSMUSG00000059146.13	protein_coding	Ntrk3	chr7:78202500-78202614:-	ENSMUSG00000059146.13_3353
ENSMUSG00000021715.13	protein_coding	Cwc27	chr13:104929008-104929062:-	ENSMUSG00000021715.13_6485
ENSMUSG00000042557.15	protein_coding	Sin3a	chr9:57032458-57032541:+	ENSMUSG00000042557.15_4431
ENSMUSG00000030084.12	protein_coding	Plxna1	chr6:89319312-89319384:-	ENSMUSG00000030084.12_2849
ENSMUSG00000037784.15	protein_coding	Dzip1l	chr9:99531609-99531663:+	ENSMUSG00000037784.15_4583
ENSMUSG00000051451.7	protein_coding	Crebzf	chr7:90093077-90093161:+	ENSMUSG00000051451.7_3392
ENSMUSG00000039126.11	protein_coding	Prune2	chr19:17102994-17103068:+	ENSMUSG00000039126.11_8743
ENSMUSG00000036959.16	protein_coding	Bcorl1	chrX:47468066-47468152:+	ENSMUSG00000036959.16_8948
ENSMUSG00000022263.11	protein_coding	Trio	chr15:27742496-27742588:-	ENSMUSG00000022263.11_6875
ENSMUSG00000075595.10	protein_coding	Zfp652	chr11:95640525-95640622:+	ENSMUSG00000075595.10_5660
ENSMUSG00000021458.18	protein_coding	Aopep	chr13:63388072-63388140:+	ENSMUSG00000021458.18_6393
ENSMUSG00000097392.5	protein_coding	Thoc2l	chr5:104669823-104669923:+	ENSMUSG00000097392.5_2276
ENSMUSG00000024535.17	protein_coding	Snx24	chr18:53438871-53438952:+	ENSMUSG00000024535.17_8430
ENSMUSG00000075040.10	protein_coding	Zfp408	chr2:91477955-91478049:-	ENSMUSG00000075040.10_876
ENSMUSG00000030074.10	protein_coding	Gxylt2	chr6:100703690-100703772:+	ENSMUSG00000030074.10_2889
ENSMUSG00000032243.9	protein_coding	Itga11	chr9:62655069-62655188:+	ENSMUSG00000032243.9_4467
ENSMUSG00000074886.12	protein_coding	Grk6	chr13:55599532-55599637:+	ENSMUSG00000074886.12_6349
ENSMUSG00000022255.17	protein_coding	Mtdh	chr15:34083481-34083551:+	ENSMUSG00000022255.17_6899
ENSMUSG00000067851.12	protein_coding	Arfgef1	chr1:10302602-10302687:-	ENSMUSG00000067851.12_10
ENSMUSG00000032867.9	protein_coding	Fbxw8	chr5:118249766-118249853:-	ENSMUSG00000032867.9_2367
ENSMUSG00000116933.2	protein_coding	Atp5o	chr16:91636544-91636648:-	ENSMUSG00000116933.2_7566
ENSMUSG00000037679.10	protein_coding	Inf2	chr12:112576897-112576999:+	ENSMUSG00000037679.10_6202
ENSMUSG00000053198.15	protein_coding	Prx	chr7:27216737-27216814:+	ENSMUSG00000053198.15_3164
ENSMUSG00000029068.17	protein_coding	Ccnl2	chr4:155905435-155905500:+	ENSMUSG00000029068.17_2022
ENSMUSG00000021686.7	protein_coding	Ap3b1	chr13:94616286-94616380:+	ENSMUSG00000021686.7_6438
ENSMUSG00000014786.9	protein_coding	Slc9a5	chr8:106089924-106089987:+	ENSMUSG00000014786.9_3949
ENSMUSG00000047407.18	protein_coding	Tgif1	chr17:71158078-71158148:-	ENSMUSG00000047407.18_8027
ENSMUSG00000027712.14	protein_coding	Anxa5	chr3:36506346-36506402:-	ENSMUSG00000027712.14_1278
ENSMUSG00000034154.16	protein_coding	Ino80	chr2:119212410-119212480:-	ENSMUSG00000034154.16_949
ENSMUSG00000061315.15	protein_coding	Naca	chr10:127879614-127879722:+	ENSMUSG00000061315.15_5193
ENSMUSG00000027012.16	protein_coding	Dync1i2	chr2:71058966-71059035:+	ENSMUSG00000027012.16_815
ENSMUSG00000040249.16	protein_coding	Lrp1	chr10:127409844-127409912:-	ENSMUSG00000040249.16_5185
ENSMUSG00000037805.16	protein_coding	Rpl10a	chr17:28547942-28547998:+	ENSMUSG00000037805.16_7761
ENSMUSG00000002957.12	protein_coding	Ap2a2	chr7:141201078-141201153:+	ENSMUSG00000002957.12_3604
ENSMUSG00000036499.10	protein_coding	Eea1	chr10:95821556-95821653:+	ENSMUSG00000036499.10_5086
ENSMUSG00000062203.16	protein_coding	Gspt1	chr16:11056776-11056880:-	ENSMUSG00000062203.16_7325
ENSMUSG00000029439.15	protein_coding	Sfswap	chr5:129584209-129584287:+	ENSMUSG00000029439.15_2459
ENSMUSG00000021585.11	protein_coding	Cast	chr13:74847225-74847293:-	ENSMUSG00000021585.11_6417
ENSMUSG00000018572.11	protein_coding	Phf23	chr11:69889563-69889642:+	ENSMUSG00000018572.11_5507
ENSMUSG00000025007.14	protein_coding	Aldh18a1	chr19:40562662-40562794:-	ENSMUSG00000025007.14_8802
ENSMUSG00000021068.18	protein_coding	Nin	chr12:70089521-70089632:-	ENSMUSG00000021068.18_6003
ENSMUSG00000034021.16	protein_coding	Pds5b	chr5:150724173-150724271:+	ENSMUSG00000034021.16_2633
ENSMUSG00000039218.18	protein_coding	Srrm2	chr17:24029388-24029450:+	ENSMUSG00000039218.18_7672
ENSMUSG00000061689.16	protein_coding	Dlgap4	chr2:156603787-156603849:+	ENSMUSG00000061689.16_1136
ENSMUSG00000020439.18	protein_coding	Smtn	chr11:3476166-3476241:-	ENSMUSG00000020439.18_5236
ENSMUSG00000025880.12	protein_coding	Smad7	chr18:75501099-75501151:+	ENSMUSG00000025880.12_8509
ENSMUSG00000021820.19	protein_coding	Camk2g	chr14:20814215-20814292:-	ENSMUSG00000021820.19_6550
ENSMUSG00000040711.9	protein_coding	Sh3pxd2b	chr11:32372059-32372138:+	ENSMUSG00000040711.9_5320
ENSMUSG00000019978.17	protein_coding	Epb41l2	chr10:25377946-25378036:+	ENSMUSG00000019978.17_4806
ENSMUSG00000005481.19	protein_coding	Ddx39a	chr8:84448364-84448474:+	ENSMUSG00000005481.19_3861
ENSMUSG00000053617.13	protein_coding	Sh3pxd2a	chr19:47261751-47261821:-	ENSMUSG00000053617.13_8860
ENSMUSG00000001506.11	protein_coding	Col1a1	chr11:94841536-94841596:+	ENSMUSG00000001506.11_5650
ENSMUSG00000017466.10	protein_coding	Timp2	chr11:118224471-118224565:-	ENSMUSG00000076433.5_5869
ENSMUSG00000041272.12	protein_coding	Tox	chr4:6741437-6741520:-	ENSMUSG00000041272.12_1555
ENSMUSG00000001855.16	protein_coding	Nup214	chr2:31907114-31907204:+	ENSMUSG00000001855.16_726
ENSMUSG00000036644.16	protein_coding	Tbc1d9b	chr11:50035855-50035915:+	ENSMUSG00000036644.16_5353
ENSMUSG00000018474.19	protein_coding	Chd3	chr11:69255519-69255603:-	ENSMUSG00000018474.19_5486
ENSMUSG00000063077.16	protein_coding	Kif1b	chr4:149321831-149321948:-	ENSMUSG00000063077.16_1986
ENSMUSG00000054823.18	protein_coding	Nsd3	chr8:26156115-26156173:+	ENSMUSG00000054823.18_3703
ENSMUSG00000033060.17	protein_coding	Lmo7	chr14:102136029-102136106:+	ENSMUSG00000033060.17_6779
ENSMUSG00000019432.16	protein_coding	Ddx39b	chr17:35471724-35471821:+	ENSMUSG00000019432.16_7861
ENSMUSG00000062937.8	protein_coding	Mtap	chr4:89095329-89095418:+	ENSMUSG00000062937.8_1701
ENSMUSG00000036591.17	protein_coding	Arhgap21	chr2:20854124-20854200:-	ENSMUSG00000036591.17_601
ENSMUSG00000038872.11	protein_coding	Zfhx3	chr8:109673423-109673496:+	ENSMUSG00000038872.11_3994
ENSMUSG00000003435.10	protein_coding	Supt5	chr7:28030831-28030927:-	ENSMUSG00000003435.10_3169
ENSMUSG00000031558.16	protein_coding	Slit2	chr5:48146464-48146534:+	ENSMUSG00000031558.16_2173
ENSMUSG00000009079.17	protein_coding	Ewsr1	chr11:5020046-5020104:-	ENSMUSG00000009079.17_5256
ENSMUSG00000030583.17	protein_coding	Sipa1l3	chr7:29031663-29031765:-	ENSMUSG00000030583.17_3185
ENSMUSG00000069601.15	protein_coding	Ank3	chr10:69383432-69383540:+	ENSMUSG00000069601.15_4890
ENSMUSG00000025223.16	protein_coding	Ldb1	chr19:46022480-46022565:-	ENSMUSG00000025223.16_8832
ENSMUSG00000025959.14	protein_coding	Klf7	chr1:64074487-64074572:-	ENSMUSG00000025959.14_148
ENSMUSG00000046574.9	protein_coding	Prr12	chr7:44695292-44695401:-	ENSMUSG00000046574.9_3257
ENSMUSG00000049550.18	protein_coding	Clip1	chr5:123751977-123752066:-	ENSMUSG00000049550.18_2413
ENSMUSG00000030720.17	protein_coding	Cln3	chr7:126178441-126178536:-	ENSMUSG00000030720.17_3505
ENSMUSG00000065954.12	protein_coding	Tacc1	chr8:25672789-25672869:-	ENSMUSG00000065954.12_3695
ENSMUSG00000027189.17	protein_coding	Trim44	chr2:102230573-102230664:-	ENSMUSG00000027189.17_897
ENSMUSG00000019467.16	protein_coding	Arhgef25	chr10:127021958-127022029:-	ENSMUSG00000019467.16_5155
ENSMUSG00000026135.18	protein_coding	Zfp142	chr1:74615555-74615627:-	ENSMUSG00000026135.18_194
ENSMUSG00000033909.18	protein_coding	Usp36	chr11:118154553-118154642:-	ENSMUSG00000033909.18_5858
ENSMUSG00000074733.15	protein_coding	Zfp950	chr19:61089539-61089632:-	ENSMUSG00000074733.15_8914
ENSMUSG00000022974.13	protein_coding	Paxbp1	chr16:90824119-90824165:-	ENSMUSG00000022974.13_7555
ENSMUSG00000036103.10	protein_coding	Colec12	chr18:9746792-9746877:+	ENSMUSG00000036103.10_8129
ENSMUSG00000026113.18	protein_coding	Inpp4a	chr1:37399879-37399977:+	ENSMUSG00000026113.18_70
ENSMUSG00000021810.4	protein_coding	Ecd	chr14:20384763-20384871:-	ENSMUSG00000021810.4_6540
ENSMUSG00000048546.9	protein_coding	Tob2	chr15:81734835-81734922:-	ENSMUSG00000048546.9_7111
ENSMUSG00000039148.6	protein_coding	Sart1	chr19:5438490-5438591:-	ENSMUSG00000039148.6_8605
ENSMUSG00000052727.7	protein_coding	Map1b	chr13:99569636-99569728:-	ENSMUSG00000052727.7_6461
ENSMUSG00000042625.17	protein_coding	Safb2	chr17:56873880-56873958:-	ENSMUSG00000042625.17_7964
ENSMUSG00000004789.11	protein_coding	Dlst	chr12:85170549-85170608:+	ENSMUSG00000004789.11_6093
ENSMUSG00000022124.16	protein_coding	Fbxl3	chr14:103332892-103332956:-	ENSMUSG00000022124.16_6781
ENSMUSG00000024287.9	protein_coding	Thoc1	chr18:9987071-9987152:+	ENSMUSG00000024287.9_8132
ENSMUSG00000004677.18	protein_coding	Myo9b	chr8:71785998-71786040:+	ENSMUSG00000004677.18_3804
ENSMUSG00000034154.16	protein_coding	Ino80	chr2:119277351-119277435:-	ENSMUSG00000034154.16_951
ENSMUSG00000027014.15	protein_coding	Cwc22	chr2:77747394-77747468:-	ENSMUSG00000027014.15_843
ENSMUSG00000026276.21	protein_coding	Septin2	chr1:93431158-93431241:+	ENSMUSG00000116048.2_281
ENSMUSG00000026276.21	protein_coding	Septin2	chr1:93431158-93431241:+	ENSMUSG00000026276.21_280
ENSMUSG00000096054.4	protein_coding	Syne1	chr10:4971957-4972040:-	ENSMUSG00000096054.4_4749
ENSMUSG00000024002.19	protein_coding	Brd4	chr17:32440309-32440410:-	ENSMUSG00000024002.19_7799
ENSMUSG00000005442.14	protein_coding	Cic	chr7:24992076-24992143:+	ENSMUSG00000005442.14_3152
ENSMUSG00000022377.17	protein_coding	Asap1	chr15:64080365-64080406:-	ENSMUSG00000022377.17_6955
ENSMUSG00000034109.16	protein_coding	Golim4	chr3:75802209-75802345:-	ENSMUSG00000034109.16_1321
ENSMUSG00000016918.16	protein_coding	Sulf1	chr1:12912911-12912977:+	ENSMUSG00000016918.16_14
ENSMUSG00000040725.14	protein_coding	Hnrnpul1	chr7:25447826-25447902:-	ENSMUSG00000040725.14_3154
ENSMUSG00000039943.17	protein_coding	Plcb4	chr2:135800580-135800658:+	ENSMUSG00000039943.17_1053
ENSMUSG00000039205.17	protein_coding	Ciz1	chr2:32266354-32266440:+	ENSMUSG00000039205.17_741
ENSMUSG00000070047.15	protein_coding	Fat1	chr8:45460280-45460334:+	ENSMUSG00000070047.15_3734
ENSMUSG00000052609.10	protein_coding	Plekhg3	chr12:76612267-76612353:+	ENSMUSG00000052609.10_6032
ENSMUSG00000051495.9	protein_coding	Irf2bp2	chr8:127317858-127317929:-	ENSMUSG00000051495.9_4205
ENSMUSG00000021614.17	protein_coding	Vcan	chr13:89852175-89852282:-	ENSMUSG00000021614.17_6428
ENSMUSG00000019817.19	protein_coding	Plagl1	chr10:13004637-13004732:+	ENSMUSG00000019817.19_4775
ENSMUSG00000003119.15	protein_coding	Cdk12	chr11:98094444-98094536:+	ENSMUSG00000003119.15_5689
ENSMUSG00000020472.15	protein_coding	Zkscan17	chr11:59378148-59378221:-	ENSMUSG00000020472.15_5418
ENSMUSG00000104053.2	TEC	Gm38126	chr1:160584539-160584636:+	ENSMUSG00000104053.2_419
ENSMUSG00000014444.18	protein_coding	Piezo1	chr8:123216836-123216903:-	ENSMUSG00000014444.18_4155
ENSMUSG00000075590.5	protein_coding	Nrbp2	chr15:75963221-75963291:-	ENSMUSG00000075590.5_6986
ENSMUSG00000027312.15	protein_coding	Atrn	chr2:130830295-130830374:+	ENSMUSG00000027312.15_1039
ENSMUSG00000028426.11	protein_coding	Rad23b	chr4:55350368-55350431:+	ENSMUSG00000028426.11_1634
ENSMUSG00000057406.17	protein_coding	Nsd2	chr5:34022047-34022123:+	ENSMUSG00000057406.17_2130
ENSMUSG00000022565.16	protein_coding	Plec	chr15:76077422-76077497:-	ENSMUSG00000022565.16_7005
ENSMUSG00000021244.16	protein_coding	Ylpm1	chr12:85099481-85099580:+	ENSMUSG00000021244.16_6089
ENSMUSG00000037486.19	protein_coding	Asxl2	chr12:3546371-3546450:+	ENSMUSG00000037486.19_5919
ENSMUSG00000045969.9	protein_coding	Ing1	chr8:11611779-11611864:+	ENSMUSG00000045969.9_3658
ENSMUSG00000022263.11	protein_coding	Trio	chr15:27818987-27819060:-	ENSMUSG00000022263.11_6889
ENSMUSG00000098650.2	protein_coding	Commd1b	chr11:22923432-22923557:-	ENSMUSG00000098650.2_5296
ENSMUSG00000047264.9	protein_coding	Zfp358	chr8:3545554-3545640:+	ENSMUSG00000047264.9_3627
ENSMUSG00000005533.11	protein_coding	Igf1r	chr7:67843096-67843176:+	ENSMUSG00000005533.11_3334
ENSMUSG00000022565.16	protein_coding	Plec	chr15:76063586-76063700:-	ENSMUSG00000022565.16_6994
ENSMUSG00000032231.15	protein_coding	Anxa2	chr9:69393759-69393832:+	ENSMUSG00000032231.15_4509
ENSMUSG00000092329.2	protein_coding	Galnt2l	chr8:124253243-124253350:+	ENSMUSG00000092329.2_4111
ENSMUSG00000075590.5	protein_coding	Nrbp2	chr15:75961914-75961981:-	ENSMUSG00000075590.5_6984
ENSMUSG00000007880.17	protein_coding	Arid1a	chr4:133448118-133448232:-	ENSMUSG00000007880.17_1862
ENSMUSG00000059714.14	protein_coding	Flot1	chr17:36136703-36136783:+	ENSMUSG00000059714.14_7867
ENSMUSG00000048402.15	protein_coding	Gli2	chr1:118880992-118881072:-	ENSMUSG00000048402.15_302
ENSMUSG00000026020.10	protein_coding	Nop58	chr1:59749675-59749774:+	ENSMUSG00000026020.10_129
ENSMUSG00000049327.18	protein_coding	Kmt5a	chr5:124588725-124588789:+	ENSMUSG00000049327.18_2433
ENSMUSG00000015133.18	protein_coding	Lrrk1	chr7:65990104-65990193:-	ENSMUSG00000015133.18_3323
ENSMUSG00000022089.10	protein_coding	Bin3	chr14:70349692-70349769:+	ENSMUSG00000022089.10_6733
ENSMUSG00000024420.10	protein_coding	Zfp521	chr18:13976899-13977029:-	ENSMUSG00000024420.10_8146
ENSMUSG00000021253.8	protein_coding	Tgfb3	chr12:86125366-86125432:-	ENSMUSG00000021253.8_6102
ENSMUSG00000032855.7	protein_coding	Pkd1	chr17:24787248-24787314:+	ENSMUSG00000032855.7_7688
ENSMUSG00000000282.13	protein_coding	Mnt	chr11:74728467-74728542:+	ENSMUSG00000000282.13_5535
ENSMUSG00000089945.14	protein_coding	Pakap	chr4:57856892-57856985:+	ENSMUSG00000089945.14_1648
ENSMUSG00000021843.18	protein_coding	Ktn1	chr14:47922221-47922310:+	ENSMUSG00000021843.18_6640
ENSMUSG00000025907.15	protein_coding	Rb1cc1	chr1:6320179-6320254:+	ENSMUSG00000025907.15_0
ENSMUSG00000025066.11	protein_coding	Sfr1	chr19:47721159-47721272:+	ENSMUSG00000025066.11_8867
ENSMUSG00000090137.9	protein_coding	Uba52	chr8:70961962-70962033:-	ENSMUSG00000055553.17_3788
ENSMUSG00000061589.15	protein_coding	Dot1l	chr10:80608965-80609033:+	ENSMUSG00000061589.15_5005
ENSMUSG00000020361.14	protein_coding	Hspa4	chr11:53159347-53159413:-	ENSMUSG00000020361.14_5378
ENSMUSG00000027210.21	protein_coding	Meis2	chr2:115895483-115895558:-	ENSMUSG00000027210.21_927
ENSMUSG00000006498.17	protein_coding	Ptbp1	chr10:79695699-79695775:+	ENSMUSG00000006498.17_4962
ENSMUSG00000050199.14	protein_coding	Lgr4	chr2:109748556-109748651:+	ENSMUSG00000050199.14_916
ENSMUSG00000040690.16	protein_coding	Col16a1	chr4:129945611-129945704:+	ENSMUSG00000040690.16_1825
ENSMUSG00000034243.18	protein_coding	Golgb1	chr16:36736961-36737035:+	ENSMUSG00000034243.18_7471
ENSMUSG00000015143.16	protein_coding	Actn1	chr12:80219823-80219917:-	ENSMUSG00000015143.16_6043
ENSMUSG00000019947.11	protein_coding	Arid5b	chr10:67934406-67934498:-	ENSMUSG00000019947.11_4887
ENSMUSG00000116594.2	protein_coding	Gm49601	chr16:18441477-18441547:-	ENSMUSG00000072214.8_7378
ENSMUSG00000032803.16	protein_coding	Cdv3	chr9:103242481-103242546:-	ENSMUSG00000032803.16_4593
ENSMUSG00000040152.9	protein_coding	Thbs1	chr2:117945286-117945335:+	ENSMUSG00000040152.9_930
ENSMUSG00000035011.16	protein_coding	Zbtb7a	chr10:80980779-80980874:+	ENSMUSG00000035011.16_5014
ENSMUSG00000020307.16	protein_coding	Cdc34	chr10:79521113-79521194:+	ENSMUSG00000020307.16_4951
ENSMUSG00000057706.8	protein_coding	Mex3b	chr7:82518338-82518433:+	ENSMUSG00000057706.8_3383
ENSMUSG00000027829.16	protein_coding	Ccnl1	chr3:65865239-65865326:-	ENSMUSG00000027829.16_1311
ENSMUSG00000029094.13	protein_coding	Afap1	chr5:36150960-36151050:+	ENSMUSG00000029094.13_2143
ENSMUSG00000022565.16	protein_coding	Plec	chr15:76061171-76061255:-	ENSMUSG00000022565.16_6988
ENSMUSG00000002249.22	protein_coding	Tead3	chr17:28553874-28553955:-	ENSMUSG00000002249.22_7764
ENSMUSG00000028538.13	protein_coding	St3gal3	chr4:117826283-117826390:-	ENSMUSG00000028538.13_1752
ENSMUSG00000033581.18	protein_coding	Igf2bp2	chr16:21879504-21879608:-	ENSMUSG00000033581.18_7410
ENSMUSG00000056763.17	protein_coding	Cspp1	chr1:10182644-10182759:+	ENSMUSG00000056763.17_9
ENSMUSG00000039542.17	protein_coding	Ncam1	chr9:49416771-49416845:-	ENSMUSG00000039542.17_4400
ENSMUSG00000011306.8	protein_coding	Sugp1	chr8:70517709-70517789:+	ENSMUSG00000011306.8_3771
ENSMUSG00000034602.16	protein_coding	Mon2	chr10:122884048-122884161:-	ENSMUSG00000034602.16_5145
ENSMUSG00000063382.7	protein_coding	Bcl9l	chr9:44417401-44417487:+	ENSMUSG00000063382.7_4361
ENSMUSG00000062127.12	protein_coding	Cttnbp2nl	chr3:104913221-104913309:-	ENSMUSG00000062127.12_1449
ENSMUSG00000022297.16	protein_coding	Fzd6	chr15:38898419-38898491:+	ENSMUSG00000022297.16_6912
ENSMUSG00000021910.16	protein_coding	Nisch	chr14:30907270-30907334:-	ENSMUSG00000021910.16_6605
ENSMUSG00000041264.17	protein_coding	Uspl1	chr5:149150977-149151052:+	ENSMUSG00000041264.17_2624
ENSMUSG00000000567.6	protein_coding	Sox9	chr11:112674692-112674776:+	ENSMUSG00000000567.6_5799
ENSMUSG00000021464.16	protein_coding	Ror2	chr13:53285867-53285936:-	ENSMUSG00000021464.16_6329
ENSMUSG00000002221.12	protein_coding	Paxip1	chr5:27977447-27977523:-	ENSMUSG00000002221.12_2089
ENSMUSG00000006740.15	protein_coding	Kif5b	chr18:6212518-6212590:-	ENSMUSG00000006740.15_8121
ENSMUSG00000039263.17	protein_coding	Npepl1	chr2:173962854-173962918:+	ENSMUSG00000039263.17_1217
ENSMUSG00000021838.18	protein_coding	Samd4	chr14:47324713-47324786:+	ENSMUSG00000021838.18_6634
ENSMUSG00000039741.16	protein_coding	Bahcc1	chr11:120174924-120174994:+	ENSMUSG00000039741.16_5887
ENSMUSG00000038872.11	protein_coding	Zfhx3	chr8:109682249-109682371:+	ENSMUSG00000038872.11_4004
ENSMUSG00000092232.2	protein_coding	Gm20521	chr14:55134579-55134675:+	ENSMUSG00000022194.16_6675
ENSMUSG00000022475.20	protein_coding	Hdac7	chr15:97709145-97709216:-	ENSMUSG00000022475.20_7197
ENSMUSG00000033983.15	protein_coding	Coil	chr11:88872156-88872248:+	ENSMUSG00000033983.15_5628
ENSMUSG00000038611.18	protein_coding	Phrf1	chr7:140839340-140839439:+	ENSMUSG00000038611.18_3596
ENSMUSG00000053617.13	protein_coding	Sh3pxd2a	chr19:47261847-47261937:-	ENSMUSG00000053617.13_8861
ENSMUSG00000028369.16	protein_coding	Svep1	chr4:58146524-58146600:-	ENSMUSG00000028369.16_1653
ENSMUSG00000045328.12	protein_coding	Cenpe	chr3:134946759-134946854:+	ENSMUSG00000045328.12_1511
ENSMUSG00000055980.3	protein_coding	Irs1	chr1:82266406-82266487:-	ENSMUSG00000055980.3_219
ENSMUSG00000029478.17	protein_coding	Ncor2	chr5:125132798-125132854:-	ENSMUSG00000029478.17_2444
ENSMUSG00000045817.9	protein_coding	Zfp36l2	chr17:84493993-84494090:-	ENSMUSG00000045817.9_8072
ENSMUSG00000048096.8	protein_coding	Lmod1	chr1:135291686-135291802:+	ENSMUSG00000048096.8_346
ENSMUSG00000031154.16	protein_coding	Otud5	chrX:7708844-7708938:+	ENSMUSG00000031154.16_8918
ENSMUSG00000037608.17	protein_coding	Bclaf1	chr10:20205068-20205141:+	ENSMUSG00000037608.17_4789
ENSMUSG00000026153.16	protein_coding	Fam135a	chr1:24067605-24067676:-	ENSMUSG00000026153.16_26
ENSMUSG00000098269.3	miRNA	Mir8094	chr17:35470221-35470329:+	ENSMUSG00000019432.16_7860
ENSMUSG00000024853.11	protein_coding	Sf3b2	chr19:5336840-5336928:-	ENSMUSG00000024853.11_8602
ENSMUSG00000026042.17	protein_coding	Col5a2	chr1:45442590-45442675:-	ENSMUSG00000026042.17_101
ENSMUSG00000025151.17	protein_coding	Maged1	chrX:93581149-93581191:-	ENSMUSG00000025151.17_8992
ENSMUSG00000048856.10	protein_coding	Slc25a47	chr12:108804533-108804641:+	ENSMUSG00000048856.10_6161
ENSMUSG00000037552.18	protein_coding	Plekhg2	chr7:28062266-28062361:-	ENSMUSG00000037552.18_3170
ENSMUSG00000056076.14	protein_coding	Eif3b	chr5:140405229-140405281:+	ENSMUSG00000056076.14_2550
ENSMUSG00000023021.16	protein_coding	Cers5	chr15:99646907-99647004:-	ENSMUSG00000023021.16_7240
ENSMUSG00000004865.17	protein_coding	Srpk1	chr17:28819284-28819398:-	ENSMUSG00000004865.17_7765
ENSMUSG00000009079.17	protein_coding	Ewsr1	chr11:5020229-5020282:-	ENSMUSG00000009079.17_5257
ENSMUSG00000022957.21	protein_coding	Itsn1	chr16:91636545-91636648:+	ENSMUSG00000022957.21_7569
ENSMUSG00000020950.11	protein_coding	Foxg1	chr12:49431747-49431817:+	ENSMUSG00000020950.11_5973
ENSMUSG00000004952.14	protein_coding	Rasa4	chr5:136130839-136130908:+	ENSMUSG00000004952.14_2497
ENSMUSG00000000555.9	protein_coding	Itga5	chr15:103258593-103258665:-	ENSMUSG00000000555.9_7288
ENSMUSG00000024335.21	protein_coding	Brd2	chr17:34334655-34334736:-	ENSMUSG00000024335.21_7831
ENSMUSG00000091306.3	protein_coding	Gm17606	chr14:54884175-54884242:+	ENSMUSG00000091306.3_6666
ENSMUSG00000031963.9	protein_coding	Bmper	chr9:23310158-23310251:+	ENSMUSG00000031963.9_4314
ENSMUSG00000009418.17	protein_coding	Nav1	chr1:135535159-135535264:-	ENSMUSG00000009418.17_351
ENSMUSG00000039741.16	protein_coding	Bahcc1	chr11:120175800-120175875:+	ENSMUSG00000039741.16_5888
ENSMUSG00000028634.18	protein_coding	Hivep3	chr4:119952689-119952772:+	ENSMUSG00000028634.18_1771
ENSMUSG00000044229.10	protein_coding	Nxpe4	chr9:48115711-48115778:+	ENSMUSG00000044229.10_4397
ENSMUSG00000027806.10	protein_coding	Tsc22d2	chr3:58323112-58323204:+	ENSMUSG00000027806.10_1304
ENSMUSG00000024393.15	protein_coding	Prrc2a	chr17:35380325-35380423:-	ENSMUSG00000024393.15_7858
ENSMUSG00000020869.9	protein_coding	Lrrc59	chr11:94532047-94532149:+	ENSMUSG00000020869.9_5642
ENSMUSG00000031523.17	protein_coding	Dlc1	chr8:37325181-37325230:-	ENSMUSG00000031523.17_3726
ENSMUSG00000069833.14	protein_coding	Ahnak	chr19:8982964-8983028:+	ENSMUSG00000069833.14_8703
ENSMUSG00000037266.19	protein_coding	Rsrp1	chr4:134651745-134651794:+	ENSMUSG00000037266.19_1874
ENSMUSG00000024937.16	protein_coding	Ehbp1l1	chr19:5770067-5770144:-	ENSMUSG00000024937.16_8626
ENSMUSG00000030058.18	protein_coding	Copg1	chr6:87872997-87873062:+	ENSMUSG00000030058.18_2835
ENSMUSG00000022505.10	protein_coding	Emp2	chr16:10102035-10102158:-	ENSMUSG00000022505.10_7318
ENSMUSG00000046574.9	protein_coding	Prr12	chr7:44695665-44695746:-	ENSMUSG00000046574.9_3258
ENSMUSG00000054611.18	protein_coding	Kdm2a	chr19:4374981-4375075:-	ENSMUSG00000054611.18_8579
ENSMUSG00000038244.15	protein_coding	Mical2	chr7:111910524-111910575:+	ENSMUSG00000038244.15_3470
ENSMUSG00000022443.18	protein_coding	Myh9	chr15:77658137-77658220:-	ENSMUSG00000022443.18_7040
ENSMUSG00000116594.2	protein_coding	Gm49601	chr16:18441477-18441547:-	ENSMUSG00000116594.2_7374
ENSMUSG00000031503.14	protein_coding	Col4a2	chr8:11458053-11458135:+	ENSMUSG00000031503.14_3651
ENSMUSG00000043962.17	protein_coding	Thrap3	chr4:126060736-126060793:-	ENSMUSG00000043962.17_1799
ENSMUSG00000031328.17	protein_coding	Flna	chrX:73284843-73284910:-	ENSMUSG00000031328.17_8976
ENSMUSG00000002055.10	protein_coding	Spag5	chr11:78211405-78211484:+	ENSMUSG00000002055.10_5582
ENSMUSG00000045817.9	protein_coding	Zfp36l2	chr17:84493450-84493526:-	ENSMUSG00000045817.9_8069
ENSMUSG00000022556.12	protein_coding	Hsf1	chr15:76384149-76384213:+	ENSMUSG00000022556.12_7017
ENSMUSG00000035325.17	protein_coding	Sec31a	chr5:100510009-100510088:-	ENSMUSG00000035325.17_2259
ENSMUSG00000092329.2	protein_coding	Galnt2l	chr8:124253244-124253350:+	ENSMUSG00000040220.11_4190
ENSMUSG00000021699.18	protein_coding	Pde4d	chr13:109959334-109959421:+	ENSMUSG00000021699.18_6498
ENSMUSG00000032777.10	protein_coding	Gtf3c1	chr7:125268858-125268932:-	ENSMUSG00000032777.10_3500
ENSMUSG00000058301.9	protein_coding	Upf1	chr8:70784934-70785017:-	ENSMUSG00000058301.9_3778
ENSMUSG00000036986.17	protein_coding	Pml	chr9:58137272-58137353:-	ENSMUSG00000036986.17_4442
ENSMUSG00000009772.16	protein_coding	Nuak2	chr1:132244143-132244211:+	ENSMUSG00000009772.16_325
ENSMUSG00000024544.10	protein_coding	Ldlrad4	chr18:68275542-68275638:+	ENSMUSG00000024544.10_8489
ENSMUSG00000001119.8	protein_coding	Col6a1	chr10:76547410-76547475:-	ENSMUSG00000001119.8_4933
ENSMUSG00000062127.12	protein_coding	Cttnbp2nl	chr3:104913056-104913156:-	ENSMUSG00000062127.12_1448
ENSMUSG00000042423.10	protein_coding	Fbrs	chr7:127079118-127079189:+	ENSMUSG00000042423.10_3522
ENSMUSG00000001870.17	protein_coding	Ltbp1	chr17:75534025-75534097:+	ENSMUSG00000001870.17_8045
ENSMUSG00000031996.18	protein_coding	Aplp2	chr9:31080117-31080193:-	ENSMUSG00000031996.18_4317
ENSMUSG00000045975.9	protein_coding	C2cd2	chr16:97752779-97752881:-	ENSMUSG00000046962.17_7604
ENSMUSG00000020282.19	protein_coding	Rhbdf1	chr11:32166143-32166199:-	ENSMUSG00000020282.19_5318
ENSMUSG00000017615.13	protein_coding	Tnfaip1	chr11:78419948-78420020:-	ENSMUSG00000017615.13_5585
ENSMUSG00000040451.19	protein_coding	Sgms1	chr19:32170451-32170552:-	ENSMUSG00000040451.19_8769
ENSMUSG00000024073.17	protein_coding	Birc6	chr17:74896701-74896804:+	ENSMUSG00000024073.17_8041
ENSMUSG00000020176.18	protein_coding	Grb10	chr11:11894817-11894867:-	ENSMUSG00000020176.18_5283
ENSMUSG00000054823.18	protein_coding	Nsd3	chr8:26163351-26163391:+	ENSMUSG00000054823.18_3704
ENSMUSG00000028849.18	protein_coding	Map7d1	chr4:126127387-126127440:-	ENSMUSG00000028849.18_1801
ENSMUSG00000035877.18	protein_coding	Zhx3	chr2:160595594-160595665:-	ENSMUSG00000035877.18_1153
ENSMUSG00000028763.19	protein_coding	Hspg2	chr4:137296104-137296157:+	ENSMUSG00000028763.19_1907
ENSMUSG00000033149.18	protein_coding	Phldb2	chr16:45645745-45645843:-	ENSMUSG00000033149.18_7505
ENSMUSG00000026482.14	protein_coding	Rgl1	chr1:152415693-152415760:-	ENSMUSG00000026482.14_379
ENSMUSG00000024740.11	protein_coding	Ddb1	chr19:10584278-10584353:+	ENSMUSG00000024740.11_8730
ENSMUSG00000003068.18	protein_coding	Stk11	chr10:79952678-79952742:+	ENSMUSG00000003068.18_4975
ENSMUSG00000053617.13	protein_coding	Sh3pxd2a	chr19:47256947-47257060:-	ENSMUSG00000053617.13_8858
ENSMUSG00000020900.16	protein_coding	Myh10	chr11:68703822-68703904:+	ENSMUSG00000020900.16_5477
ENSMUSG00000024456.17	protein_coding	Diaph1	chr18:37986357-37986430:-	ENSMUSG00000024456.17_8394
ENSMUSG00000029148.16	protein_coding	Nrbp1	chr5:31401251-31401336:+	ENSMUSG00000029148.16_2111
ENSMUSG00000035299.17	protein_coding	Mid1	chrX:168769032-168769094:+	ENSMUSG00000035299.17_9068
ENSMUSG00000035047.10	protein_coding	Kri1	chr9:21196571-21196660:-	ENSMUSG00000035047.10_4267
ENSMUSG00000091243.3	protein_coding	Vgll3	chr16:65636372-65636451:+	ENSMUSG00000091243.3_7526
ENSMUSG00000037552.18	protein_coding	Plekhg2	chr7:28064151-28064213:-	ENSMUSG00000037552.18_3172
ENSMUSG00000025967.17	protein_coding	Eef1b2	chr1:63217992-63218050:+	ENSMUSG00000025967.17_147
ENSMUSG00000018583.6	protein_coding	G3bp1	chr11:55386162-55386247:+	ENSMUSG00000018583.6_5402
ENSMUSG00000034101.15	protein_coding	Ctnnd1	chr2:84451241-84451317:-	ENSMUSG00000101645.2_855
ENSMUSG00000032217.14	protein_coding	Rnf111	chr9:70383207-70383292:-	ENSMUSG00000032217.14_4515
ENSMUSG00000017774.20	protein_coding	Myo1c	chr11:75553062-75553142:+	ENSMUSG00000017774.20_5556
ENSMUSG00000030216.13	protein_coding	Wbp11	chr6:136791430-136791502:-	ENSMUSG00000030216.13_3020
ENSMUSG00000024097.12	protein_coding	Srsf7	chr17:80511606-80511662:-	ENSMUSG00000024097.12_8058
ENSMUSG00000026674.10	protein_coding	Ddr2	chr1:169818003-169818068:-	ENSMUSG00000026674.10_446
ENSMUSG00000040620.16	protein_coding	Dhx33	chr11:70886811-70886878:-	ENSMUSG00000040620.16_5522
ENSMUSG00000026924.18	protein_coding	Sec16a	chr2:26320490-26320564:-	ENSMUSG00000026924.18_643
ENSMUSG00000028173.11	protein_coding	Wls	chr3:159588309-159588381:+	ENSMUSG00000028173.11_1552
ENSMUSG00000013787.16	protein_coding	Ehmt2	chr17:35129727-35129810:+	ENSMUSG00000013787.16_7840
ENSMUSG00000041598.8	protein_coding	Cdc42ep4	chr11:113619955-113620030:-	ENSMUSG00000041598.8_5810
ENSMUSG00000024620.12	protein_coding	Pdgfrb	chr18:61216315-61216380:+	ENSMUSG00000024620.12_8461
ENSMUSG00000029009.18	protein_coding	Mthfr	chr4:148136608-148136681:+	ENSMUSG00000029009.18_1975
ENSMUSG00000019947.11	protein_coding	Arid5b	chr10:67933509-67933626:-	ENSMUSG00000019947.11_4885
ENSMUSG00000009741.16	protein_coding	Ubp1	chr9:113785055-113785131:+	ENSMUSG00000009741.16_4683
ENSMUSG00000039542.17	protein_coding	Ncam1	chr9:49476177-49476258:-	ENSMUSG00000039542.17_4401
ENSMUSG00000021156.18	protein_coding	Zmynd11	chr13:9739107-9739211:-	ENSMUSG00000021156.18_6242
ENSMUSG00000061436.16	protein_coding	Hipk2	chr6:38795786-38795881:-	ENSMUSG00000061436.16_2710
ENSMUSG00000034868.10	protein_coding	Myl12b	chr17:71288614-71288690:-	ENSMUSG00000117098.2_8030
ENSMUSG00000034135.16	protein_coding	Sik3	chr9:46043692-46043762:+	ENSMUSG00000034135.16_4391
ENSMUSG00000029581.15	protein_coding	Fscn1	chr5:142955673-142955737:+	ENSMUSG00000029581.15_2577
ENSMUSG00000029860.17	protein_coding	Zyx	chr6:42328828-42328893:+	ENSMUSG00000029860.17_2716
ENSMUSG00000016933.18	protein_coding	Plcg1	chr2:160595594-160595665:+	ENSMUSG00000016933.18_1150
ENSMUSG00000025220.9	protein_coding	Oga	chr19:45756207-45756291:-	ENSMUSG00000025220.9_8830
ENSMUSG00000005886.15	protein_coding	Ncoa2	chr1:13250754-13250849:-	ENSMUSG00000005886.15_16
ENSMUSG00000043059.17	protein_coding	Zfp513	chr5:31358950-31359023:-	ENSMUSG00000043059.17_2109
ENSMUSG00000074643.13	protein_coding	Cpne1	chr2:155938985-155939064:-	ENSMUSG00000098950.8_1124
ENSMUSG00000024758.16	protein_coding	Rtn3	chr19:7433881-7433993:-	ENSMUSG00000024758.16_8676
ENSMUSG00000022206.8	protein_coding	Npr3	chr15:11883485-11883551:-	ENSMUSG00000022206.8_6839
ENSMUSG00000034908.17	protein_coding	Sidt2	chr9:45856968-45857066:-	ENSMUSG00000034908.17_4387
ENSMUSG00000029478.17	protein_coding	Ncor2	chr5:125105947-125106058:-	ENSMUSG00000029478.17_2438
ENSMUSG00000005534.11	protein_coding	Insr	chr8:3226454-3226529:-	ENSMUSG00000005534.11_3624
ENSMUSG00000017466.10	protein_coding	Timp2	chr11:118223468-118223583:-	ENSMUSG00000017466.10_5860
ENSMUSG00000041075.9	protein_coding	Fzd7	chr1:59523457-59523529:+	ENSMUSG00000041075.9_128
ENSMUSG00000034101.15	protein_coding	Ctnnd1	chr2:84451241-84451317:-	ENSMUSG00000034101.15_852
ENSMUSG00000020075.9	protein_coding	Ddx21	chr10:62434187-62434275:-	ENSMUSG00000020075.9_4863
ENSMUSG00000052752.16	protein_coding	Traf7	chr17:24731252-24731313:-	ENSMUSG00000052752.16_7686
ENSMUSG00000037692.15	protein_coding	Ahdc1	chr4:132790353-132790431:+	ENSMUSG00000037692.15_1855
ENSMUSG00000045095.17	protein_coding	Magi1	chr6:94259992-94260046:-	ENSMUSG00000045095.17_2875
ENSMUSG00000034762.10	protein_coding	Glis1	chr4:107425524-107425598:+	ENSMUSG00000034762.10_1718
ENSMUSG00000020580.11	protein_coding	Rock2	chr12:17003263-17003338:+	ENSMUSG00000020580.11_5937
ENSMUSG00000050965.15	protein_coding	Prkca	chr11:108234322-108234376:-	ENSMUSG00000050965.15_5789
ENSMUSG00000015143.16	protein_coding	Actn1	chr12:80306861-80306940:-	ENSMUSG00000015143.16_6051
ENSMUSG00000037606.19	protein_coding	Osbpl5	chr7:143258311-143258389:-	ENSMUSG00000037606.19_3618
ENSMUSG00000059263.10	protein_coding	Usp47	chr7:111692520-111692596:+	ENSMUSG00000059263.10_3466
ENSMUSG00000037679.10	protein_coding	Inf2	chr12:112569530-112569618:+	ENSMUSG00000037679.10_6201
ENSMUSG00000024853.11	protein_coding	Sf3b2	chr19:5334669-5334753:-	ENSMUSG00000024853.11_8599
ENSMUSG00000029580.15	protein_coding	Actb	chr5:142892381-142892444:-	ENSMUSG00000029580.15_2576
ENSMUSG00000032783.10	protein_coding	Troap	chr15:98973490-98973542:+	ENSMUSG00000032783.10_7229
ENSMUSG00000052533.15	protein_coding	Nup188	chr2:30227333-30227426:+	ENSMUSG00000052533.15_704
ENSMUSG00000064210.8	protein_coding	Ano6	chr15:95870483-95870570:+	ENSMUSG00000064210.8_7180
ENSMUSG00000031370.13	protein_coding	Zrsr2	chrX:162736577-162736653:-	ENSMUSG00000031370.13_9062
ENSMUSG00000016921.15	protein_coding	Srsf6	chr2:162774154-162774197:+	ENSMUSG00000016921.15_1159
ENSMUSG00000074643.13	protein_coding	Cpne1	chr2:155938985-155939064:-	ENSMUSG00000074643.13_1122
ENSMUSG00000023150.15	protein_coding	Ivns1abp	chr1:151230460-151230511:+	ENSMUSG00000023150.15_372
ENSMUSG00000045983.17	protein_coding	Eif4g1	chr16:20504974-20505075:+	ENSMUSG00000045983.17_7400
ENSMUSG00000089945.14	protein_coding	Pakap	chr4:57856893-57856984:+	ENSMUSG00000038729.25_1652
ENSMUSG00000005575.17	protein_coding	Ube2m	chr7:12771557-12771642:-	ENSMUSG00000005575.17_3073
ENSMUSG00000036391.17	protein_coding	Sec24a	chr11:51593491-51593562:-	ENSMUSG00000036391.17_5370
ENSMUSG00000007476.19	protein_coding	Lrrc8a	chr2:30145845-30145944:+	ENSMUSG00000099041.2_702
ENSMUSG00000024002.19	protein_coding	Brd4	chr17:32440424-32440483:-	ENSMUSG00000024002.19_7800
ENSMUSG00000052748.15	protein_coding	Swt1	chr1:151289291-151289362:-	ENSMUSG00000052748.15_374
ENSMUSG00000039126.11	protein_coding	Prune2	chr19:17170678-17170760:+	ENSMUSG00000039126.11_8745
ENSMUSG00000054808.16	protein_coding	Actn4	chr7:28604785-28604877:-	ENSMUSG00000054808.16_3183
ENSMUSG00000028248.16	protein_coding	Pnisr	chr4:21865949-21866007:+	ENSMUSG00000028248.16_1568
ENSMUSG00000022390.12	protein_coding	Zc3h7b	chr15:81670102-81670160:+	ENSMUSG00000022390.12_7107
ENSMUSG00000021823.11	protein_coding	Vcl	chr14:21074224-21074288:+	ENSMUSG00000021823.11_6558
ENSMUSG00000046982.12	protein_coding	Tshz1	chr18:84032833-84032927:-	ENSMUSG00000046982.12_8544
ENSMUSG00000023079.15	protein_coding	Gtf2ird1	chr5:134407330-134407448:-	ENSMUSG00000023079.15_2475
ENSMUSG00000043556.11	protein_coding	Fbxl7	chr15:26789596-26789671:-	ENSMUSG00000043556.11_6865
ENSMUSG00000005958.16	protein_coding	Ephb3	chr16:21033183-21033238:+	ENSMUSG00000005958.16_7402
ENSMUSG00000033335.18	protein_coding	Dnm2	chr9:21411573-21411665:+	ENSMUSG00000033335.18_4277
ENSMUSG00000032366.16	protein_coding	Tpm1	chr9:66940077-66940135:-	ENSMUSG00000032366.16_4498
ENSMUSG00000037519.18	protein_coding	Ppfia1	chr7:144072887-144072946:-	ENSMUSG00000037519.18_3622
ENSMUSG00000018378.14	protein_coding	Cuedc1	chr11:88074191-88074258:+	ENSMUSG00000018378.14_5625
ENSMUSG00000035569.18	protein_coding	Ankrd11	chr8:123619130-123619220:-	ENSMUSG00000035569.18_4171
ENSMUSG00000024940.12	protein_coding	Ltbp3	chr19:5797823-5797885:+	ENSMUSG00000024940.12_8633
ENSMUSG00000002028.14	protein_coding	Kmt2a	chr9:44760816-44760889:-	ENSMUSG00000002028.14_4378
ENSMUSG00000015133.18	protein_coding	Lrrk1	chr7:65988628-65988694:-	ENSMUSG00000015133.18_3320
ENSMUSG00000002885.15	protein_coding	Adgre5	chr8:84457214-84457292:-	ENSMUSG00000002885.15_3863
ENSMUSG00000092329.2	protein_coding	Galnt2l	chr8:121299546-121299672:+	ENSMUSG00000031822.21_4117
ENSMUSG00000026605.15	protein_coding	Cenpf	chr1:189385766-189385871:-	ENSMUSG00000026605.15_532
ENSMUSG00000018501.18	protein_coding	Ncor1	chr11:62275545-62275615:-	ENSMUSG00000018501.18_5461
ENSMUSG00000038127.16	protein_coding	Ccdc50	chr16:27235999-27236065:+	ENSMUSG00000038127.16_7422
ENSMUSG00000020075.9	protein_coding	Ddx21	chr10:62434608-62434671:-	ENSMUSG00000020075.9_4864
ENSMUSG00000003402.15	protein_coding	Prkcsh	chr9:21922986-21923067:+	ENSMUSG00000003402.15_4304
ENSMUSG00000024983.11	protein_coding	Vti1a	chr19:55369375-55369444:+	ENSMUSG00000024983.11_8884
ENSMUSG00000029190.20	protein_coding	D5Ertd579e	chr5:36773234-36773312:-	ENSMUSG00000029190.20_2152
ENSMUSG00000014303.14	protein_coding	Glis2	chr16:4426523-4426592:+	ENSMUSG00000014303.14_7299
ENSMUSG00000038126.18	protein_coding	Mphosph9	chr5:124412806-124412880:-	ENSMUSG00000038126.18_2429
ENSMUSG00000015605.7	protein_coding	Srf	chr17:46866256-46866352:-	ENSMUSG00000015605.7_7914
ENSMUSG00000027204.14	protein_coding	Fbn1	chr2:125341607-125341684:-	ENSMUSG00000027204.14_987
ENSMUSG00000028680.15	protein_coding	Plk3	chr4:116990593-116990652:-	ENSMUSG00000028680.15_1746
ENSMUSG00000034543.16	protein_coding	Morc2a	chr11:3634643-3634728:+	ENSMUSG00000034543.16_5242
ENSMUSG00000015176.12	protein_coding	Nolc1	chr19:46071714-46071795:+	ENSMUSG00000015176.12_8839
ENSMUSG00000023965.14	protein_coding	Fbxl17	chr17:63686709-63686807:-	ENSMUSG00000023965.14_7999
ENSMUSG00000069833.14	protein_coding	Ahnak	chr19:8984130-8984207:+	ENSMUSG00000069833.14_8705
ENSMUSG00000027582.17	protein_coding	Zgpat	chr2:181025077-181025156:+	ENSMUSG00000027582.17_1243
ENSMUSG00000032575.17	protein_coding	Manf	chr9:106762075-106762151:-	ENSMUSG00000074102.5_4620
ENSMUSG00000026987.17	protein_coding	Baz2b	chr2:59750659-59750740:-	ENSMUSG00000026987.17_798
ENSMUSG00000028760.17	protein_coding	Eif4g3	chr4:137720835-137720895:+	ENSMUSG00000028760.17_1913
ENSMUSG00000010755.18	protein_coding	Cars	chr7:143113387-143113446:-	ENSMUSG00000010755.18_3614
ENSMUSG00000027309.19	protein_coding	4930402H24Rik	chr2:130555946-130556029:-	ENSMUSG00000027309.19_1038
ENSMUSG00000033016.17	protein_coding	Nfatc1	chr18:80741485-80741557:-	ENSMUSG00000033016.17_8535
ENSMUSG00000022475.20	protein_coding	Hdac7	chr15:97696106-97696161:-	ENSMUSG00000022475.20_7192
ENSMUSG00000024589.19	protein_coding	Nedd4l	chr18:65042083-65042208:+	ENSMUSG00000024589.19_8473
ENSMUSG00000037552.18	protein_coding	Plekhg2	chr7:28064015-28064058:-	ENSMUSG00000037552.18_3171
ENSMUSG00000021458.18	protein_coding	Aopep	chr13:63431712-63431790:+	ENSMUSG00000021458.18_6394
ENSMUSG00000020074.8	protein_coding	Ccar1	chr10:62592400-62592454:-	ENSMUSG00000020074.8_4868
ENSMUSG00000039103.13	protein_coding	Nexn	chr3:151953602-151953679:-	ENSMUSG00000039103.13_1537
ENSMUSG00000022952.18	protein_coding	Runx1	chr16:92485880-92485961:-	ENSMUSG00000022952.18_7581
ENSMUSG00000048874.16	protein_coding	Phf3	chr1:30842930-30843026:-	ENSMUSG00000048874.16_28
ENSMUSG00000054808.16	protein_coding	Actn4	chr7:28597795-28597905:-	ENSMUSG00000054808.16_3181
ENSMUSG00000028763.19	protein_coding	Hspg2	chr4:137278456-137278516:+	ENSMUSG00000028763.19_1903
ENSMUSG00000098650.2	protein_coding	Commd1b	chr11:22923441-22923552:-	ENSMUSG00000051355.19_5297
ENSMUSG00000031565.19	protein_coding	Fgfr1	chr8:26052155-26052199:+	ENSMUSG00000031565.19_3698
ENSMUSG00000030980.18	protein_coding	Knop1	chr7:118451653-118451763:-	ENSMUSG00000030980.18_3488
ENSMUSG00000020074.8	protein_coding	Ccar1	chr10:62595874-62595937:-	ENSMUSG00000020074.8_4869
ENSMUSG00000081534.4	protein_coding	Slc48a1	chr15:97687837-97687906:+	ENSMUSG00000081534.4_7190
ENSMUSG00000037343.9	protein_coding	Taf2	chr15:54879809-54879900:-	ENSMUSG00000037343.9_6928
ENSMUSG00000025255.19	protein_coding	Zfhx4	chr3:5477351-5477461:+	ENSMUSG00000025255.19_1255
ENSMUSG00000044791.17	protein_coding	Setd2	chr9:110403115-110403183:+	ENSMUSG00000044791.17_4676
ENSMUSG00000015488.15	protein_coding	Cacfd1	chr2:26903488-26903573:+	ENSMUSG00000015488.15_652
ENSMUSG00000042520.17	protein_coding	Ubap2l	chr3:89946161-89946257:-	ENSMUSG00000042520.17_1394
ENSMUSG00000042605.17	protein_coding	Atxn2	chr5:121948983-121949049:+	ENSMUSG00000042605.17_2387
ENSMUSG00000032332.18	protein_coding	Col12a1	chr9:79591477-79591532:-	ENSMUSG00000032332.18_4556
ENSMUSG00000021458.18	protein_coding	Aopep	chr13:63387911-63387970:+	ENSMUSG00000021458.18_6392
ENSMUSG00000052539.16	protein_coding	Magi3	chr3:103922440-103922535:-	ENSMUSG00000052539.16_1445
ENSMUSG00000033060.17	protein_coding	Lmo7	chr14:102156819-102156893:+	ENSMUSG00000033060.17_6780
ENSMUSG00000061751.17	protein_coding	Kalrn	chr16:34181254-34181357:-	ENSMUSG00000061751.17_7461
ENSMUSG00000030353.16	protein_coding	Tead4	chr6:128205035-128205094:-	ENSMUSG00000030353.16_2996
ENSMUSG00000029290.13	protein_coding	Zfp326	chr5:106062569-106062656:+	ENSMUSG00000029290.13_2283
ENSMUSG00000014599.11	protein_coding	Csf1	chr3:107654424-107654476:-	ENSMUSG00000014599.11_1460
ENSMUSG00000047777.10	protein_coding	Phf13	chr4:152076822-152076884:-	ENSMUSG00000047777.10_2000
ENSMUSG00000075592.11	protein_coding	Nynrin	chr14:56101191-56101268:+	ENSMUSG00000075592.11_6690
ENSMUSG00000002833.12	protein_coding	Hdgfl2	chr17:56403206-56403277:+	ENSMUSG00000002833.12_7948
ENSMUSG00000005417.18	protein_coding	Mprip	chr11:59632022-59632081:+	ENSMUSG00000005417.18_5419
ENSMUSG00000037795.15	protein_coding	N4bp2	chr5:65977712-65977802:+	ENSMUSG00000037795.15_2195
ENSMUSG00000006276.11	protein_coding	Eps15l1	chr8:73133954-73133995:-	ENSMUSG00000006276.11_3822
ENSMUSG00000027312.15	protein_coding	Atrn	chr2:130830432-130830520:+	ENSMUSG00000083953.2_1042
ENSMUSG00000024613.17	protein_coding	Tcof1	chr18:60949296-60949391:-	ENSMUSG00000024613.17_8455
ENSMUSG00000034868.10	protein_coding	Myl12b	chr17:71288614-71288689:-	ENSMUSG00000034868.10_8028
ENSMUSG00000092329.2	protein_coding	Galnt2l	chr8:123211444-123211499:+	ENSMUSG00000092329.2_4082
ENSMUSG00000004562.17	protein_coding	Arhgef40	chr14:52241510-52241574:+	ENSMUSG00000004562.17_6646
ENSMUSG00000032193.10	protein_coding	Ldlr	chr9:21650713-21650805:+	ENSMUSG00000032193.10_4295
ENSMUSG00000034595.18	protein_coding	Ppp1r18	chr17:36178889-36178971:+	ENSMUSG00000034595.18_7873
ENSMUSG00000002948.20	protein_coding	Map2k7	chr8:4293554-4293618:+	ENSMUSG00000109061.2_3631
ENSMUSG00000018160.16	protein_coding	Med1	chr11:98046547-98046611:-	ENSMUSG00000018160.16_5687
ENSMUSG00000024659.16	protein_coding	Anxa1	chr19:20361130-20361188:-	ENSMUSG00000024659.16_8748
ENSMUSG00000047126.18	protein_coding	Cltc	chr11:86621032-86621098:-	ENSMUSG00000047126.18_5617
ENSMUSG00000005204.13	protein_coding	Senp3	chr11:69571393-69571464:-	ENSMUSG00000005204.13_5496
ENSMUSG00000075415.14	protein_coding	Fnbp1	chr2:30972987-30973060:-	ENSMUSG00000075415.14_721
ENSMUSG00000004562.17	protein_coding	Arhgef40	chr14:52232405-52232465:+	ENSMUSG00000004562.17_6645
ENSMUSG00000001441.14	protein_coding	Npepps	chr11:97171033-97171145:-	ENSMUSG00000001441.14_5668
ENSMUSG00000040152.9	protein_coding	Thbs1	chr2:117945430-117945523:+	ENSMUSG00000040152.9_931
ENSMUSG00000068917.13	protein_coding	Clk2	chr3:89077601-89077671:+	ENSMUSG00000068917.13_1377
ENSMUSG00000066406.17	protein_coding	Akap13	chr7:75397693-75397760:+	ENSMUSG00000066406.17_3352
ENSMUSG00000030096.9	protein_coding	Slc6a6	chr6:91700326-91700407:+	ENSMUSG00000030096.9_2863
ENSMUSG00000048799.9	protein_coding	Cep120	chr18:53856187-53856288:-	ENSMUSG00000048799.9_8432
ENSMUSG00000055670.15	protein_coding	Zzef1	chr11:72801014-72801107:+	ENSMUSG00000055670.15_5528
ENSMUSG00000029826.15	protein_coding	Zc3hav1	chr6:38309666-38309734:-	ENSMUSG00000029826.15_2703
ENSMUSG00000029502.15	protein_coding	Golga3	chr5:110350666-110350760:+	ENSMUSG00000029502.15_2300
ENSMUSG00000007476.19	protein_coding	Lrrc8a	chr2:30145845-30145944:+	ENSMUSG00000007476.19_699
ENSMUSG00000053560.6	protein_coding	Ier2	chr8:85389066-85389165:-	ENSMUSG00000053560.6_3879
ENSMUSG00000026193.16	protein_coding	Fn1	chr1:71668826-71668895:-	ENSMUSG00000026193.16_175
ENSMUSG00000064138.15	protein_coding	Fam172a	chr13:77872241-77872330:+	ENSMUSG00000064138.15_6424
ENSMUSG00000041815.15	protein_coding	Poldip3	chr15:83022382-83022462:-	ENSMUSG00000041815.15_7127
ENSMUSG00000005103.13	protein_coding	Wdr1	chr5:38704290-38704357:-	ENSMUSG00000005103.13_2162
ENSMUSG00000036646.14	protein_coding	Man1b1	chr2:25228901-25228980:+	ENSMUSG00000036646.14_618
ENSMUSG00000002265.18	protein_coding	Peg3	chr7:6720835-6720888:-	ENSMUSG00000002265.18_3069
ENSMUSG00000018697.15	protein_coding	Aatf	chr11:84401103-84401174:-	ENSMUSG00000018697.15_5604
ENSMUSG00000022556.12	protein_coding	Hsf1	chr15:76382809-76382892:+	ENSMUSG00000022556.12_7016
ENSMUSG00000040152.9	protein_coding	Thbs1	chr2:117943653-117943718:+	ENSMUSG00000040152.9_929
ENSMUSG00000004952.14	protein_coding	Rasa4	chr5:136134541-136134594:+	ENSMUSG00000004952.14_2500
ENSMUSG00000031865.17	protein_coding	Dctn1	chr6:83168026-83168127:+	ENSMUSG00000031865.17_2793
ENSMUSG00000004100.13	protein_coding	Ppan	chr9:20802202-20802260:+	ENSMUSG00000004100.13_4240
ENSMUSG00000041133.12	protein_coding	Smc1a	chrX:150809638-150809728:+	ENSMUSG00000041133.12_9049
ENSMUSG00000039801.8	protein_coding	Cplane1	chr15:8260597-8260676:+	ENSMUSG00000039801.8_6824
ENSMUSG00000048000.16	protein_coding	Gigyf2	chr1:87361431-87361531:+	ENSMUSG00000048000.16_237
ENSMUSG00000022750.19	protein_coding	Klhl22	chr16:17581328-17581424:+	ENSMUSG00000022750.19_7362
ENSMUSG00000001473.8	protein_coding	Tubb6	chr18:67534554-67534629:+	ENSMUSG00000001473.8_8481
ENSMUSG00000023951.19	protein_coding	Vegfa	chr17:46335371-46335442:-	ENSMUSG00000023951.19_7899
ENSMUSG00000023034.8	protein_coding	Nr4a1	chr15:101168096-101168187:+	ENSMUSG00000023034.8_7256
ENSMUSG00000069089.9	protein_coding	Cdk7	chr13:100849980-100850055:-	ENSMUSG00000069089.9_6468
ENSMUSG00000020473.14	protein_coding	Aebp1	chr11:5816447-5816511:+	ENSMUSG00000020473.14_5268
ENSMUSG00000068748.8	protein_coding	Ptprz1	chr6:23038718-23038801:+	ENSMUSG00000068748.8_2658
ENSMUSG00000027423.16	protein_coding	Snx5	chr2:144100981-144101066:-	ENSMUSG00000027423.16_1063
ENSMUSG00000039741.16	protein_coding	Bahcc1	chr11:120165699-120165763:+	ENSMUSG00000039741.16_5886
ENSMUSG00000033209.18	protein_coding	Ttc28	chr5:111433125-111433220:+	ENSMUSG00000033209.18_2313
ENSMUSG00000002948.20	protein_coding	Map2k7	chr8:4293554-4293618:+	ENSMUSG00000002948.20_3630
ENSMUSG00000024393.15	protein_coding	Prrc2a	chr17:35379075-35379143:-	ENSMUSG00000024393.15_7857
ENSMUSG00000004100.13	protein_coding	Ppan	chr9:20802781-20802844:+	ENSMUSG00000004100.13_4241
ENSMUSG00000034574.11	protein_coding	Daam1	chr12:72035743-72035815:+	ENSMUSG00000034574.11_6009
ENSMUSG00000001870.17	protein_coding	Ltbp1	chr17:75644481-75644562:+	ENSMUSG00000001870.17_8047
ENSMUSG00000030120.15	protein_coding	Mlf2	chr6:124911638-124911709:+	ENSMUSG00000030120.15_2975
ENSMUSG00000051817.9	protein_coding	Sox12	chr2:152239091-152239149:-	ENSMUSG00000051817.9_1078
ENSMUSG00000009569.15	protein_coding	Mrtfb	chr16:13202068-13202151:+	ENSMUSG00000009569.15_7328
ENSMUSG00000021838.18	protein_coding	Samd4	chr14:47168977-47169090:+	ENSMUSG00000021838.18_6630
ENSMUSG00000044308.18	protein_coding	Ubr3	chr2:69821910-69821971:+	ENSMUSG00000044308.18_811
ENSMUSG00000023951.19	protein_coding	Vegfa	chr17:46342933-46343010:-	ENSMUSG00000023951.19_7901
ENSMUSG00000028902.5	protein_coding	Sf3a3	chr4:124621903-124621974:+	ENSMUSG00000028902.5_1789
ENSMUSG00000042331.14	protein_coding	Specc1	chr11:62009472-62009574:+	ENSMUSG00000042331.14_5453
ENSMUSG00000022443.18	protein_coding	Myh9	chr15:77675249-77675295:-	ENSMUSG00000022443.18_7046
ENSMUSG00000038502.18	protein_coding	Ptov1	chr7:44514905-44514984:-	ENSMUSG00000038502.18_3243
ENSMUSG00000018707.14	protein_coding	Dync1h1	chr12:110618509-110618608:+	ENSMUSG00000018707.14_6179
ENSMUSG00000036893.18	protein_coding	Ehmt1	chr2:24753284-24753362:-	ENSMUSG00000036893.18_612
ENSMUSG00000018537.17	protein_coding	Pcgf2	chr11:97582685-97582739:-	ENSMUSG00000018537.17_5681
ENSMUSG00000022265.8	protein_coding	Ank	chr15:27593188-27593251:+	ENSMUSG00000022265.8_6872
ENSMUSG00000027422.16	protein_coding	Rrbp1	chr2:143815404-143815478:-	ENSMUSG00000027422.16_1060
ENSMUSG00000006576.17	protein_coding	Slc4a3	chr1:75524637-75524722:+	ENSMUSG00000006576.17_210
ENSMUSG00000041390.19	protein_coding	Mdfic	chr6:15770224-15770305:+	ENSMUSG00000041390.19_2644
ENSMUSG00000046768.14	protein_coding	Rhoj	chr12:75424239-75424310:+	ENSMUSG00000046768.14_6026
ENSMUSG00000048612.17	protein_coding	Myof	chr19:37890288-37890363:-	ENSMUSG00000048612.17_8786
ENSMUSG00000025085.17	protein_coding	Ablim1	chr19:57033314-57033389:-	ENSMUSG00000025085.17_8894
ENSMUSG00000025793.18	protein_coding	Hgs	chr11:120369289-120369363:+	ENSMUSG00000025793.18_5895
ENSMUSG00000035969.16	protein_coding	Rusc2	chr4:43425595-43425655:+	ENSMUSG00000035969.16_1599
ENSMUSG00000090137.9	protein_coding	Uba52	chr8:70962172-70962220:-	ENSMUSG00000055553.17_3789
ENSMUSG00000029094.13	protein_coding	Afap1	chr5:36153302-36153371:+	ENSMUSG00000029094.13_2144
ENSMUSG00000026510.11	protein_coding	Trp53bp2	chr1:182269785-182269863:+	ENSMUSG00000026510.11_496
ENSMUSG00000061751.17	protein_coding	Kalrn	chr16:34041731-34041804:-	ENSMUSG00000061751.17_7458
ENSMUSG00000020282.19	protein_coding	Rhbdf1	chr11:32161583-32161646:-	ENSMUSG00000020282.19_5314
ENSMUSG00000063632.7	protein_coding	Sox11	chr12:27392103-27392171:-	ENSMUSG00000063632.7_5949
ENSMUSG00000039058.12	protein_coding	Ak5	chr3:152189127-152189229:-	ENSMUSG00000039058.12_1541
ENSMUSG00000045095.17	protein_coding	Magi1	chr6:93655529-93655617:-	ENSMUSG00000045095.17_2871
ENSMUSG00000026131.21	protein_coding	Dst	chr1:34309947-34310019:+	ENSMUSG00000026131.21_52
ENSMUSG00000046574.9	protein_coding	Prr12	chr7:44696659-44696739:-	ENSMUSG00000046574.9_3259
ENSMUSG00000001750.17	protein_coding	Tcirg1	chr19:3953577-3953646:-	ENSMUSG00000001750.17_8561
ENSMUSG00000024238.16	protein_coding	Zeb1	chr18:5772739-5772820:+	ENSMUSG00000024238.16_8117
ENSMUSG00000040225.16	protein_coding	Prrc2c	chr1:162533553-162533624:-	ENSMUSG00000040225.16_433
ENSMUSG00000032531.16	protein_coding	Amotl2	chr9:102601944-102602014:+	ENSMUSG00000032531.16_4589
ENSMUSG00000066900.12	protein_coding	Suds3	chr5:117243260-117243350:-	ENSMUSG00000066900.12_2359
ENSMUSG00000014859.10	protein_coding	E2f4	chr8:106025222-106025286:+	ENSMUSG00000014859.10_3945
ENSMUSG00000020315.19	protein_coding	Sptbn1	chr11:30060727-30060764:-	ENSMUSG00000020315.19_5309
ENSMUSG00000025019.18	protein_coding	Lcor	chr19:41573739-41573816:+	ENSMUSG00000025019.18_8803
ENSMUSG00000014599.11	protein_coding	Csf1	chr3:107654059-107654101:-	ENSMUSG00000014599.11_1459
ENSMUSG00000069171.15	protein_coding	Nr2f1	chr13:78347763-78347831:-	ENSMUSG00000069171.15_6425
ENSMUSG00000007805.5	protein_coding	Twist2	chr1:91748831-91748906:+	ENSMUSG00000007805.5_268
ENSMUSG00000026193.16	protein_coding	Fn1	chr1:71684780-71684854:-	ENSMUSG00000026193.16_176
ENSMUSG00000040021.14	protein_coding	Lats1	chr10:7578800-7578872:+	ENSMUSG00000040021.14_4758
ENSMUSG00000002835.10	protein_coding	Chaf1a	chr17:56365985-56366061:+	ENSMUSG00000002835.10_7946
ENSMUSG00000059208.16	protein_coding	Hnrnpm	chr17:33904242-33904300:-	ENSMUSG00000059208.16_7814
ENSMUSG00000055013.17	protein_coding	Agap1	chr1:89592803-89592881:+	ENSMUSG00000055013.17_248
ENSMUSG00000072501.6	protein_coding	Phf20l1	chr15:66508570-66508661:+	ENSMUSG00000072501.6_6957
ENSMUSG00000002602.17	protein_coding	Axl	chr7:25460890-25460974:-	ENSMUSG00000002602.17_3156
ENSMUSG00000026797.17	protein_coding	Stxbp1	chr2:32691833-32691903:-	ENSMUSG00000026797.17_747
ENSMUSG00000069601.15	protein_coding	Ank3	chr10:69524443-69524565:+	ENSMUSG00000069601.15_4892
ENSMUSG00000027422.16	protein_coding	Rrbp1	chr2:143796037-143796099:-	ENSMUSG00000027422.16_1059
ENSMUSG00000090266.11	protein_coding	Mettl23	chr11:116743523-116743586:+	ENSMUSG00000020818.17_5845
ENSMUSG00000025290.18	protein_coding	Rps24	chr14:24543466-24543540:+	ENSMUSG00000025290.18_6567
ENSMUSG00000049532.12	protein_coding	Sall2	chr14:52550845-52550940:-	ENSMUSG00000049532.12_6661
ENSMUSG00000092329.2	protein_coding	Galnt2l	chr8:123110659-123110739:+	ENSMUSG00000017478.16_4144
ENSMUSG00000042524.15	protein_coding	Sun2	chr15:79613235-79613278:-	ENSMUSG00000042524.15_7085
ENSMUSG00000020256.15	protein_coding	Aldh1l2	chr10:83354503-83354575:-	ENSMUSG00000020256.15_5045
ENSMUSG00000018593.14	protein_coding	Sparc	chr11:55289465-55289523:-	ENSMUSG00000018593.14_5398
ENSMUSG00000042625.17	protein_coding	Safb2	chr17:56885936-56885986:-	ENSMUSG00000042625.17_7969
ENSMUSG00000002658.10	protein_coding	Gtf2f1	chr17:57311310-57311390:-	ENSMUSG00000002658.10_7989
ENSMUSG00000028514.16	protein_coding	Usp24	chr4:106219594-106219671:+	ENSMUSG00000028514.16_1713
ENSMUSG00000010936.12	protein_coding	Vac14	chr8:111440380-111440474:+	ENSMUSG00000010936.12_4017
ENSMUSG00000029430.14	protein_coding	Ran	chr5:129097966-129098042:+	ENSMUSG00000029430.14_2455
ENSMUSG00000007603.10	protein_coding	Dus3l	chr17:57075086-57075151:+	ENSMUSG00000007603.10_7981
ENSMUSG00000047414.7	protein_coding	Flrt2	chr12:95747384-95747457:+	ENSMUSG00000047414.7_6115
ENSMUSG00000089945.14	protein_coding	Pakap	chr4:57855822-57855889:+	ENSMUSG00000089945.14_1646
ENSMUSG00000028809.17	protein_coding	Srrm1	chr4:135065203-135065261:-	ENSMUSG00000028809.17_1880
ENSMUSG00000041570.15	protein_coding	Camsap2	chr1:136209014-136209103:-	ENSMUSG00000041570.15_358
ENSMUSG00000004677.18	protein_coding	Myo9b	chr8:71804591-71804659:+	ENSMUSG00000004677.18_3807
ENSMUSG00000026193.16	protein_coding	Fn1	chr1:71658544-71658603:-	ENSMUSG00000026193.16_172
ENSMUSG00000038708.11	protein_coding	Golga4	chr9:118389833-118389932:+	ENSMUSG00000038708.11_4709
ENSMUSG00000029705.18	protein_coding	Cux1	chr5:136303994-136304058:-	ENSMUSG00000029705.18_2503
ENSMUSG00000030067.18	protein_coding	Foxp1	chr6:98907003-98907068:-	ENSMUSG00000030067.18_2880
ENSMUSG00000026623.17	protein_coding	Lpgat1	chr1:191474881-191474983:+	ENSMUSG00000026623.17_550
ENSMUSG00000050953.11	protein_coding	Gja1	chr10:56263980-56264072:+	ENSMUSG00000050953.11_4844
ENSMUSG00000025153.10	protein_coding	Fasn	chr11:120705928-120705991:-	ENSMUSG00000025153.10_5910
ENSMUSG00000029363.15	protein_coding	Rfc5	chr5:117518926-117518999:-	ENSMUSG00000029363.15_2365
ENSMUSG00000034998.19	protein_coding	Foxn2	chr17:88794057-88794144:+	ENSMUSG00000034998.19_8103
ENSMUSG00000022822.17	protein_coding	Abcc5	chr16:20211261-20211317:-	ENSMUSG00000022822.17_7386
ENSMUSG00000020863.16	protein_coding	Luc7l3	chr11:94186862-94186907:-	ENSMUSG00000020863.16_5636
ENSMUSG00000032440.14	protein_coding	Tgfbr2	chr9:115960614-115960669:-	ENSMUSG00000032440.14_4698
ENSMUSG00000035890.10	protein_coding	Rnf126	chr10:79596845-79596917:-	ENSMUSG00000035890.10_4954
ENSMUSG00000034161.9	protein_coding	Scx	chr15:76343285-76343351:+	ENSMUSG00000034161.9_7015
ENSMUSG00000036948.18	protein_coding	Map11	chr5:138261330-138261383:-	ENSMUSG00000036948.18_2535
ENSMUSG00000029761.17	protein_coding	Cald1	chr6:34723249-34723324:+	ENSMUSG00000029761.17_2693
ENSMUSG00000030403.10	protein_coding	Vasp	chr7:18992729-18992805:-	ENSMUSG00000030403.10_3109
ENSMUSG00000040263.17	protein_coding	Klhdc4	chr8:122556122-122556199:-	ENSMUSG00000040263.17_4130
ENSMUSG00000037742.15	protein_coding	Eef1a1	chr9:78387794-78387905:-	ENSMUSG00000037742.15_4547
ENSMUSG00000052911.10	protein_coding	Lamb2	chr9:108367083-108367147:+	ENSMUSG00000052911.10_4643
ENSMUSG00000031660.14	protein_coding	Brd7	chr8:89088164-89088242:-	ENSMUSG00000031660.14_3910
ENSMUSG00000030768.13	protein_coding	Disp1	chr1:182869671-182869762:-	ENSMUSG00000030768.13_506
ENSMUSG00000035673.11	protein_coding	Sbno2	chr10:79895773-79895837:-	ENSMUSG00000035673.11_4972
ENSMUSG00000019907.11	protein_coding	Ppp1r12a	chr10:108098210-108098293:+	ENSMUSG00000019907.11_5093
ENSMUSG00000006276.11	protein_coding	Eps15l1	chr8:73132948-73133000:-	ENSMUSG00000006276.11_3821
ENSMUSG00000027425.19	protein_coding	Kat14	chr2:144235289-144235381:+	ENSMUSG00000027425.19_1064
ENSMUSG00000027466.16	protein_coding	Rbck1	chr2:152166202-152166293:-	ENSMUSG00000027466.16_1077
ENSMUSG00000004897.17	protein_coding	Hdgf	chr3:87821921-87821989:+	ENSMUSG00000004897.17_1342
ENSMUSG00000032194.10	protein_coding	Kank2	chr9:21691687-21691754:-	ENSMUSG00000032194.10_4297
ENSMUSG00000039834.18	protein_coding	Zfp335	chr2:164749349-164749435:-	ENSMUSG00000039834.18_1177
ENSMUSG00000071054.13	protein_coding	Safb	chr17:56892296-56892351:+	ENSMUSG00000071054.13_7971
ENSMUSG00000033209.18	protein_coding	Ttc28	chr5:111433461-111433554:+	ENSMUSG00000033209.18_2314
ENSMUSG00000032580.13	protein_coding	Rbm5	chr9:107621037-107621097:-	ENSMUSG00000032580.13_4627
ENSMUSG00000020048.14	protein_coding	Hsp90b1	chr10:86534205-86534293:-	ENSMUSG00000020048.14_5062
ENSMUSG00000038369.15	protein_coding	Ncoa6	chr2:155263556-155263645:-	ENSMUSG00000038369.15_1103
ENSMUSG00000047821.17	protein_coding	Trim16	chr11:62724953-62725022:+	ENSMUSG00000047821.17_5466
ENSMUSG00000022346.18	protein_coding	Myc	chr15:61859438-61859526:+	ENSMUSG00000022346.18_6944
ENSMUSG00000050288.7	protein_coding	Fzd2	chr11:102497164-102497252:+	ENSMUSG00000050288.7_5748
ENSMUSG00000033209.18	protein_coding	Ttc28	chr5:111396217-111396292:+	ENSMUSG00000033209.18_2310
ENSMUSG00000027007.17	protein_coding	Itprid2	chr2:79493019-79493100:+	ENSMUSG00000027007.17_846
ENSMUSG00000092329.2	protein_coding	Galnt2l	chr8:122556122-122556199:+	ENSMUSG00000092329.2_4061
ENSMUSG00000022241.7	protein_coding	Tars	chr15:11397284-11397348:-	ENSMUSG00000022241.7_6836
ENSMUSG00000026425.16	protein_coding	Srgap2	chr1:131220309-131220367:-	ENSMUSG00000026425.16_320
ENSMUSG00000044948.18	protein_coding	Cfap43	chr19:47886033-47886115:-	ENSMUSG00000044948.18_8869
ENSMUSG00000021171.9	protein_coding	Esyt2	chr12:116329272-116329343:+	ENSMUSG00000021171.9_6227
ENSMUSG00000023008.19	protein_coding	Fmnl3	chr15:99217454-99217533:-	ENSMUSG00000023008.19_7231
ENSMUSG00000054277.9	protein_coding	Arfgap3	chr15:83218691-83218770:-	ENSMUSG00000054277.9_7130
ENSMUSG00000031529.6	protein_coding	Tnks	chr8:35298792-35298859:-	ENSMUSG00000031529.6_3717
ENSMUSG00000042625.17	protein_coding	Safb2	chr17:56878254-56878320:-	ENSMUSG00000042625.17_7966
ENSMUSG00000036693.13	protein_coding	Nop14	chr5:34807857-34807948:-	ENSMUSG00000036693.13_2141
ENSMUSG00000024474.8	protein_coding	Ik	chr18:36881218-36881275:+	ENSMUSG00000024474.8_8192
ENSMUSG00000030218.3	protein_coding	Mgp	chr6:136849723-136849787:-	ENSMUSG00000030218.3_3021
ENSMUSG00000092329.2	protein_coding	Galnt2l	chr8:122993425-122993498:+	ENSMUSG00000043903.5_4137
ENSMUSG00000061755.11	protein_coding	Bod1l	chr5:41978073-41978135:-	ENSMUSG00000061755.11_2165
ENSMUSG00000020741.18	protein_coding	Cluh	chr11:74556106-74556205:+	ENSMUSG00000020741.18_5533
ENSMUSG00000035168.17	protein_coding	Tanc1	chr2:59629989-59630083:+	ENSMUSG00000035168.17_793
ENSMUSG00000023249.16	protein_coding	Parp3	chr9:106351996-106352068:-	ENSMUSG00000023249.16_4608
ENSMUSG00000022565.16	protein_coding	Plec	chr15:76064450-76064538:-	ENSMUSG00000022565.16_6997
ENSMUSG00000021266.17	protein_coding	Wars	chr12:108831923-108832034:-	ENSMUSG00000021266.17_6163
ENSMUSG00000010097.16	protein_coding	Nxf1	chr19:8742287-8742357:+	ENSMUSG00000010097.16_8680
ENSMUSG00000020015.11	protein_coding	Cdk17	chr10:93101210-93101278:+	ENSMUSG00000020015.11_5079
ENSMUSG00000052920.17	protein_coding	Prkg1	chr19:31279758-31279800:-	ENSMUSG00000052920.17_8766
ENSMUSG00000026603.14	protein_coding	Smyd2	chr1:189617510-189617609:-	ENSMUSG00000026603.14_539
ENSMUSG00000032714.7	protein_coding	Syde1	chr10:78425429-78425513:-	ENSMUSG00000032714.7_4948
ENSMUSG00000049807.17	protein_coding	Arhgap23	chr11:97366920-97366991:+	ENSMUSG00000049807.17_5675
ENSMUSG00000021253.8	protein_coding	Tgfb3	chr12:86108816-86108930:-	ENSMUSG00000021253.8_6101
ENSMUSG00000000555.9	protein_coding	Itga5	chr15:103259972-103260046:-	ENSMUSG00000000555.9_7289
ENSMUSG00000054823.18	protein_coding	Nsd3	chr8:26152883-26152961:+	ENSMUSG00000054823.18_3702
ENSMUSG00000014444.18	protein_coding	Piezo1	chr8:123211450-123211499:-	ENSMUSG00000014444.18_4152
ENSMUSG00000040249.16	protein_coding	Lrp1	chr10:127390146-127390223:-	ENSMUSG00000040249.16_5177
ENSMUSG00000028273.16	protein_coding	Pdlim5	chr3:141983686-141983758:-	ENSMUSG00000028273.16_1520
ENSMUSG00000024238.16	protein_coding	Zeb1	chr18:5668932-5669015:+	ENSMUSG00000024238.16_8114
ENSMUSG00000035621.14	protein_coding	Midn	chr10:79991191-79991241:+	ENSMUSG00000035621.14_4982
ENSMUSG00000032178.15	protein_coding	Ilf3	chr9:21279314-21279394:+	ENSMUSG00000032178.15_4269
ENSMUSG00000050088.10	protein_coding	1600012H06Rik	chr17:15172883-15172943:+	ENSMUSG00000050088.10_7659
ENSMUSG00000069833.14	protein_coding	Ahnak	chr19:8985046-8985120:+	ENSMUSG00000069833.14_8706
ENSMUSG00000038538.18	protein_coding	Ubn2	chr6:38467401-38467455:+	ENSMUSG00000038538.18_2704
ENSMUSG00000001569.11	protein_coding	Nom1	chr5:29640469-29640555:+	ENSMUSG00000001569.11_2092
ENSMUSG00000026790.20	protein_coding	Odf2	chr2:29811017-29811079:+	ENSMUSG00000026790.20_686
ENSMUSG00000044345.10	protein_coding	Marveld1	chr19:42136417-42136484:+	ENSMUSG00000044345.10_8814
ENSMUSG00000030509.18	protein_coding	Asb7	chr7:66321123-66321218:-	ENSMUSG00000030509.18_3324
ENSMUSG00000032504.16	protein_coding	Pdcd6ip	chr9:113514376-113514440:-	ENSMUSG00000032504.16_4680
ENSMUSG00000053877.13	protein_coding	Srcap	chr7:127158791-127158869:+	ENSMUSG00000053877.13_3527
ENSMUSG00000052488.8	protein_coding	Cherp	chr8:73216249-73216300:-	ENSMUSG00000052488.8_3826
ENSMUSG00000005533.11	protein_coding	Igf1r	chr7:67654008-67654074:+	ENSMUSG00000005533.11_3330
ENSMUSG00000040152.9	protein_coding	Thbs1	chr2:117948728-117948805:+	ENSMUSG00000040152.9_932
ENSMUSG00000051367.9	protein_coding	Six1	chr12:73092797-73092857:-	ENSMUSG00000051367.9_6015
ENSMUSG00000048376.7	protein_coding	F2r	chr13:95741105-95741167:-	ENSMUSG00000048376.7_6448
ENSMUSG00000079523.9	protein_coding	Tmsb10	chr6:72934496-72934559:-	ENSMUSG00000079523.9_2775
ENSMUSG00000058388.15	protein_coding	Phtf1	chr3:103922440-103922518:+	ENSMUSG00000058388.15_1444
ENSMUSG00000022565.16	protein_coding	Plec	chr15:76063489-76063563:-	ENSMUSG00000022565.16_6993
ENSMUSG00000027002.14	protein_coding	Nckap1	chr2:80390044-80390145:-	ENSMUSG00000027002.14_848
ENSMUSG00000038497.8	protein_coding	Tmco3	chr8:13342805-13342879:+	ENSMUSG00000038497.8_3673
ENSMUSG00000041225.17	protein_coding	Arhgap12	chr18:6034468-6034553:-	ENSMUSG00000041225.17_8119
ENSMUSG00000036256.14	protein_coding	Igfbp7	chr5:77539139-77539214:-	ENSMUSG00000036256.14_2220
ENSMUSG00000031563.9	protein_coding	Wwc2	chr8:48420580-48420643:-	ENSMUSG00000031563.9_3749
ENSMUSG00000017466.10	protein_coding	Timp2	chr11:118224054-118224133:-	ENSMUSG00000076433.5_5868
ENSMUSG00000087935.3	snoRNA	Snora81	chr16:22929556-22929635:+	ENSMUSG00000022884.17_7415
ENSMUSG00000038587.11	protein_coding	Akap12	chr10:4306749-4306828:+	ENSMUSG00000038587.11_4746
ENSMUSG00000027329.10	protein_coding	Spef1	chr2:131021646-131021751:-	ENSMUSG00000027329.10_1044
ENSMUSG00000022983.17	protein_coding	Scaf4	chr16:90026757-90026835:-	ENSMUSG00000022983.17_7552
ENSMUSG00000022994.10	protein_coding	Adcy6	chr15:98491490-98491547:-	ENSMUSG00000022994.10_7207
ENSMUSG00000022272.18	protein_coding	Myo10	chr15:25786078-25786133:+	ENSMUSG00000022272.18_6857
ENSMUSG00000027014.15	protein_coding	Cwc22	chr2:77734314-77734379:-	ENSMUSG00000027014.15_841
ENSMUSG00000004677.18	protein_coding	Myo9b	chr8:71811676-71811738:+	ENSMUSG00000004677.18_3810
ENSMUSG00000020863.16	protein_coding	Luc7l3	chr11:94187711-94187755:-	ENSMUSG00000020863.16_5637
ENSMUSG00000022817.16	protein_coding	Itgb5	chr16:33685875-33685964:+	ENSMUSG00000022817.16_7453
ENSMUSG00000035356.18	protein_coding	Nfkbiz	chr16:55639931-55639993:-	ENSMUSG00000035356.18_7510
ENSMUSG00000035649.18	protein_coding	Zcchc7	chr4:44931328-44931409:+	ENSMUSG00000035649.18_1616
ENSMUSG00000017774.20	protein_coding	Myo1c	chr11:75553399-75553490:+	ENSMUSG00000017774.20_5557
ENSMUSG00000090053.10	protein_coding	Pakap	chr4:57709985-57710062:+	ENSMUSG00000090053.10_1641
ENSMUSG00000046034.9	protein_coding	Otulin	chr15:27593189-27593250:-	ENSMUSG00000046034.9_6874
ENSMUSG00000028639.15	protein_coding	Ybx1	chr4:119151402-119151440:-	ENSMUSG00000028639.15_1770
ENSMUSG00000033335.18	protein_coding	Dnm2	chr9:21385867-21385958:+	ENSMUSG00000033335.18_4274
ENSMUSG00000029705.18	protein_coding	Cux1	chr5:136338602-136338665:-	ENSMUSG00000029705.18_2506
ENSMUSG00000028106.14	protein_coding	Rprd2	chr3:95673002-95673082:-	ENSMUSG00000028106.14_1414
ENSMUSG00000038384.17	protein_coding	Setd1b	chr5:123298864-123298989:+	ENSMUSG00000038384.17_2404
ENSMUSG00000001506.11	protein_coding	Col1a1	chr11:94831545-94831598:+	ENSMUSG00000001506.11_5644
ENSMUSG00000044948.18	protein_coding	Cfap43	chr19:47886033-47886115:-	ENSMUSG00000117975.2_8871
ENSMUSG00000022475.20	protein_coding	Hdac7	chr15:97705571-97705649:-	ENSMUSG00000022475.20_7194
ENSMUSG00000026193.16	protein_coding	Fn1	chr1:71638519-71638554:-	ENSMUSG00000026193.16_163
ENSMUSG00000020668.11	protein_coding	Kif3c	chr12:3417317-3417401:+	ENSMUSG00000020668.11_5916
ENSMUSG00000062078.16	protein_coding	Qk	chr17:10537658-10537720:-	ENSMUSG00000062078.16_7637
ENSMUSG00000024544.10	protein_coding	Ldlrad4	chr18:68277501-68277569:+	ENSMUSG00000024544.10_8492
ENSMUSG00000068823.11	protein_coding	Csde1	chr3:102936151-102936225:+	ENSMUSG00000068823.11_1442
ENSMUSG00000027364.15	protein_coding	Usp50	chr2:126584352-126584457:-	ENSMUSG00000027364.15_1012
ENSMUSG00000001918.18	protein_coding	Slc1a5	chr7:16529835-16529909:+	ENSMUSG00000001918.18_3092
ENSMUSG00000057738.15	protein_coding	Sptan1	chr2:29920013-29920074:+	ENSMUSG00000057738.15_694
ENSMUSG00000024851.15	protein_coding	Pitpnm1	chr19:4161091-4161190:+	ENSMUSG00000024851.15_8565
ENSMUSG00000089762.4	protein_coding	Ier5l	chr2:30363055-30363129:-	ENSMUSG00000089762.4_706
ENSMUSG00000003344.15	protein_coding	Btbd2	chr10:80491654-80491733:-	ENSMUSG00000003344.15_5000
ENSMUSG00000024087.5	protein_coding	Cyp1b1	chr17:80020811-80020893:-	ENSMUSG00000024087.5_8056
ENSMUSG00000003360.16	protein_coding	Ddx23	chr15:98549800-98549878:-	ENSMUSG00000003360.16_7216
ENSMUSG00000092329.2	protein_coding	Galnt2l	chr8:122991359-122991467:+	ENSMUSG00000043903.5_4136
ENSMUSG00000035900.19	protein_coding	Gramd4	chr15:86009391-86009458:+	ENSMUSG00000035900.19_7139
ENSMUSG00000054364.6	protein_coding	Rhob	chr12:8549403-8549496:-	ENSMUSG00000054364.6_5925
ENSMUSG00000024271.9	protein_coding	Elp2	chr18:24755179-24755286:+	ENSMUSG00000024271.9_8156
ENSMUSG00000020032.15	protein_coding	Nuak1	chr10:84210272-84210336:-	ENSMUSG00000020032.15_5049
ENSMUSG00000022346.18	protein_coding	Myc	chr15:61859357-61859434:+	ENSMUSG00000022346.18_6943
ENSMUSG00000036792.13	protein_coding	Mbd5	chr2:48952669-48952757:+	ENSMUSG00000036792.13_783
ENSMUSG00000026926.15	protein_coding	Pmpca	chr2:26281879-26281967:+	ENSMUSG00000026926.15_640
ENSMUSG00000022443.18	protein_coding	Myh9	chr15:77658233-77658259:-	ENSMUSG00000022443.18_7041
ENSMUSG00000051339.11	protein_coding	2900026A02Rik	chr5:113271000-113271056:-	ENSMUSG00000051339.11_2322
ENSMUSG00000043079.18	protein_coding	Synpo	chr18:60736013-60736111:-	ENSMUSG00000043079.18_8448
ENSMUSG00000028911.17	protein_coding	Srsf4	chr4:131627702-131627783:+	ENSMUSG00000028911.17_1832
ENSMUSG00000024163.18	protein_coding	Mapk8ip3	chr17:25125784-25125856:-	ENSMUSG00000024163.18_7698
ENSMUSG00000034525.8	protein_coding	Ice1	chr13:70733234-70733326:-	ENSMUSG00000034525.8_6403
ENSMUSG00000026790.20	protein_coding	Odf2	chr2:29804775-29804844:+	ENSMUSG00000026790.20_684
ENSMUSG00000025764.15	protein_coding	Jade1	chr3:41559284-41559363:+	ENSMUSG00000025764.15_1282
ENSMUSG00000038244.15	protein_coding	Mical2	chr7:111908700-111908735:+	ENSMUSG00000038244.15_3469
ENSMUSG00000016664.17	protein_coding	Pacsin2	chr15:83272757-83272837:-	ENSMUSG00000016664.17_7132
ENSMUSG00000022801.14	protein_coding	Lrch3	chr16:32743977-32744052:+	ENSMUSG00000022801.14_7444
ENSMUSG00000024163.18	protein_coding	Mapk8ip3	chr17:25142800-25142857:-	ENSMUSG00000024163.18_7701
ENSMUSG00000074643.13	protein_coding	Cpne1	chr2:155938988-155939058:-	ENSMUSG00000089824.11_1125
ENSMUSG00000066406.17	protein_coding	Akap13	chr7:75380271-75380328:+	ENSMUSG00000066406.17_3350
ENSMUSG00000026516.9	protein_coding	Nvl	chr1:180918742-180918797:-	ENSMUSG00000026516.9_489
ENSMUSG00000049600.9	protein_coding	Zbtb45	chr7:12741572-12741657:-	ENSMUSG00000049600.9_3072
ENSMUSG00000045205.17	protein_coding	Dpy19l4	chr4:11317093-11317175:-	ENSMUSG00000045205.17_1560
ENSMUSG00000025337.11	protein_coding	Sbds	chr5:130277173-130277221:-	ENSMUSG00000025337.11_2465
ENSMUSG00000056427.11	protein_coding	Slit3	chr11:35239325-35239382:+	ENSMUSG00000056427.11_5331
ENSMUSG00000025223.16	protein_coding	Ldb1	chr19:46021645-46021718:-	ENSMUSG00000025223.16_8831
ENSMUSG00000017466.10	protein_coding	Timp2	chr11:118223954-118224030:-	ENSMUSG00000017466.10_5862
ENSMUSG00000034342.10	protein_coding	Cbl	chr9:44090290-44090357:-	ENSMUSG00000034342.10_4354
ENSMUSG00000071054.13	protein_coding	Safb	chr17:56908246-56908323:+	ENSMUSG00000071054.13_7976
ENSMUSG00000038126.18	protein_coding	Mphosph9	chr5:124409679-124409746:-	ENSMUSG00000038126.18_2428
ENSMUSG00000036097.9	protein_coding	Slf2	chr19:44923731-44923810:+	ENSMUSG00000036097.9_8821
ENSMUSG00000024639.6	protein_coding	Gnaq	chr19:16196959-16197038:+	ENSMUSG00000024639.6_8738
ENSMUSG00000026193.16	protein_coding	Fn1	chr1:71648688-71648749:-	ENSMUSG00000026193.16_170
ENSMUSG00000028128.14	protein_coding	F3	chr3:121518415-121518474:+	ENSMUSG00000028128.14_1486
ENSMUSG00000040274.12	protein_coding	Cdk6	chr5:3512557-3512645:+	ENSMUSG00000040274.12_2034
ENSMUSG00000039199.7	protein_coding	Zdhhc1	chr8:106210354-106210415:-	ENSMUSG00000039199.7_3950
ENSMUSG00000026790.20	protein_coding	Odf2	chr2:29810839-29810898:+	ENSMUSG00000026790.20_685
ENSMUSG00000042256.6	protein_coding	Ptchd4	chr17:42714586-42714666:+	ENSMUSG00000042256.6_7890
ENSMUSG00000024097.12	protein_coding	Srsf7	chr17:80511743-80511776:-	ENSMUSG00000024097.12_8059
ENSMUSG00000042496.19	protein_coding	Prdm10	chr9:31236986-31237074:+	ENSMUSG00000042496.19_4318
ENSMUSG00000038291.17	protein_coding	Snx25	chr8:46550686-46550780:-	ENSMUSG00000038291.17_3740
ENSMUSG00000034460.10	protein_coding	Six4	chr12:73159227-73159296:-	ENSMUSG00000034460.10_6018
ENSMUSG00000014074.18	protein_coding	Rnf168	chr16:32104267-32104363:+	ENSMUSG00000014074.18_7436
ENSMUSG00000015143.16	protein_coding	Actn1	chr12:80222931-80222993:-	ENSMUSG00000015143.16_6044
ENSMUSG00000051331.17	protein_coding	Cacna1c	chr6:118638370-118638464:-	ENSMUSG00000051331.17_2937
ENSMUSG00000102805.6	protein_coding	Gm37240	chr3:84811155-84811232:-	ENSMUSG00000102805.6_1329
ENSMUSG00000020821.18	protein_coding	Kif1c	chr11:70615931-70616003:+	ENSMUSG00000020821.18_5519
ENSMUSG00000020241.14	protein_coding	Col6a2	chr10:76445114-76445181:-	ENSMUSG00000020241.14_4924
ENSMUSG00000051323.17	protein_coding	Pcdh19	chrX:132581824-132581903:-	ENSMUSG00000051323.17_9031
ENSMUSG00000028464.17	protein_coding	Tpm2	chr4:43515932-43516004:-	ENSMUSG00000028464.17_1601
ENSMUSG00000022946.11	protein_coding	Dop1b	chr16:93566407-93566489:+	ENSMUSG00000022946.11_7584
ENSMUSG00000054051.8	protein_coding	Ercc6	chr14:32292166-32292236:+	ENSMUSG00000054051.8_6614
ENSMUSG00000023411.13	protein_coding	Nfatc4	chr14:56069111-56069157:+	ENSMUSG00000023411.13_6688
ENSMUSG00000055485.7	protein_coding	Soga1	chr2:156882797-156882874:-	ENSMUSG00000055485.7_1142
ENSMUSG00000053877.13	protein_coding	Srcap	chr7:127158791-127158869:+	ENSMUSG00000107023.3_3532
ENSMUSG00000059981.13	protein_coding	Taok2	chr7:126470604-126470678:-	ENSMUSG00000059981.13_3512
ENSMUSG00000019975.13	protein_coding	Ikbip	chr10:90931970-90932048:+	ENSMUSG00000019975.13_5071
ENSMUSG00000063511.12	protein_coding	Snrnp70	chr7:45041688-45041747:-	ENSMUSG00000063511.12_3272
ENSMUSG00000023883.14	protein_coding	Phf10	chr17:15172883-15172943:-	ENSMUSG00000023883.14_7660
ENSMUSG00000037411.11	protein_coding	Serpine1	chr5:137095695-137095757:-	ENSMUSG00000037411.11_2515
ENSMUSG00000040152.9	protein_coding	Thbs1	chr2:117943568-117943637:+	ENSMUSG00000040152.9_928
ENSMUSG00000020612.17	protein_coding	Prkar1a	chr11:109556738-109556799:+	ENSMUSG00000020612.17_5796
ENSMUSG00000015222.19	protein_coding	Map2	chr1:66438586-66438657:+	ENSMUSG00000015222.19_154
ENSMUSG00000027889.18	protein_coding	Ampd2	chr3:107987961-107988023:-	ENSMUSG00000027889.18_1463
ENSMUSG00000023009.15	protein_coding	Nckap5l	chr15:99323566-99323624:-	ENSMUSG00000023009.15_7235
ENSMUSG00000089945.14	protein_coding	Pakap	chr4:57855822-57855888:+	ENSMUSG00000038729.25_1650
ENSMUSG00000069833.14	protein_coding	Ahnak	chr19:8980598-8980657:+	ENSMUSG00000069833.14_8699
ENSMUSG00000036990.14	protein_coding	Otud4	chr8:80393407-80393469:+	ENSMUSG00000036990.14_3854
ENSMUSG00000113701.2	transcribed_processed_pseudogene	B230303A05Rik	chr13:16192160-16192249:-	ENSMUSG00000113701.2_6255
ENSMUSG00000052727.7	protein_coding	Map1b	chr13:99569848-99569932:-	ENSMUSG00000052727.7_6462
ENSMUSG00000027204.14	protein_coding	Fbn1	chr2:125347355-125347406:-	ENSMUSG00000027204.14_988
ENSMUSG00000020866.18	protein_coding	Cacna1g	chr11:94316594-94316675:-	ENSMUSG00000020866.18_5639
ENSMUSG00000022892.12	protein_coding	App	chr16:84876729-84876765:-	ENSMUSG00000022892.12_7539
ENSMUSG00000030782.18	protein_coding	Tgfb1i1	chr7:127848473-127848545:+	ENSMUSG00000030782.18_3554
ENSMUSG00000057637.14	protein_coding	Prdm2	chr4:142858739-142858823:-	ENSMUSG00000057637.14_1964
ENSMUSG00000064080.13	protein_coding	Fbln2	chr6:91211198-91211290:+	ENSMUSG00000064080.13_2860
ENSMUSG00000039952.16	protein_coding	Dag1	chr9:108085797-108085884:-	ENSMUSG00000039952.16_4638
ENSMUSG00000054717.8	protein_coding	Hmgb2	chr8:57967079-57967160:+	ENSMUSG00000054717.8_3754
ENSMUSG00000037958.14	protein_coding	Nsrp1	chr11:76936787-76936860:-	ENSMUSG00000037958.14_5563
ENSMUSG00000040054.18	protein_coding	Baz2a	chr10:127957751-127957829:+	ENSMUSG00000040054.18_5198
ENSMUSG00000018379.18	protein_coding	Srsf1	chr11:87940290-87940356:+	ENSMUSG00000018379.18_5622
ENSMUSG00000026586.17	protein_coding	Prrx1	chr1:163089504-163089574:-	ENSMUSG00000026586.17_436
ENSMUSG00000055491.15	protein_coding	Pprc1	chr19:46052660-46052720:+	ENSMUSG00000055491.15_8835
ENSMUSG00000059248.14	protein_coding	Septin9	chr11:117243942-117244006:+	ENSMUSG00000059248.14_5846
ENSMUSG00000008398.17	protein_coding	Elk3	chr10:93101210-93101278:-	ENSMUSG00000008398.17_5081
ENSMUSG00000023952.14	protein_coding	Gtpbp2	chr17:46475249-46475311:+	ENSMUSG00000023952.14_7905
ENSMUSG00000025132.14	protein_coding	Arhgdia	chr11:120471058-120471134:-	ENSMUSG00000025132.14_5899
ENSMUSG00000043556.11	protein_coding	Fbxl7	chr15:26673002-26673085:-	ENSMUSG00000043556.11_6863
ENSMUSG00000024947.18	protein_coding	Men1	chr19:6389789-6389871:+	ENSMUSG00000024947.18_8663
ENSMUSG00000092329.2	protein_coding	Galnt2l	chr8:124126005-124126084:+	ENSMUSG00000001472.18_4187
ENSMUSG00000074656.13	protein_coding	Eif2s2	chr2:154730132-154730219:-	ENSMUSG00000074656.13_1100
ENSMUSG00000048126.17	protein_coding	Col6a3	chr1:90720133-90720198:-	ENSMUSG00000048126.17_253
ENSMUSG00000039218.18	protein_coding	Srrm2	chr17:24030006-24030056:+	ENSMUSG00000039218.18_7674
ENSMUSG00000022433.22	protein_coding	Csnk1e	chr15:79309701-79309771:-	ENSMUSG00000022433.22_7081
ENSMUSG00000028917.15	protein_coding	Plekhm2	chr4:141359245-141359321:-	ENSMUSG00000028917.15_1955
ENSMUSG00000026553.18	protein_coding	Copa	chr1:171944527-171944583:+	ENSMUSG00000026553.18_452
ENSMUSG00000032199.14	protein_coding	Polr2m	chr9:71386666-71386754:-	ENSMUSG00000032199.14_4519
ENSMUSG00000026470.15	protein_coding	Stx6	chr1:155049791-155049857:+	ENSMUSG00000026470.15_393
ENSMUSG00000052488.8	protein_coding	Cherp	chr8:73221758-73221835:-	ENSMUSG00000052488.8_3828
ENSMUSG00000034807.10	protein_coding	Colgalt1	chr8:72073279-72073322:+	ENSMUSG00000034807.10_3815
ENSMUSG00000051236.14	protein_coding	Msrb3	chr10:120641312-120641405:-	ENSMUSG00000051236.14_5137
ENSMUSG00000032280.17	protein_coding	Tle3	chr9:61314698-61314756:+	ENSMUSG00000032280.17_4462
ENSMUSG00000040524.10	protein_coding	Zfp609	chr9:65610681-65610753:-	ENSMUSG00000040524.10_4487
ENSMUSG00000026207.17	protein_coding	Speg	chr1:75364657-75364732:+	ENSMUSG00000026207.17_204
ENSMUSG00000054074.10	protein_coding	Skida1	chr2:18052052-18052143:-	ENSMUSG00000054074.10_591
ENSMUSG00000034248.8	protein_coding	Slc25a37	chr14:69482576-69482651:-	ENSMUSG00000034248.8_6729
ENSMUSG00000040463.17	protein_coding	Mybbp1a	chr11:72338590-72338654:+	ENSMUSG00000040463.17_5525
ENSMUSG00000064030.16	protein_coding	Pym1	chr10:128601774-128601860:+	ENSMUSG00000064030.16_5220
ENSMUSG00000034377.11	protein_coding	Tulp4	chr17:6172284-6172344:+	ENSMUSG00000034377.11_7627
ENSMUSG00000033444.15	protein_coding	Specc1l	chr10:75081789-75081858:+	ENSMUSG00000033444.15_4904
ENSMUSG00000037003.17	protein_coding	Tns2	chr15:102021565-102021650:+	ENSMUSG00000037003.17_7262
ENSMUSG00000001870.17	protein_coding	Ltbp1	chr17:75583551-75583619:+	ENSMUSG00000001870.17_8046
ENSMUSG00000038611.18	protein_coding	Phrf1	chr7:140839524-140839592:+	ENSMUSG00000038611.18_3597
ENSMUSG00000039210.17	protein_coding	Gpatch2	chr1:186958330-186958401:+	ENSMUSG00000039210.17_528
ENSMUSG00000025278.10	protein_coding	Flnb	chr14:14519360-14519437:-	ENSMUSG00000025278.10_6528
ENSMUSG00000024639.6	protein_coding	Gnaq	chr19:16255857-16255938:+	ENSMUSG00000024639.6_8739
ENSMUSG00000032243.9	protein_coding	Itga11	chr9:62651834-62651929:+	ENSMUSG00000032243.9_4466
ENSMUSG00000036323.15	protein_coding	Srp72	chr5:77145366-77145430:+	ENSMUSG00000036323.15_2216
ENSMUSG00000029640.18	protein_coding	Usp12	chr5:146691258-146691336:-	ENSMUSG00000029640.18_2616
ENSMUSG00000024270.12	protein_coding	Slc39a6	chr18:24734282-24734381:-	ENSMUSG00000024270.12_8155
ENSMUSG00000037851.14	protein_coding	Iars	chr13:49866143-49866237:+	ENSMUSG00000037851.14_6319
ENSMUSG00000020372.16	protein_coding	Rack1	chr11:48694276-48694327:+	ENSMUSG00000020372.16_5346
ENSMUSG00000062127.12	protein_coding	Cttnbp2nl	chr3:104942700-104942764:-	ENSMUSG00000062127.12_1450
ENSMUSG00000000693.11	protein_coding	Loxl3	chr6:83026561-83026619:+	ENSMUSG00000000693.11_2779
ENSMUSG00000035357.18	protein_coding	Pdzrn3	chr6:101127600-101127668:-	ENSMUSG00000035357.18_2893
ENSMUSG00000067629.14	protein_coding	Syngap1	chr17:27183875-27183956:+	ENSMUSG00000067629.14_7731
ENSMUSG00000118668.1	protein_coding	AC120557.1	chr19:6808495-6808549:-	ENSMUSG00000118668.1_8667
ENSMUSG00000039068.17	protein_coding	Zzz3	chr3:152134066-152134122:+	ENSMUSG00000039068.17_1539
ENSMUSG00000063410.9	protein_coding	Stk24	chr14:121532068-121532149:-	ENSMUSG00000063410.9_6805
ENSMUSG00000026618.12	protein_coding	Iars2	chr1:185038538-185038626:-	ENSMUSG00000026618.12_523
ENSMUSG00000020982.10	protein_coding	Nemf	chr12:69371010-69371101:-	ENSMUSG00000020982.10_5996
ENSMUSG00000026554.16	protein_coding	Dcaf8	chr1:172000118-172000217:+	ENSMUSG00000026554.16_455
ENSMUSG00000029673.20	protein_coding	Auts2	chr5:131469082-131469146:-	ENSMUSG00000029673.20_2471
ENSMUSG00000033769.17	protein_coding	Exoc6b	chr6:85046294-85046371:-	ENSMUSG00000033769.17_2808
ENSMUSG00000052062.15	protein_coding	Pard3b	chr1:62200446-62200517:+	ENSMUSG00000052062.15_139
ENSMUSG00000022855.10	protein_coding	Senp2	chr16:21852211-21852285:+	ENSMUSG00000022855.10_7406
ENSMUSG00000032194.10	protein_coding	Kank2	chr9:21691857-21691911:-	ENSMUSG00000032194.10_4298
ENSMUSG00000028760.17	protein_coding	Eif4g3	chr4:137903227-137903292:+	ENSMUSG00000028760.17_1918
ENSMUSG00000030516.15	protein_coding	Tjp1	chr7:64962803-64962862:-	ENSMUSG00000030516.15_3312
ENSMUSG00000021279.6	protein_coding	Cdc42bpb	chr12:111262383-111262424:-	ENSMUSG00000021279.6_6186
ENSMUSG00000009681.11	protein_coding	Bcr	chr10:74918260-74918334:+	ENSMUSG00000009681.11_4902
ENSMUSG00000022565.16	protein_coding	Plec	chr15:76065542-76065596:-	ENSMUSG00000022565.16_6999
ENSMUSG00000004040.17	protein_coding	Stat3	chr11:100795758-100795842:-	ENSMUSG00000004040.17_5721
ENSMUSG00000025369.16	protein_coding	Smarcc2	chr10:128304925-128305007:+	ENSMUSG00000025369.16_5209
ENSMUSG00000020185.17	protein_coding	E2f7	chr10:110606671-110606746:+	ENSMUSG00000020185.17_5097
ENSMUSG00000020859.17	protein_coding	Spag9	chr11:93973650-93973733:+	ENSMUSG00000020859.17_5633
ENSMUSG00000022098.11	protein_coding	Bmp1	chr14:70724291-70724371:-	ENSMUSG00000022098.11_6747
ENSMUSG00000019997.12	protein_coding	Ccn2	chr10:24471627-24471696:+	ENSMUSG00000019997.12_4803
ENSMUSG00000061232.17	protein_coding	H2-K1	chr17:34218362-34218421:-	ENSMUSG00000061232.17_7820
ENSMUSG00000044229.10	protein_coding	Nxpe4	chr9:48113654-48113727:+	ENSMUSG00000044229.10_4396
ENSMUSG00000023150.15	protein_coding	Ivns1abp	chr1:151230919-151230972:+	ENSMUSG00000023150.15_373
ENSMUSG00000048537.17	protein_coding	Phldb1	chr9:44609056-44609126:-	ENSMUSG00000048537.17_4366
ENSMUSG00000001909.17	protein_coding	Trmt1	chr8:85417495-85417577:+	ENSMUSG00000001909.17_3882
ENSMUSG00000042644.10	protein_coding	Itpr3	chr17:27322867-27322972:+	ENSMUSG00000042644.10_7740
ENSMUSG00000022283.16	protein_coding	Pabpc1	chr15:36608557-36608632:-	ENSMUSG00000022283.16_6902
ENSMUSG00000021493.16	protein_coding	Pdlim7	chr13:55655144-55655180:-	ENSMUSG00000021493.16_6356
ENSMUSG00000013593.13	protein_coding	Ndufs2	chr1:171064710-171064779:-	ENSMUSG00000013593.13_449
ENSMUSG00000029070.10	protein_coding	Mxra8	chr4:155927251-155927290:+	ENSMUSG00000029070.10_2024
ENSMUSG00000022914.18	protein_coding	Brwd1	chr16:95803868-95803938:-	ENSMUSG00000022914.18_7592
ENSMUSG00000068739.14	protein_coding	Sars	chr3:108334193-108334275:-	ENSMUSG00000068739.14_1465
ENSMUSG00000026131.21	protein_coding	Dst	chr1:34218312-34218389:+	ENSMUSG00000026131.21_40
ENSMUSG00000029104.16	protein_coding	Htt	chr5:35055917-35055987:+	ENSMUSG00000029104.16_2142
ENSMUSG00000036333.12	protein_coding	Kidins220	chr12:25107347-25107416:+	ENSMUSG00000036333.12_5947
ENSMUSG00000015222.19	protein_coding	Map2	chr1:66440604-66440684:+	ENSMUSG00000015222.19_155
ENSMUSG00000052632.17	protein_coding	Asap2	chr12:21268015-21268080:+	ENSMUSG00000052632.17_5942
ENSMUSG00000026615.15	protein_coding	Eprs	chr1:185146592-185146683:+	ENSMUSG00000026615.15_526
ENSMUSG00000024620.12	protein_coding	Pdgfrb	chr18:61211984-61212060:+	ENSMUSG00000024620.12_8460
ENSMUSG00000021500.18	protein_coding	Ddx46	chr13:55795556-55795606:+	ENSMUSG00000021500.18_6368
ENSMUSG00000022185.20	protein_coding	Acin1	chr14:54902901-54902986:-	ENSMUSG00000022185.20_6671
ENSMUSG00000042303.20	protein_coding	Sgsm3	chr15:80894284-80894349:+	ENSMUSG00000042303.20_7097
ENSMUSG00000061689.16	protein_coding	Dlgap4	chr2:156587874-156587945:+	ENSMUSG00000061689.16_1135
ENSMUSG00000040618.8	protein_coding	Pck2	chr14:55780021-55780094:+	ENSMUSG00000040618.8_6676
ENSMUSG00000037235.14	protein_coding	Mxd4	chr5:34344674-34344739:-	ENSMUSG00000037235.14_2133
ENSMUSG00000026131.21	protein_coding	Dst	chr1:34218944-34219023:+	ENSMUSG00000026131.21_43
ENSMUSG00000024002.19	protein_coding	Brd4	chr17:32440848-32440883:-	ENSMUSG00000024002.19_7801
ENSMUSG00000027363.16	protein_coding	Usp8	chr2:126584352-126584455:+	ENSMUSG00000027363.16_1009
ENSMUSG00000022536.15	protein_coding	Glyr1	chr16:4854179-4854249:-	ENSMUSG00000022536.15_7312
ENSMUSG00000042308.15	protein_coding	Setd1a	chr7:127395532-127395601:+	ENSMUSG00000042308.15_3545
ENSMUSG00000022394.15	protein_coding	L3mbtl2	chr15:81564045-81564135:+	ENSMUSG00000022394.15_7102
ENSMUSG00000031673.7	protein_coding	Cdh11	chr8:103391355-103391410:-	ENSMUSG00000031673.7_3938
ENSMUSG00000040463.17	protein_coding	Mybbp1a	chr11:72341731-72341817:+	ENSMUSG00000040463.17_5527
ENSMUSG00000050910.6	protein_coding	Cdr2l	chr11:115284997-115285060:+	ENSMUSG00000050910.6_5813
ENSMUSG00000061751.17	protein_coding	Kalrn	chr16:34043436-34043548:-	ENSMUSG00000061751.17_7459
ENSMUSG00000045302.14	protein_coding	Preb	chr5:31116555-31116613:-	ENSMUSG00000045302.14_2101
ENSMUSG00000090394.9	protein_coding	4930523C07Rik	chr1:159892785-159892889:+	ENSMUSG00000090394.9_417
ENSMUSG00000063760.10	protein_coding	Rnf217	chr10:31450401-31450498:-	ENSMUSG00000063760.10_4817
ENSMUSG00000038587.11	protein_coding	Akap12	chr10:4304586-4304655:+	ENSMUSG00000038587.11_4745
ENSMUSG00000058056.17	protein_coding	Palld	chr8:62031804-62031870:-	ENSMUSG00000058056.17_3760
ENSMUSG00000070565.12	protein_coding	Rasal2	chr1:156984976-156985062:-	ENSMUSG00000070565.12_412
ENSMUSG00000007817.16	protein_coding	Zmiz1	chr14:25636298-25636377:+	ENSMUSG00000007817.16_6576
ENSMUSG00000051285.18	protein_coding	Pcmtd1	chr1:7239936-7240023:+	ENSMUSG00000051285.18_3
ENSMUSG00000005371.16	protein_coding	Fbxo11	chr17:88372345-88372401:-	ENSMUSG00000005371.16_8101
ENSMUSG00000026615.15	protein_coding	Eprs	chr1:185111864-185111935:+	ENSMUSG00000026615.15_525
ENSMUSG00000033788.16	protein_coding	Dysf	chr6:84085593-84085692:+	ENSMUSG00000033788.16_2805
ENSMUSG00000002319.17	protein_coding	Ipo4	chr14:55866050-55866102:-	ENSMUSG00000002319.17_6681
ENSMUSG00000021843.18	protein_coding	Ktn1	chr14:47923716-47923786:+	ENSMUSG00000021843.18_6641
ENSMUSG00000024660.10	protein_coding	Incenp	chr19:9853963-9854035:-	ENSMUSG00000024660.10_8711
ENSMUSG00000019889.11	protein_coding	Ptprk	chr10:28145844-28145943:+	ENSMUSG00000019889.11_4812
ENSMUSG00000017176.18	protein_coding	Nt5c3b	chr11:100313923-100314038:-	ENSMUSG00000017176.18_5714
ENSMUSG00000009291.14	protein_coding	Pttg1ip	chr10:77428763-77428848:+	ENSMUSG00000009291.14_4940
ENSMUSG00000028668.6	protein_coding	Eloa	chr4:135738180-135738252:-	ENSMUSG00000028668.6_1885
ENSMUSG00000032481.18	protein_coding	Smarcc1	chr9:110000083-110000136:+	ENSMUSG00000032481.18_4666
ENSMUSG00000022772.13	protein_coding	Senp5	chr16:31810080-31810154:-	ENSMUSG00000080928.2_7434
ENSMUSG00000032000.18	protein_coding	Birc3	chr9:7870178-7870266:-	ENSMUSG00000032000.18_4218
ENSMUSG00000022841.16	protein_coding	Ap2m1	chr16:20361390-20361455:+	ENSMUSG00000022841.16_7392
ENSMUSG00000014195.17	protein_coding	Dnajc7	chr11:100475395-100475490:-	ENSMUSG00000014195.17_5717
ENSMUSG00000050530.15	protein_coding	Fam171a1	chr2:3227416-3227505:+	ENSMUSG00000050530.15_559
ENSMUSG00000022708.17	protein_coding	Zbtb20	chr16:43288871-43288967:+	ENSMUSG00000022708.17_7492
ENSMUSG00000070002.8	protein_coding	Ell	chr8:71008551-71008617:+	ENSMUSG00000070002.8_3791
ENSMUSG00000027198.17	protein_coding	Ext2	chr2:93552776-93552847:-	ENSMUSG00000027198.17_892
ENSMUSG00000020923.18	protein_coding	Ubtf	chr11:102200486-102200562:-	ENSMUSG00000020923.18_5739
ENSMUSG00000031691.15	protein_coding	Tnpo2	chr8:85781632-85781681:+	ENSMUSG00000031691.15_3899
ENSMUSG00000035569.18	protein_coding	Ankrd11	chr8:123620018-123620097:-	ENSMUSG00000035569.18_4174
ENSMUSG00000021262.16	protein_coding	Evl	chr12:108646089-108646149:+	ENSMUSG00000021262.16_6155
ENSMUSG00000022263.11	protein_coding	Trio	chr15:27773968-27774018:-	ENSMUSG00000022263.11_6886
ENSMUSG00000059208.16	protein_coding	Hnrnpm	chr17:33896374-33896415:-	ENSMUSG00000059208.16_7813
ENSMUSG00000035125.11	protein_coding	Gcfc2	chr6:81909799-81909878:+	ENSMUSG00000035125.11_2777
ENSMUSG00000009575.15	protein_coding	Cbx5	chr15:103121597-103121661:-	ENSMUSG00000009575.15_7287
ENSMUSG00000038346.19	protein_coding	Zfp384	chr6:125009209-125009272:+	ENSMUSG00000038346.19_2979
ENSMUSG00000032599.13	protein_coding	Ip6k2	chr9:108675637-108675693:+	ENSMUSG00000032599.13_4653
ENSMUSG00000022098.11	protein_coding	Bmp1	chr14:70717610-70717682:-	ENSMUSG00000022098.11_6745
ENSMUSG00000024560.8	protein_coding	Cxxc1	chr18:74353066-74353117:+	ENSMUSG00000024560.8_8503
ENSMUSG00000033029.13	protein_coding	1700088E04Rik	chr15:79016038-79016089:-	ENSMUSG00000033029.13_7075
ENSMUSG00000026043.19	protein_coding	Col3a1	chr1:45371134-45371187:+	ENSMUSG00000026043.19_95
ENSMUSG00000007603.10	protein_coding	Dus3l	chr17:57076298-57076374:+	ENSMUSG00000007603.10_7983
ENSMUSG00000032712.17	protein_coding	Resf1	chr6:149229819-149229891:+	ENSMUSG00000032712.17_3042
ENSMUSG00000025203.7	protein_coding	Scd2	chr19:44289757-44289839:+	ENSMUSG00000025203.7_8820
ENSMUSG00000021493.16	protein_coding	Pdlim7	chr13:55656715-55656763:-	ENSMUSG00000021493.16_6359
ENSMUSG00000002365.11	protein_coding	Snx9	chr17:5904895-5904962:+	ENSMUSG00000002365.11_7617
ENSMUSG00000067818.7	protein_coding	Myl9	chr2:156620451-156620511:+	ENSMUSG00000067818.7_1138
ENSMUSG00000007817.16	protein_coding	Zmiz1	chr14:25650187-25650262:+	ENSMUSG00000007817.16_6577
ENSMUSG00000024486.7	protein_coding	Hbegf	chr18:36645652-36645737:-	ENSMUSG00000024486.7_8190
ENSMUSG00000021870.18	protein_coding	Slmap	chr14:26160104-26160152:-	ENSMUSG00000021870.18_6585
ENSMUSG00000048490.15	protein_coding	Nrip1	chr16:76089712-76089791:-	ENSMUSG00000048490.15_7529
ENSMUSG00000111842.2	protein_coding	Gm49318	chr9:21968798-21968849:-	ENSMUSG00000111842.2_4306
ENSMUSG00000111842.2	protein_coding	Gm49318	chr9:21968798-21968849:-	ENSMUSG00000038895.17_4308
ENSMUSG00000038014.8	protein_coding	Fam120a	chr13:49068358-49068426:-	ENSMUSG00000038014.8_6313
ENSMUSG00000006276.11	protein_coding	Eps15l1	chr8:73134750-73134850:-	ENSMUSG00000006276.11_3824
ENSMUSG00000022634.10	protein_coding	Yaf2	chr15:93220935-93221004:-	ENSMUSG00000022634.10_7168
ENSMUSG00000031502.12	protein_coding	Col4a1	chr8:11271296-11271369:-	ENSMUSG00000031502.12_3642
ENSMUSG00000032332.18	protein_coding	Col12a1	chr9:79589305-79589359:-	ENSMUSG00000032332.18_4555
ENSMUSG00000028630.10	protein_coding	Dyrk2	chr10:118696411-118696487:-	ENSMUSG00000028630.10_5127
ENSMUSG00000048612.17	protein_coding	Myof	chr19:37983871-37983917:-	ENSMUSG00000048612.17_8794
ENSMUSG00000029062.15	protein_coding	Cdk11b	chr4:155714652-155714725:+	ENSMUSG00000029062.15_2016
ENSMUSG00000061589.15	protein_coding	Dot1l	chr10:80619019-80619089:+	ENSMUSG00000061589.15_5006
ENSMUSG00000026790.20	protein_coding	Odf2	chr2:29818009-29818086:+	ENSMUSG00000026790.20_687
ENSMUSG00000037965.16	protein_coding	Zc3h7a	chr16:10975591-10975688:-	ENSMUSG00000037965.16_7322
ENSMUSG00000092329.2	protein_coding	Galnt2l	chr8:122994503-122994565:+	ENSMUSG00000043903.5_4139
ENSMUSG00000002833.12	protein_coding	Hdgfl2	chr17:56406899-56406963:+	ENSMUSG00000002833.12_7950
ENSMUSG00000044456.17	protein_coding	Rin3	chr12:102327276-102327342:+	ENSMUSG00000044456.17_6128
ENSMUSG00000042308.15	protein_coding	Setd1a	chr7:127395532-127395601:+	ENSMUSG00000108815.2_3547
ENSMUSG00000004891.17	protein_coding	Nes	chr3:87884577-87884664:+	ENSMUSG00000004891.17_1345
ENSMUSG00000020897.13	protein_coding	Aurkb	chr11:68939419-68939471:+	ENSMUSG00000020897.13_5479
ENSMUSG00000029686.16	protein_coding	Cul1	chr6:47464431-47464515:+	ENSMUSG00000029686.16_2721
ENSMUSG00000032135.16	protein_coding	Mcam	chr9:44048337-44048408:+	ENSMUSG00000032135.16_4351
ENSMUSG00000022443.18	protein_coding	Myh9	chr15:77659275-77659337:-	ENSMUSG00000022443.18_7043
ENSMUSG00000035900.19	protein_coding	Gramd4	chr15:86002665-86002737:+	ENSMUSG00000035900.19_7138
ENSMUSG00000037326.11	protein_coding	Capn15	chr17:26184061-26184124:-	ENSMUSG00000037326.11_7720
ENSMUSG00000020358.18	protein_coding	Hnrnpab	chr11:51497162-51497226:-	ENSMUSG00000020358.18_5367
ENSMUSG00000063659.12	protein_coding	Zbtb18	chr1:177275022-177275111:+	ENSMUSG00000063659.12_463
ENSMUSG00000041685.17	protein_coding	Fcho2	chr13:98891674-98891737:-	ENSMUSG00000041685.17_6455
ENSMUSG00000021264.13	protein_coding	Yy1	chr12:108759441-108759514:+	ENSMUSG00000021264.13_6159
ENSMUSG00000103458.2	protein_coding	Gm42416	chr18:37869757-37869849:+	ENSMUSG00000103585.2_8323
ENSMUSG00000024242.16	protein_coding	Map4k3	chr17:81035224-81035272:-	ENSMUSG00000024242.16_8066
ENSMUSG00000033306.16	protein_coding	Lpp	chr16:24603690-24603765:+	ENSMUSG00000033306.16_7420
ENSMUSG00000058831.14	protein_coding	Opn1sw	chr6:29380126-29380188:-	ENSMUSG00000058831.14_2672
ENSMUSG00000012114.18	protein_coding	Med15	chr16:17492410-17492496:-	ENSMUSG00000012114.18_7361
ENSMUSG00000018326.10	protein_coding	Ywhab	chr2:163853720-163853796:+	ENSMUSG00000018326.10_1161
ENSMUSG00000047904.7	protein_coding	Sstr2	chr11:113515851-113515932:+	ENSMUSG00000047904.7_5802
ENSMUSG00000037029.9	protein_coding	Zfp146	chr7:29861550-29861617:-	ENSMUSG00000037029.9_3190
ENSMUSG00000046876.17	protein_coding	Atxn1	chr13:45720164-45720228:-	ENSMUSG00000046876.17_6301
ENSMUSG00000020740.14	protein_coding	Gga3	chr11:115481714-115481787:-	ENSMUSG00000020740.14_5817
ENSMUSG00000074170.6	protein_coding	Plekhf1	chr7:37921244-37921309:-	ENSMUSG00000074170.6_3224
ENSMUSG00000033909.18	protein_coding	Usp36	chr11:118155581-118155617:-	ENSMUSG00000033909.18_5859
ENSMUSG00000048327.7	protein_coding	Ckap2l	chr2:129127863-129127928:-	ENSMUSG00000048327.7_1026
ENSMUSG00000028763.19	protein_coding	Hspg2	chr4:137278376-137278430:+	ENSMUSG00000028763.19_1902
ENSMUSG00000024238.16	protein_coding	Zeb1	chr18:5772856-5772920:+	ENSMUSG00000024238.16_8118
ENSMUSG00000021258.11	protein_coding	Ccnk	chr12:108161987-108162070:+	ENSMUSG00000021258.11_6152
ENSMUSG00000003813.16	protein_coding	Rad23a	chr8:85565119-85565182:-	ENSMUSG00000003813.16_3889
ENSMUSG00000038914.16	protein_coding	Dido1	chr2:180304244-180304315:-	ENSMUSG00000038914.16_1234
ENSMUSG00000027254.14	protein_coding	Map1a	chr2:121134020-121134098:+	ENSMUSG00000027254.14_975
ENSMUSG00000026509.16	protein_coding	Capn2	chr1:182314128-182314219:-	ENSMUSG00000026509.16_501
ENSMUSG00000029484.13	protein_coding	Anxa3	chr5:96964276-96964314:+	ENSMUSG00000029484.13_2250
ENSMUSG00000028149.13	protein_coding	Rap1gds1	chr3:138643001-138643087:-	ENSMUSG00000028149.13_1518
ENSMUSG00000033955.14	protein_coding	Tnks1bp1	chr2:84893243-84893300:+	ENSMUSG00000033955.14_863
ENSMUSG00000014599.11	protein_coding	Csf1	chr3:107650035-107650099:-	ENSMUSG00000014599.11_1458
ENSMUSG00000053754.15	protein_coding	Chd8	chr14:52470029-52470086:-	ENSMUSG00000053754.15_6658
ENSMUSG00000003032.9	protein_coding	Klf4	chr4:55530677-55530726:-	ENSMUSG00000003032.9_1635
ENSMUSG00000021264.13	protein_coding	Yy1	chr12:108759851-108759921:+	ENSMUSG00000021264.13_6160
ENSMUSG00000040651.10	protein_coding	Tasor	chr14:27151068-27151128:+	ENSMUSG00000040651.10_6588
ENSMUSG00000013858.15	protein_coding	Tmem259	chr10:79814033-79814101:-	ENSMUSG00000013858.15_4967
ENSMUSG00000034612.8	protein_coding	Chst11	chr10:82888288-82888394:+	ENSMUSG00000034612.8_5041
ENSMUSG00000019947.11	protein_coding	Arid5b	chr10:67933303-67933383:-	ENSMUSG00000019947.11_4884
ENSMUSG00000103458.2	protein_coding	Gm42416	chr18:37869758-37869849:+	ENSMUSG00000103897.2_8333
ENSMUSG00000026596.14	protein_coding	Abl2	chr1:156469715-156469788:+	ENSMUSG00000026596.14_409
ENSMUSG00000022146.13	protein_coding	Osmr	chr15:6850417-6850476:-	ENSMUSG00000022146.13_6822
ENSMUSG00000070420.5	protein_coding	Zscan25	chr5:145227907-145227964:+	ENSMUSG00000070420.5_2611
ENSMUSG00000037750.17	protein_coding	Fam222b	chr11:78044639-78044713:+	ENSMUSG00000037750.17_5577
ENSMUSG00000021488.9	protein_coding	Nsd1	chr13:55458178-55458245:+	ENSMUSG00000021488.9_6342
ENSMUSG00000033623.14	protein_coding	Pcgf3	chr5:108620266-108620332:+	ENSMUSG00000033623.14_2288
ENSMUSG00000048126.17	protein_coding	Col6a3	chr1:90739151-90739207:-	ENSMUSG00000048126.17_256
ENSMUSG00000092329.2	protein_coding	Galnt2l	chr8:122989998-122990067:+	ENSMUSG00000092329.2_4067
ENSMUSG00000034543.16	protein_coding	Morc2a	chr11:3631741-3631808:+	ENSMUSG00000034543.16_5240
ENSMUSG00000031502.12	protein_coding	Col4a1	chr8:11273036-11273104:-	ENSMUSG00000031502.12_3643
ENSMUSG00000052920.17	protein_coding	Prkg1	chr19:31562968-31563012:-	ENSMUSG00000052920.17_8767
ENSMUSG00000020385.17	protein_coding	Clk4	chr11:51162780-51162850:+	ENSMUSG00000020385.17_5364
ENSMUSG00000017466.10	protein_coding	Timp2	chr11:118223652-118223721:-	ENSMUSG00000017466.10_5861
ENSMUSG00000024830.18	protein_coding	Rps6kb2	chr19:4207879-4207930:-	ENSMUSG00000024830.18_8570
ENSMUSG00000062232.15	protein_coding	Rapgef2	chr3:78999148-78999233:-	ENSMUSG00000062232.15_1323
ENSMUSG00000040435.13	protein_coding	Ppp1r15a	chr7:45173748-45173817:-	ENSMUSG00000040435.13_3281
ENSMUSG00000000631.21	protein_coding	Myo18a	chr11:77751023-77751106:+	ENSMUSG00000000631.21_5573
ENSMUSG00000103458.2	protein_coding	Gm42416	chr18:37869758-37869849:+	ENSMUSG00000103458.2_8200
ENSMUSG00000035765.11	protein_coding	Dym	chr18:75190050-75190162:+	ENSMUSG00000035765.11_8508
ENSMUSG00000103458.2	protein_coding	Gm42416	chr18:37869758-37869849:+	ENSMUSG00000102836.2_8216
ENSMUSG00000103458.2	protein_coding	Gm42416	chr18:37869758-37869849:+	ENSMUSG00000103125.2_8232
ENSMUSG00000022463.9	protein_coding	Srebf2	chr15:82054264-82054356:+	ENSMUSG00000022463.9_7120
ENSMUSG00000067150.7	protein_coding	Xpo5	chr17:46549819-46549905:+	ENSMUSG00000067150.7_7906
ENSMUSG00000002365.11	protein_coding	Snx9	chr17:5970858-5970928:+	ENSMUSG00000002365.11_7618
ENSMUSG00000051343.12	protein_coding	Rab11fip5	chr6:85325799-85325864:-	ENSMUSG00000051343.12_2811
ENSMUSG00000021585.11	protein_coding	Cast	chr13:74880237-74880297:-	ENSMUSG00000021585.11_6419
ENSMUSG00000068196.6	protein_coding	Col8a1	chr16:57562907-57563008:-	ENSMUSG00000068196.6_7520
ENSMUSG00000015176.12	protein_coding	Nolc1	chr19:46067383-46067445:+	ENSMUSG00000015176.12_8838
ENSMUSG00000023353.15	protein_coding	Agap3	chr5:24684688-24684740:+	ENSMUSG00000023353.15_2080
ENSMUSG00000040675.18	protein_coding	Mthfd1l	chr10:3985244-3985319:+	ENSMUSG00000040675.18_4740
ENSMUSG00000019907.11	protein_coding	Ppp1r12a	chr10:108077039-108077118:+	ENSMUSG00000019907.11_5091
ENSMUSG00000030890.17	protein_coding	Ilk	chr7:105390168-105390251:+	ENSMUSG00000030890.17_3446
ENSMUSG00000049550.18	protein_coding	Clip1	chr5:123768556-123768632:-	ENSMUSG00000049550.18_2416
ENSMUSG00000014498.10	protein_coding	Ankrd52	chr10:128225118-128225173:+	ENSMUSG00000014498.10_5208
ENSMUSG00000037674.16	protein_coding	Rfx7	chr9:72440057-72440130:+	ENSMUSG00000037674.16_4528
ENSMUSG00000047084.9	protein_coding	Ngrn	chr7:79914422-79914483:+	ENSMUSG00000047084.9_3359
ENSMUSG00000026193.16	protein_coding	Fn1	chr1:71638382-71638448:-	ENSMUSG00000026193.16_162
ENSMUSG00000021188.15	protein_coding	Trip11	chr12:101800682-101800745:-	ENSMUSG00000021188.15_6123
ENSMUSG00000025041.18	protein_coding	Nt5c2	chr19:46877231-46877303:-	ENSMUSG00000025041.18_8848
ENSMUSG00000037933.17	protein_coding	Bicd2	chr13:49531478-49531532:+	ENSMUSG00000037933.17_6316
ENSMUSG00000063765.13	protein_coding	Chadl	chr15:81564052-81564135:-	ENSMUSG00000063765.13_7103
ENSMUSG00000029860.17	protein_coding	Zyx	chr6:42333191-42333266:+	ENSMUSG00000029860.17_2718
ENSMUSG00000068394.5	protein_coding	Cep152	chr2:125428295-125428373:-	ENSMUSG00000068394.5_993
ENSMUSG00000003378.10	protein_coding	Grik5	chr7:24762384-24762442:-	ENSMUSG00000003378.10_3144
ENSMUSG00000061751.17	protein_coding	Kalrn	chr16:33855467-33855527:-	ENSMUSG00000061751.17_7455
ENSMUSG00000042744.17	protein_coding	Hectd4	chr5:121486923-121487004:+	ENSMUSG00000042744.17_2379
ENSMUSG00000028514.16	protein_coding	Usp24	chr4:106219355-106219430:+	ENSMUSG00000028514.16_1712
ENSMUSG00000024312.11	protein_coding	Wdr46	chr17:34160614-34160686:+	ENSMUSG00000024312.11_7818
ENSMUSG00000032332.18	protein_coding	Col12a1	chr9:79512438-79512500:-	ENSMUSG00000032332.18_4549
ENSMUSG00000055436.19	protein_coding	Srsf11	chr3:157723457-157723528:-	ENSMUSG00000055436.19_1551
ENSMUSG00000019820.12	protein_coding	Utrn	chr10:12566596-12566654:-	ENSMUSG00000019820.12_4768
ENSMUSG00000031453.17	protein_coding	Rasa3	chr8:13636877-13636967:-	ENSMUSG00000031453.17_3677
ENSMUSG00000022265.8	protein_coding	Ank	chr15:27490496-27490556:+	ENSMUSG00000022265.8_6869
ENSMUSG00000035890.10	protein_coding	Rnf126	chr10:79597265-79597327:-	ENSMUSG00000035890.10_4955
ENSMUSG00000024548.12	protein_coding	Setbp1	chr18:79109548-79109643:-	ENSMUSG00000024548.12_8524
ENSMUSG00000032216.16	protein_coding	Nedd4	chr9:72601250-72601305:+	ENSMUSG00000032216.16_4529
ENSMUSG00000028163.18	protein_coding	Nfkb1	chr3:135323401-135323466:-	ENSMUSG00000028163.18_1515
ENSMUSG00000015501.11	protein_coding	Hivep2	chr10:13888617-13888713:+	ENSMUSG00000015501.11_4778
ENSMUSG00000025510.15	protein_coding	Cd151	chr7:141050035-141050129:+	ENSMUSG00000025510.15_3600
ENSMUSG00000039126.11	protein_coding	Prune2	chr19:17101032-17101107:+	ENSMUSG00000039126.11_8742
ENSMUSG00000003873.12	protein_coding	Bax	chr7:45115402-45115471:-	ENSMUSG00000003873.12_3276
ENSMUSG00000021910.16	protein_coding	Nisch	chr14:30898314-30898398:-	ENSMUSG00000021910.16_6601
ENSMUSG00000028487.19	protein_coding	Bnc2	chr4:84210230-84210312:-	ENSMUSG00000028487.19_1696
ENSMUSG00000021686.7	protein_coding	Ap3b1	chr13:94576796-94576869:+	ENSMUSG00000021686.7_6436
ENSMUSG00000021716.15	protein_coding	Srek1ip1	chr13:104929008-104929060:+	ENSMUSG00000021716.15_6488
ENSMUSG00000071659.5	protein_coding	Hnrnpul2	chr19:8800597-8800668:+	ENSMUSG00000071659.5_8683
ENSMUSG00000001847.15	protein_coding	Rac1	chr5:143493098-143493164:-	ENSMUSG00000001847.15_2584
ENSMUSG00000024012.19	protein_coding	Mtch1	chr17:29564104-29564171:-	ENSMUSG00000024012.19_7777
[truncated: 6,624 more rows]

## Sheet: -PDGF_only_peaks
gene_id	gene_type	gene_name	queryRange	query_name
ENSMUSG00000041324.15	protein_coding	Inhba	chr13:16202251-16202416:+	ENSMUSG00000041324.15_4714
ENSMUSG00000039115.14	protein_coding	Itga9	chr9:118504208-118504238:+	ENSMUSG00000039115.14_3552
ENSMUSG00000039007.11	protein_coding	Cpq	chr15:33188780-33188900:+	ENSMUSG00000039007.11_5224
ENSMUSG00000029231.16	protein_coding	Pdgfra	chr5:75316726-75316827:+	ENSMUSG00000029231.16_1626
ENSMUSG00000066551.13	protein_coding	Hmgb1	chr5:148989121-148989251:-	ENSMUSG00000066551.13_1966
ENSMUSG00000043323.18	protein_coding	Fbrsl1	chr5:110542528-110542644:-	ENSMUSG00000043323.18_1704
ENSMUSG00000028901.14	protein_coding	Gmeb1	chr4:131983359-131983457:-	ENSMUSG00000028901.14_1351
ENSMUSG00000034108.7	protein_coding	Ccs	chr19:4878163-4878297:-	ENSMUSG00000034108.7_6574
ENSMUSG00000029470.16	protein_coding	P2rx4	chr5:122858463-122858557:+	ENSMUSG00000029470.16_1776
ENSMUSG00000029814.11	protein_coding	Igf2bp3	chr6:49173821-49173915:-	ENSMUSG00000029814.11_2058
ENSMUSG00000031545.7	protein_coding	Gpat4	chr8:23678042-23678256:-	ENSMUSG00000031545.7_2778
ENSMUSG00000033088.20	protein_coding	Triobp	chr15:78889513-78889611:+	ENSMUSG00000033088.20_5380
ENSMUSG00000058318.16	protein_coding	Phf21a	chr2:92062636-92062725:+	ENSMUSG00000058318.16_691
ENSMUSG00000017485.12	protein_coding	Top2b	chr14:6058348-6058453:-	ENSMUSG00000017485.12_4939
ENSMUSG00000053436.16	protein_coding	Mapk14	chr17:28933842-28933921:+	ENSMUSG00000053436.16_5936
ENSMUSG00000042302.15	protein_coding	Ehbp1	chr11:22091212-22091309:-	ENSMUSG00000042302.15_4023
ENSMUSG00000102349.2	TEC	Gm37376	chr19:5852081-5852174:+	ENSMUSG00000102349.2_6620
ENSMUSG00000077734.3	snoRNA	Snord83b	chr15:79962715-79962790:-	ENSMUSG00000060036.15_5402
ENSMUSG00000032899.15	protein_coding	Styk1	chr6:131325219-131325321:-	ENSMUSG00000032899.15_2301
ENSMUSG00000040774.16	protein_coding	Cept1	chr3:106423313-106423406:-	ENSMUSG00000040774.16_1092
ENSMUSG00000055897.14	transcribed_unprocessed_pseudogene	Ppp4r1l-ps	chr2:173478867-173479012:-	ENSMUSG00000055897.14_930
ENSMUSG00000021252.12	protein_coding	Erg28	chr12:85864332-85864501:-	ENSMUSG00000021252.12_4607
ENSMUSG00000027684.17	protein_coding	Mecom	chr3:30458629-30458722:-	ENSMUSG00000027684.17_976
ENSMUSG00000048285.10	protein_coding	Frmd6	chr12:70878768-70878900:+	ENSMUSG00000048285.10_4542
ENSMUSG00000025427.16	protein_coding	Rnf165	chr18:77641417-77641504:-	ENSMUSG00000025427.16_6525
ENSMUSG00000025241.17	protein_coding	Fyco1	chr9:123620865-123620974:-	ENSMUSG00000025241.17_3572
ENSMUSG00000021676.11	protein_coding	Iqgap2	chr13:96001242-96001333:-	ENSMUSG00000021676.11_4873
ENSMUSG00000026655.16	protein_coding	Fam107b	chr2:3768381-3768467:+	ENSMUSG00000026655.16_386
ENSMUSG00000042348.11	protein_coding	Arl15	chr13:114161135-114161220:+	ENSMUSG00000042348.11_4928
ENSMUSG00000025855.14	protein_coding	Prkar1b	chr5:139051860-139051949:-	ENSMUSG00000025855.14_1901
ENSMUSG00000017428.17	protein_coding	Psmd11	chr11:80356367-80356471:+	ENSMUSG00000017428.17_4241
ENSMUSG00000021662.12	protein_coding	Arhgef28	chr13:98040848-98040937:-	ENSMUSG00000021662.12_4881
ENSMUSG00000034636.10	protein_coding	Zyg11b	chr4:108148739-108148829:-	ENSMUSG00000034636.10_1283
ENSMUSG00000025241.17	protein_coding	Fyco1	chr9:123620992-123621114:-	ENSMUSG00000025241.17_3573
ENSMUSG00000087819.3	snoRNA	Gm25117	chr10:111317444-111317498:+	ENSMUSG00000058799.17_3879
ENSMUSG00000026393.11	protein_coding	Nek7	chr1:138533109-138533187:-	ENSMUSG00000026393.11_250
ENSMUSG00000000915.16	protein_coding	Hip1r	chr5:124127375-124127432:+	ENSMUSG00000000915.16_1793
ENSMUSG00000031862.12	protein_coding	Atp13a1	chr8:70251118-70251196:+	ENSMUSG00000031862.12_2855
ENSMUSG00000105835.2	protein_coding	Gm43552	chr5:65623260-65623335:-	ENSMUSG00000037822.13_1612
ENSMUSG00000036019.9	protein_coding	Tmtc2	chr10:105357517-105357607:-	ENSMUSG00000036019.9_3869
ENSMUSG00000036568.8	protein_coding	Bicral	chr17:47146913-47147013:-	ENSMUSG00000036568.8_6061
ENSMUSG00000039178.10	protein_coding	Tbc1d19	chr5:54050215-54050289:+	ENSMUSG00000039178.10_1601
ENSMUSG00000024970.6	protein_coding	Spindoc	chr19:7351863-7351929:-	ENSMUSG00000024970.6_6649
ENSMUSG00000037894.14	protein_coding	H2az1	chr3:137570426-137570496:+	ENSMUSG00000037894.14_1138
ENSMUSG00000035851.15	protein_coding	Ythdc1	chr5:86964970-86965061:+	ENSMUSG00000035851.15_1640
ENSMUSG00000055897.14	transcribed_unprocessed_pseudogene	Ppp4r1l-ps	chr2:173479027-173479153:-	ENSMUSG00000055897.14_931
ENSMUSG00000058318.16	protein_coding	Phf21a	chr2:92151651-92151733:+	ENSMUSG00000058318.16_692
ENSMUSG00000028161.18	protein_coding	Ppp3ca	chr3:136392078-136392162:+	ENSMUSG00000028161.18_1136
ENSMUSG00000024767.12	protein_coding	Otub1	chr19:7177285-7177353:-	ENSMUSG00000024767.12_6645
ENSMUSG00000105835.2	protein_coding	Gm43552	chr5:65623260-65623335:-	ENSMUSG00000105835.2_1611
ENSMUSG00000014361.6	protein_coding	Mertk	chr2:128572584-128572683:+	ENSMUSG00000014361.6_781
ENSMUSG00000032555.11	protein_coding	Topbp1	chr9:103224836-103224920:+	ENSMUSG00000032555.11_3471
ENSMUSG00000021186.10	protein_coding	Fbln5	chr12:101772225-101772296:-	ENSMUSG00000021186.10_4627
ENSMUSG00000039929.15	protein_coding	Urb1	chr16:90555668-90555749:-	ENSMUSG00000039929.15_5776
ENSMUSG00000028532.15	protein_coding	Cachd1	chr4:100640864-100640965:+	ENSMUSG00000028532.15_1266
ENSMUSG00000019990.16	protein_coding	Pde7b	chr10:20596675-20596756:-	ENSMUSG00000019990.16_3612
ENSMUSG00000023027.14	protein_coding	Atf1	chr15:100126081-100126131:+	ENSMUSG00000023027.14_5531
ENSMUSG00000026556.16	protein_coding	Vangl2	chr1:171831298-171831405:-	ENSMUSG00000026556.16_321
ENSMUSG00000028032.14	protein_coding	Papss1	chr3:131303503-131303596:+	ENSMUSG00000028032.14_1125
ENSMUSG00000062866.17	protein_coding	Phactr2	chr10:13304239-13304355:-	ENSMUSG00000062866.17_3600
ENSMUSG00000033216.10	protein_coding	Eefsec	chr6:88369219-88369292:-	ENSMUSG00000033216.10_2137
ENSMUSG00000089281.3	scaRNA	Scarna6	chr1:87712355-87712473:+	ENSMUSG00000026289.16_161
ENSMUSG00000020823.17	protein_coding	Sec14l1	chr11:117045450-117045526:+	ENSMUSG00000020823.17_4430
ENSMUSG00000054414.5	protein_coding	Slc30a7	chr3:115765457-115765540:-	ENSMUSG00000054414.5_1105
ENSMUSG00000079477.10	protein_coding	Rab7	chr6:88022021-88022075:-	ENSMUSG00000079477.10_2135
ENSMUSG00000006800.15	protein_coding	Sulf2	chr2:165949255-165949333:-	ENSMUSG00000006800.15_904
ENSMUSG00000031600.12	protein_coding	Vps37a	chr8:40999741-40999821:+	ENSMUSG00000031600.12_2811
ENSMUSG00000112237.2	transcribed_processed_pseudogene	D630033A02Rik	chr10:122821830-122821917:-	ENSMUSG00000112237.2_3911
ENSMUSG00000041115.17	protein_coding	Iqsec2	chrX:150937357-150937433:+	ENSMUSG00000041115.17_6951
ENSMUSG00000089817.2	processed_pseudogene	Gm7162	chr17:13038847-13038909:-	ENSMUSG00000089817.2_5855
ENSMUSG00000024052.18	protein_coding	Lpin2	chr17:71514935-71514996:+	ENSMUSG00000024052.18_6146
ENSMUSG00000076441.10	protein_coding	Ass1	chr2:31379756-31379815:+	ENSMUSG00000076441.10_533
ENSMUSG00000002015.6	protein_coding	Bcap31	chrX:72743721-72743805:-	ENSMUSG00000002015.6_6880
ENSMUSG00000030451.17	protein_coding	Herc2	chr7:55862064-55862148:+	ENSMUSG00000030451.17_2500
ENSMUSG00000029814.11	protein_coding	Igf2bp3	chr6:49093189-49093273:-	ENSMUSG00000029814.11_2057
ENSMUSG00000022003.8	protein_coding	Slc25a30	chr14:76004205-76004310:-	ENSMUSG00000022003.8_5112
ENSMUSG00000062300.15	protein_coding	Nectin2	chr7:19470618-19470697:-	ENSMUSG00000062300.15_2388
ENSMUSG00000040133.3	protein_coding	Gpr176	chr2:118198902-118198997:-	ENSMUSG00000040133.3_741
ENSMUSG00000060126.15	protein_coding	Tpt1	chr14:76082879-76082951:+	ENSMUSG00000060126.15_5113
ENSMUSG00000037196.7	protein_coding	Pacrg	chr17:10776427-10776526:-	ENSMUSG00000037196.7_5835
ENSMUSG00000038859.8	protein_coding	Baiap2l1	chr5:144214703-144214810:-	ENSMUSG00000038859.8_1945
ENSMUSG00000013846.11	protein_coding	St3gal1	chr15:67017448-67017512:-	ENSMUSG00000013846.11_5289
ENSMUSG00000054792.16	protein_coding	Klhl18	chr9:110286970-110287052:-	ENSMUSG00000054792.16_3518
ENSMUSG00000024085.14	protein_coding	Man2a1	chr17:64960283-64960365:+	ENSMUSG00000024085.14_6124
ENSMUSG00000029672.17	protein_coding	Fam3c	chr6:22315196-22315265:-	ENSMUSG00000029672.17_1993
ENSMUSG00000047045.18	protein_coding	Tmem164	chrX:141471848-141471929:+	ENSMUSG00000047045.18_6940
ENSMUSG00000059493.14	protein_coding	Nhs	chrX:160908655-160908744:-	ENSMUSG00000059493.14_6960
ENSMUSG00000025239.4	protein_coding	Limd1	chr9:123343103-123343185:+	ENSMUSG00000025239.4_3571
ENSMUSG00000092680.3	snoRNA	Snord55	chr4:117012973-117013023:-	ENSMUSG00000047675.16_1297
ENSMUSG00000022299.10	protein_coding	Slc25a32	chr15:38972898-38973002:-	ENSMUSG00000022299.10_5241
ENSMUSG00000025795.9	protein_coding	Rassf3	chr10:121300284-121300362:-	ENSMUSG00000025795.9_3906
ENSMUSG00000025089.16	protein_coding	Gfra1	chr19:58318974-58319057:-	ENSMUSG00000025089.16_6826
ENSMUSG00000004937.7	protein_coding	Sgta	chr10:80886834-80886904:-	ENSMUSG00000004937.7_3793
ENSMUSG00000031068.9	protein_coding	Glrx3	chr7:137057859-137057968:+	ENSMUSG00000031068.9_2696
ENSMUSG00000022749.9	protein_coding	Tbc1d23	chr16:57018191-57018262:-	ENSMUSG00000022749.9_5748
ENSMUSG00000040820.17	protein_coding	Hlcs	chr16:94010582-94010658:-	ENSMUSG00000040820.17_5801
ENSMUSG00000056216.10	protein_coding	Cebpg	chr7:34755733-34755773:-	ENSMUSG00000056216.10_2449
ENSMUSG00000020664.11	protein_coding	Dld	chr12:31386855-31386921:-	ENSMUSG00000020664.11_4510
ENSMUSG00000039901.11	protein_coding	Armh3	chr19:45833179-45833263:-	ENSMUSG00000039901.11_6775
ENSMUSG00000021366.9	protein_coding	Hivep1	chr13:42310541-42310611:+	ENSMUSG00000021366.9_4743
ENSMUSG00000028161.18	protein_coding	Ppp3ca	chr3:136536312-136536391:+	ENSMUSG00000028161.18_1137
ENSMUSG00000022508.6	protein_coding	Bcl6	chr16:23794868-23794954:-	ENSMUSG00000022508.6_5667
ENSMUSG00000098735.3	miRNA	Mir7005	chr2:179821611-179821693:-	ENSMUSG00000015647.10_945
ENSMUSG00000041679.10	protein_coding	Lrrc29	chr8:106042792-106042874:-	ENSMUSG00000041679.10_2977
ENSMUSG00000023026.17	protein_coding	Dip2b	chr15:100045112-100045167:+	ENSMUSG00000023026.17_5530
ENSMUSG00000057914.16	protein_coding	Cacnb2	chr2:14814595-14814675:+	ENSMUSG00000057914.16_411
ENSMUSG00000119584.1	rRNA	Rn18s	chr17:40157496-40157538:+	ENSMUSG00000119584.1_6033
ENSMUSG00000056313.6	protein_coding	Tcim	chr8:24928864-24928943:-	ENSMUSG00000056313.6_2781
ENSMUSG00000031862.12	protein_coding	Atp13a1	chr8:70252548-70252613:+	ENSMUSG00000031862.12_2856
ENSMUSG00000036580.16	protein_coding	Spg20	chr3:55021761-55021847:+	ENSMUSG00000036580.16_993
ENSMUSG00000062202.15	protein_coding	Btbd9	chr17:30589129-30589192:-	ENSMUSG00000062202.15_5954
ENSMUSG00000041836.11	protein_coding	Ptpre	chr7:135212564-135212648:+	ENSMUSG00000041836.11_2688
ENSMUSG00000033400.15	protein_coding	Agl	chr3:116576752-116576830:-	ENSMUSG00000033400.15_1106
ENSMUSG00000028780.14	protein_coding	Sema3c	chr5:17897445-17897530:+	ENSMUSG00000028780.14_1516
ENSMUSG00000020311.18	protein_coding	Erlec1	chr11:30883415-30883496:-	ENSMUSG00000020311.18_4040
ENSMUSG00000021010.10	protein_coding	Npas3	chr12:53330896-53330986:+	ENSMUSG00000021010.10_4527
ENSMUSG00000027201.17	protein_coding	Myef2	chr2:124965232-124965281:-	ENSMUSG00000027201.17_765
ENSMUSG00000024472.10	protein_coding	Dcp2	chr18:44544951-44545014:+	ENSMUSG00000024472.10_6438
ENSMUSG00000027130.16	protein_coding	Slc12a6	chr2:112101393-112101483:+	ENSMUSG00000096764.2_725
ENSMUSG00000051721.7	protein_coding	Wdcp	chr12:4895947-4896034:+	ENSMUSG00000051721.7_4486
ENSMUSG00000035934.17	protein_coding	Pknox2	chr9:37058305-37058373:-	ENSMUSG00000035934.17_3263
ENSMUSG00000024759.15	protein_coding	Atl3	chr19:7481093-7481182:+	ENSMUSG00000024759.15_6657
ENSMUSG00000048279.20	protein_coding	Sacs	chr14:61412798-61412864:+	ENSMUSG00000048279.20_5072
ENSMUSG00000066621.13	protein_coding	Tecpr1	chr5:144149612-144149726:-	ENSMUSG00000066621.13_1940
ENSMUSG00000035407.9	protein_coding	Kank4	chr4:98652359-98652424:-	ENSMUSG00000035407.9_1264
ENSMUSG00000027130.16	protein_coding	Slc12a6	chr2:112101393-112101482:+	ENSMUSG00000027130.16_724
ENSMUSG00000032637.16	protein_coding	Atxn2l	chr7:126092337-126092390:-	ENSMUSG00000032637.16_2626
ENSMUSG00000002771.13	protein_coding	Grin2d	chr7:45522492-45522560:-	ENSMUSG00000002771.13_2489
ENSMUSG00000053398.12	protein_coding	Phgdh	chr3:98232208-98232279:-	ENSMUSG00000053398.12_1079
ENSMUSG00000041741.11	protein_coding	Pde3a	chr6:141379080-141379163:+	ENSMUSG00000041741.11_2316
ENSMUSG00000054309.10	protein_coding	Cpsf3	chr12:21355094-21355170:+	ENSMUSG00000054309.10_4502
ENSMUSG00000024646.15	protein_coding	Cyb5a	chr18:84882871-84882941:+	ENSMUSG00000024646.15_6552
[truncated: 934 more rows]

## Sheet: +PDGF_only_peaks
gene_id	gene_type	gene_name	queryRange	query_name
[truncated: 2,322 more rows]
