# Supplementary material for: PDGFRα signaling regulates Srsf3 transcript binding to affect PI3K signaling and endosomal trafficking
Source: eLife. 2024 Dec 4;13:RP98531. doi: 10.7554/eLife.98531 (PMC11616996; doi:10.7554/eLife.98531)
Supplement: Figure 3—source data 3. [file elife-98531-fig3-data3.xlsx]

## Sheet: -PDGF
omniCLIP_peak_id	chr	start	end	strand	category	gene_name	gene_id	transcript_id
ENSMUSG00000022139.18_5150	chr14	120650803	120651257	+	introns	Mbnl2	ENSMUSG00000022139.18	ENSMUST00000088419.13
ENSMUSG00000035569.18_3144	chr8	123620007	123620335	-	cds	Ankrd11	ENSMUSG00000035569.18	ENSMUST00000098334.13
ENSMUSG00000046876.17_4751	chr13	45994650	45994973	-	fiveUTRs	Atxn1	ENSMUSG00000046876.17	ENSMUST00000091628.11
ENSMUSG00000007817.16_4978	chr14	25553171	25553287	+	fiveUTRs	Zmiz1	ENSMUSG00000007817.16	ENSMUST00000162645.8
ENSMUSG00000035299.17_6964	chrX	168485037	168485145	+	fiveUTRs	Mid1	ENSMUSG00000035299.17	ENSMUST00000112107.8
ENSMUSG00000029761.17_2022	chr6	34722782	34722974	+	cds	Cald1	ENSMUSG00000029761.17	ENSMUST00000079391.10
ENSMUSG00000039637.16_5575	chr16	4459565	4459702	-	introns	Coro7	ENSMUSG00000039637.16	ENSMUST00000038552.13
ENSMUSG00000034040.18_1836	chr5	131282370	131282786	-	introns	Galnt17	ENSMUSG00000034040.18	ENSMUST00000086023.13
ENSMUSG00000024238.16_6216	chr18	5668600	5668743	+	threeUTRs	Zeb1	ENSMUSG00000024238.16	ENSMUST00000161295.8
ENSMUSG00000004069.18_5577	chr16	4459566	4459701	+	fiveUTRs	Vasn	ENSMUSG00000004069.18	ENSMUST00000038770.4
ENSMUSG00000021699.18_4915	chr13	109959746	109959931	+	introns	Pde4d	ENSMUSG00000021699.18	ENSMUST00000122041.8
ENSMUSG00000026305.16_176	chr1	91043155	91043315	+	cds	Lrrfip1	ENSMUSG00000026305.16	ENSMUST00000097649.10
ENSMUSG00000025555.15_5153	chr14	121376466	121376695	+	introns	Farp1	ENSMUSG00000025555.15	ENSMUST00000135010.8
ENSMUSG00000001911.17_2940	chr8	85472664	85472869	-	introns	Nfix	ENSMUSG00000001911.17	ENSMUST00000109764.8
ENSMUSG00000052727.7_4887	chr13	99570546	99570787	-	cds	Map1b	ENSMUSG00000052727.7	ENSMUST00000064762.6
ENSMUSG00000080316.12_5866	chr17	18052079	18052176	+	fiveUTRs	Spaca6	ENSMUSG00000080316.12	ENSMUST00000228490.2
ENSMUSG00000029761.17_2023	chr6	34723234	34723517	+	cds	Cald1	ENSMUSG00000029761.17	ENSMUST00000115027.8
ENSMUSG00000028883.20_1515	chr5	13462747	13462863	+	introns	Sema3a	ENSMUSG00000028883.20	ENSMUST00000195907.5
ENSMUSG00000048874.16_15	chr1	30842930	30843219	-	cds	Phf3	ENSMUSG00000048874.16	ENSMUST00000186733.7
ENSMUSG00000039646.6_5576	chr16	4459567	4459700	+	fiveUTRs	Vasn	ENSMUSG00000039646.6	ENSMUST00000038770.4
ENSMUSG00000024985.21_6814	chr19	55834419	55834565	+	introns	Tcf7l2	ENSMUSG00000024985.21	ENSMUST00000111662.11
ENSMUSG00000022261.7_5223	chr15	32941558	32941668	+	introns	Sdc2	ENSMUSG00000022261.7	ENSMUST00000022871.7
ENSMUSG00000068196.6_5750	chr16	57562894	57563047	-	fiveUTRs	Col8a1	ENSMUSG00000068196.6	ENSMUST00000089332.5
ENSMUSG00000046876.17_4749	chr13	45850403	45850484	-	fiveUTRs	Atxn1	ENSMUSG00000046876.17	ENSMUST00000091628.11
ENSMUSG00000051236.14_3904	chr10	120641282	120641409	-	introns	Msrb3	ENSMUSG00000051236.14	ENSMUST00000092143.12
ENSMUSG00000033581.18_5660	chr16	21912777	21913032	-	introns	Igf2bp2	ENSMUSG00000033581.18	ENSMUST00000100052.11
ENSMUSG00000050965.15_4398	chr11	108153078	108153372	-	introns	Prkca	ENSMUSG00000050965.15	ENSMUST00000059595.11
ENSMUSG00000029185.15_1608	chr5	65181753	65182079	+	introns	Fam114a1	ENSMUSG00000029185.15	ENSMUST00000031080.15
ENSMUSG00000046876.17_4747	chr13	45791720	45791850	-	fiveUTRs	Atxn1	ENSMUSG00000046876.17	ENSMUST00000091628.11
ENSMUSG00000031503.14_2749	chr8	11411664	11411780	+	introns	Col4a2	ENSMUSG00000031503.14	ENSMUST00000033899.14
ENSMUSG00000024548.12_6531	chr18	79109537	79109669	-	introns	Setbp1	ENSMUSG00000024548.12	ENSMUST00000025430.11
ENSMUSG00000041324.15_4714	chr13	16202250	16202416	+	threeUTRs	Inhba	ENSMUSG00000041324.15	ENSMUST00000042603.14
ENSMUSG00000024544.10_6502	chr18	68105545	68105876	+	fiveUTRs	Ldlrad4	ENSMUSG00000024544.10	ENSMUST00000063775.5
ENSMUSG00000056758.15_3897	chr10	120229176	120229290	-	introns	Hmga2	ENSMUSG00000056758.15	ENSMUST00000072777.14
ENSMUSG00000024598.10_6462	chr18	58155836	58156062	-	introns	Fbn2	ENSMUSG00000024598.10	ENSMUST00000025497.8
ENSMUSG00000027204.14_767	chr2	125341593	125341706	-	introns	Fbn1	ENSMUSG00000027204.14	ENSMUST00000028633.13
ENSMUSG00000015165.17_2420	chr7	28515936	28516041	+	introns	Hnrnpl	ENSMUSG00000015165.17	ENSMUST00000174548.8
ENSMUSG00000024238.16_6218	chr18	5670687	5670792	+	threeUTRs	Zeb1	ENSMUSG00000024238.16	ENSMUST00000161295.8
ENSMUSG00000048154.18_5507	chr15	98743261	98743423	-	cds	Kmt2d	ENSMUSG00000048154.18	ENSMUST00000178486.9
ENSMUSG00000022377.17_5280	chr15	64219963	64220046	-	introns	Asap1	ENSMUSG00000022377.17	ENSMUST00000177374.8
ENSMUSG00000030779.17_2619	chr7	122601125	122601335	+	cds	Rbbp6	ENSMUSG00000030779.17	ENSMUST00000052135.14
ENSMUSG00000026074.16_49	chr1	40036181	40036339	+	cds	Map4k4	ENSMUSG00000026074.16	ENSMUST00000163854.9
ENSMUSG00000037210.17_1576	chr5	34622947	34623061	+	cds	Fam193a	ENSMUSG00000037210.17	ENSMUST00000180376.8
ENSMUSG00000031822.21_3094	chr8	121099434	121099548	+	introns	Galnt2l	ENSMUSG00000031822.21	ENSMUST00000127664.2
ENSMUSG00000005534.11_2728	chr8	3226692	3226785	-	introns	Insr	ENSMUSG00000005534.11	ENSMUST00000091291.5
ENSMUSG00000024501.21_6437	chr18	43484499	43484641	-	threeUTRs	Dpysl3	ENSMUSG00000024501.21	ENSMUST00000237707.2
ENSMUSG00000036103.10_6223	chr18	9746770	9746901	+	introns	Colec12	ENSMUSG00000036103.10	ENSMUST00000234965.2
ENSMUSG00000024143.16_6200	chr17	87288687	87289098	+	introns	Rhoq	ENSMUSG00000024143.16	ENSMUST00000024956.15
ENSMUSG00000031841.20_3045	chr8	119036171	119036295	+	introns	Cdh13	ENSMUSG00000031841.20	ENSMUST00000117160.2
ENSMUSG00000038587.11_3579	chr10	4303418	4303680	+	cds	Akap12	ENSMUSG00000038587.11	ENSMUST00000045730.7
ENSMUSG00000019997.12_3623	chr10	24471629	24471771	+	cds	Ccn2	ENSMUSG00000019997.12	ENSMUST00000020171.12
ENSMUSG00000020315.19_4035	chr11	30059884	30059981	-	cds	Sptbn1	ENSMUSG00000020315.19	ENSMUST00000006629.14
ENSMUSG00000034243.18_5712	chr16	36735510	36735640	+	cds	Golgb1	ENSMUSG00000034243.18	ENSMUST00000114812.9
ENSMUSG00000016918.16_8	chr1	12844425	12844619	+	fiveUTRs	Sulf1	ENSMUSG00000016918.16	ENSMUST00000177608.8
ENSMUSG00000035569.18_3143	chr8	123619614	123619733	-	cds	Ankrd11	ENSMUSG00000035569.18	ENSMUST00000098334.13
ENSMUSG00000047793.14_185	chr1	93204299	93204448	+	introns	Sned1	ENSMUSG00000047793.14	ENSMUST00000062202.14
ENSMUSG00000027254.14_758	chr2	121131103	121131272	+	cds	Map1a	ENSMUSG00000027254.14	ENSMUST00000094639.10
ENSMUSG00000069833.14_6674	chr19	8985236	8985435	+	cds	Ahnak	ENSMUSG00000069833.14	ENSMUST00000092956.4
ENSMUSG00000034765.7_6804	chr19	53528163	53528286	+	introns	Dusp5	ENSMUSG00000034765.7	ENSMUST00000038287.7
ENSMUSG00000009545.15_2713	chr7	142795681	142795766	+	introns	Kcnq1	ENSMUSG00000009545.15	ENSMUST00000009689.11
ENSMUSG00000035783.10_6722	chr19	34229092	34229189	-	cds	Acta2	ENSMUSG00000035783.10	ENSMUST00000039631.10
ENSMUSG00000020941.8_4376	chr11	103133306	103133444	-	fiveUTRs	Map3k14	ENSMUSG00000020941.8	ENSMUST00000021324.3
ENSMUSG00000037990.19_3659	chr10	58928487	58928716	+	introns	Sh3rf3	ENSMUSG00000037990.19	ENSMUST00000153031.2
ENSMUSG00000029761.17_2024	chr6	34732724	34732834	+	cds	Cald1	ENSMUSG00000029761.17	ENSMUST00000079391.10
ENSMUSG00000015133.18_2512	chr7	65989020	65989187	-	introns	Lrrk1	ENSMUSG00000015133.18	ENSMUST00000015277.14
ENSMUSG00000069833.14_6672	chr19	8982322	8982534	+	cds	Ahnak	ENSMUSG00000069833.14	ENSMUST00000092956.4
ENSMUSG00000029108.15_1604	chr5	57946469	57946573	+	introns	Pcdh7	ENSMUSG00000029108.15	ENSMUST00000191837.6
ENSMUSG00000052928.10_6520	chr18	75709415	75709546	-	introns	Ctif	ENSMUSG00000052928.10	ENSMUST00000165559.3
ENSMUSG00000028364.16_1247	chr4	63904314	63904424	-	introns	Tnc	ENSMUSG00000028364.16	ENSMUST00000030056.12
ENSMUSG00000030259.13_2324	chr6	145732263	145732450	+	fiveUTRs	Rassf8	ENSMUSG00000030259.13	ENSMUST00000111704.8
ENSMUSG00000034751.18_4892	chr13	102980550	102980772	-	introns	Mast4	ENSMUSG00000034751.18	ENSMUST00000166726.8
ENSMUSG00000118667.1_4689	chr12	112748711	112748878	-	cds	Ahnak2	ENSMUSG00000118667.1	ENSMUST00000239525.1
ENSMUSG00000031925.18_3179	chr9	13389421	13389606	+	introns	Maml2	ENSMUSG00000031925.18	ENSMUST00000159294.9
ENSMUSG00000024589.19_6493	chr18	65042078	65042255	+	fiveUTRs	Nedd4l	ENSMUSG00000024589.19	ENSMUST00000224385.3
ENSMUSG00000038587.11_3581	chr10	4306730	4306839	+	cds	Akap12	ENSMUSG00000038587.11	ENSMUST00000045730.7
ENSMUSG00000041734.16_1028	chr3	87032322	87032435	-	introns	Kirrel	ENSMUSG00000041734.16	ENSMUST00000159976.8
ENSMUSG00000022475.20_5491	chr15	97718101	97718224	-	fiveUTRs	Hdac7	ENSMUSG00000022475.20	ENSMUST00000116408.9
ENSMUSG00000022246.15_5172	chr15	10575375	10575480	-	cds	Rai14	ENSMUSG00000022246.15	ENSMUST00000090339.11
ENSMUSG00000018171.10_4259	chr11	86477295	86477402	-	cds	Vmp1	ENSMUSG00000018171.10	ENSMUST00000018315.10
ENSMUSG00000031563.9_2832	chr8	48332527	48332600	-	introns	Wwc2	ENSMUSG00000031563.9	ENSMUST00000057561.9
ENSMUSG00000031558.16_1598	chr5	48159039	48159204	+	introns	Slit2	ENSMUSG00000031558.16	ENSMUST00000173107.8
ENSMUSG00000022377.17_5278	chr15	64168670	64168764	-	introns	Asap1	ENSMUSG00000022377.17	ENSMUST00000177371.8
ENSMUSG00000092329.2_3061	chr8	122988464	122988562	+	cds	Zfp469	ENSMUSG00000092329.2	ENSMUST00000187142.3
ENSMUSG00000068748.8_1994	chr6	23038719	23038844	+	introns	Ptprz1	ENSMUSG00000068748.8	ENSMUST00000090568.7
ENSMUSG00000022565.16_5329	chr15	76094792	76094901	-	introns	Plec	ENSMUSG00000022565.16	ENSMUST00000089610.10
ENSMUSG00000070576.5_1720	chr5	111567563	111567699	+	cds	Mn1	ENSMUSG00000070576.5	ENSMUST00000094463.5
ENSMUSG00000021699.18_4914	chr13	109959317	109959431	+	introns	Pde4d	ENSMUSG00000021699.18	ENSMUST00000122041.8
ENSMUSG00000001995.10_3163	chr8	126264595	126264825	-	fiveUTRs	Sipa1l2	ENSMUSG00000001995.10	ENSMUST00000212168.2
ENSMUSG00000037306.14_1379	chr4	134394237	134394362	-	introns	Man1c1	ENSMUSG00000037306.14	ENSMUST00000038628.4
ENSMUSG00000039607.18_3541	chr9	116560147	116560261	-	introns	Rbms3	ENSMUSG00000039607.18	ENSMUST00000111773.10
ENSMUSG00000022708.17_5726	chr16	43288863	43288981	+	fiveUTRs	Zbtb20	ENSMUSG00000022708.17	ENSMUST00000151244.8
ENSMUSG00000031925.18_3185	chr9	13609655	13609774	+	introns	Maml2	ENSMUSG00000031925.18	ENSMUST00000159294.9
ENSMUSG00000092329.2_3055	chr8	121099436	121099546	+	introns	Galnt2l	ENSMUSG00000092329.2	ENSMUST00000127664.2
ENSMUSG00000025555.15_5152	chr14	121341617	121341768	+	introns	Farp1	ENSMUSG00000025555.15	ENSMUST00000135010.8
ENSMUSG00000025278.10_4952	chr14	14630555	14630656	-	introns	Flnb	ENSMUSG00000025278.10	ENSMUST00000052678.9
ENSMUSG00000039542.17_3326	chr9	49690786	49690897	-	introns	Ncam1	ENSMUSG00000039542.17	ENSMUST00000193547.6
ENSMUSG00000021699.18_4916	chr13	109998367	109998512	+	introns	Pde4d	ENSMUSG00000021699.18	ENSMUST00000122041.8
ENSMUSG00000074305.10_3346	chr9	56165058	56165144	-	cds	Peak1	ENSMUSG00000074305.10	ENSMUST00000061552.15
ENSMUSG00000005705.11_2981	chr8	106334824	106334926	-	fiveUTRs	Agrp	ENSMUSG00000005705.11	ENSMUST00000194091.6
ENSMUSG00000029478.17_1814	chr5	125145996	125146093	-	cds	Ncor2	ENSMUSG00000029478.17	ENSMUST00000111402.9
ENSMUSG00000096370.9_6571	chr19	4817800	4817900	-	threeUTRs	Gm21992	ENSMUSG00000096370.9	ENSMUST00000178353.2
ENSMUSG00000039218.18_5872	chr17	24035010	24035184	+	cds	Srrm2	ENSMUSG00000039218.18	ENSMUST00000190686.7
ENSMUSG00000039115.14_3552	chr9	118504207	118504238	+	introns	Itga9	ENSMUSG00000039115.14	ENSMUST00000044165.14
ENSMUSG00000032024.11_3266	chr9	40653856	40653973	+	introns	Clmp	ENSMUSG00000032024.11	ENSMUST00000139577.2
ENSMUSG00000027868.12_1081	chr3	99222271	99222482	+	introns	Tbx15	ENSMUSG00000027868.12	ENSMUST00000029462.10
ENSMUSG00000022265.8_5194	chr15	27557889	27557969	+	introns	Ank	ENSMUSG00000022265.8	ENSMUST00000022875.7
ENSMUSG00000061751.17_5697	chr16	34043432	34043555	-	introns	Kalrn	ENSMUSG00000061751.17	ENSMUST00000076810.12
ENSMUSG00000036918.17_6207	chr17	87608588	87608847	+	introns	Ttc7	ENSMUSG00000036918.17	ENSMUST00000041110.12
ENSMUSG00000069833.14_6670	chr19	8980816	8980917	+	cds	Ahnak	ENSMUSG00000069833.14	ENSMUST00000092956.4
ENSMUSG00000020950.11_4519	chr12	49431338	49431512	+	cds	Foxg1	ENSMUSG00000020950.11	ENSMUST00000179669.3
ENSMUSG00000029478.17_1811	chr5	125127987	125128123	-	cds	Ncor2	ENSMUSG00000029478.17	ENSMUST00000111402.9
ENSMUSG00000038872.11_3010	chr8	109676235	109676367	+	cds	Zfhx3	ENSMUSG00000038872.11	ENSMUST00000220518.2
ENSMUSG00000004044.10_4357	chr11	100849785	100849925	-	cds	Cavin1	ENSMUSG00000004044.10	ENSMUST00000060792.6
ENSMUSG00000060579.14_4945	chr14	12478918	12478996	+	introns	Fhit	ENSMUSG00000060579.14	ENSMUST00000160956.2
ENSMUSG00000069833.14_6668	chr19	8979063	8979170	+	cds	Ahnak	ENSMUSG00000069833.14	ENSMUST00000092956.4
ENSMUSG00000078794.5_2367	chr7	16619254	16619296	+	cds	Dact3	ENSMUSG00000078794.5	ENSMUST00000108493.3
ENSMUSG00000021838.18_5011	chr14	47195769	47195856	+	fiveUTRs	Samd4	ENSMUSG00000021838.18	ENSMUST00000228404.2
ENSMUSG00000039607.18_3544	chr9	116627660	116627786	-	introns	Rbms3	ENSMUSG00000039607.18	ENSMUST00000111773.10
ENSMUSG00000033004.17_5137	chr14	103456222	103456387	-	threeUTRs	Mycbp2	ENSMUSG00000033004.17	ENSMUST00000239305.2
ENSMUSG00000027309.19_800	chr2	130555943	130556029	-	introns	4930402H24Rik	ENSMUSG00000027309.19	ENSMUST00000044766.15
ENSMUSG00000052942.14_6714	chr19	28578753	28578880	-	introns	Glis3	ENSMUSG00000052942.14	ENSMUST00000162022.8
ENSMUSG00000075284.11_654	chr2	73334867	73335003	-	fiveUTRs	Wipf1	ENSMUSG00000075284.11	ENSMUST00000094681.11
ENSMUSG00000031502.12_2747	chr8	11348277	11348378	-	introns	Col4a1	ENSMUSG00000031502.12	ENSMUST00000033898.10
ENSMUSG00000024044.20_6140	chr17	69569235	69569339	+	cds	Epb41l3	ENSMUSG00000024044.20	ENSMUST00000239167.2
ENSMUSG00000021972.15_5078	chr14	65052907	65052988	-	threeUTRs	Hmbox1	ENSMUSG00000021972.15	ENSMUST00000022544.14
ENSMUSG00000003746.17_3653	chr10	53881030	53881106	-	introns	Man1a	ENSMUSG00000003746.17	ENSMUST00000003843.16
ENSMUSG00000053007.10_2068	chr6	53443476	53443615	+	introns	Creb5	ENSMUSG00000053007.10	ENSMUST00000203528.3
ENSMUSG00000022443.18_5359	chr15	77658757	77658895	-	cds	Myh9	ENSMUSG00000022443.18	ENSMUST00000016771.13
ENSMUSG00000023809.11_5832	chr17	7554392	7554490	+	introns	Rps6ka2	ENSMUSG00000023809.11	ENSMUST00000024575.8
ENSMUSG00000021759.15_4923	chr13	112960764	112960880	+	introns	Plpp1	ENSMUSG00000021759.15	ENSMUST00000016144.12
ENSMUSG00000044447.6_5091	chr14	68020567	68020726	-	introns	Dock5	ENSMUSG00000044447.6	ENSMUST00000039135.6
ENSMUSG00000022377.17_5273	chr15	63964128	63964220	-	introns	Asap1	ENSMUSG00000022377.17	ENSMUST00000177371.8
ENSMUSG00000028464.17_1205	chr4	43523241	43523353	-	cds	Tpm2	ENSMUSG00000028464.17	ENSMUST00000030184.12
ENSMUSG00000012609.20_4608	chr12	86108059	86108307	+	threeUTRs	Ttll5	ENSMUSG00000012609.20	ENSMUST00000175844.2
ENSMUSG00000039607.18_3540	chr9	116539864	116540070	-	introns	Rbms3	ENSMUSG00000039607.18	ENSMUST00000111773.10
ENSMUSG00000045817.9_6179	chr17	84493658	84493714	-	cds	Zfp36l2	ENSMUSG00000045817.9	ENSMUST00000060366.7
ENSMUSG00000016128.15_1975	chr5	151044124	151044291	-	fiveUTRs	Stard13	ENSMUSG00000016128.15	ENSMUST00000202111.4
ENSMUSG00000029635.16_1961	chr5	146198080	146198132	+	introns	Cdk8	ENSMUSG00000029635.16	ENSMUST00000162494.8
ENSMUSG00000022565.16_5321	chr15	76064348	76064510	-	cds	Plec	ENSMUSG00000022565.16	ENSMUST00000054449.14
ENSMUSG00000047417.19_3776	chr10	80385837	80385953	-	cds	Rexo1	ENSMUSG00000047417.19	ENSMUST00000057910.16
ENSMUSG00000024620.12_6479	chr18	61183731	61183918	+	fiveUTRs	Pdgfrb	ENSMUSG00000024620.12	ENSMUST00000025522.11
ENSMUSG00000039058.12_1160	chr3	152189120	152189231	-	introns	Ak5	ENSMUSG00000039058.12	ENSMUST00000045262.11
ENSMUSG00000020827.19_4187	chr11	70496874	70496991	+	cds	Mink1	ENSMUSG00000020827.19	ENSMUST00000072237.13
ENSMUSG00000026131.21_17	chr1	34217008	34217128	+	cds	Dst	ENSMUSG00000026131.21	ENSMUST00000183302.6
ENSMUSG00000031925.18_3178	chr9	13325699	13325813	+	introns	Maml2	ENSMUSG00000031925.18	ENSMUST00000159294.9
ENSMUSG00000018076.13_1758	chr5	118772975	118773060	+	introns	Med13l	ENSMUSG00000018076.13	ENSMUST00000201614.2
ENSMUSG00000028565.19_1263	chr4	97690870	97690970	+	introns	Nfia	ENSMUSG00000028565.19	ENSMUST00000152023.8
ENSMUSG00000022750.19_5620	chr16	17581326	17581433	+	fiveUTRs	Klhl22	ENSMUSG00000022750.19	ENSMUST00000129199.8
ENSMUSG00000024960.10_6642	chr19	6932200	6932299	-	cds	Plcb3	ENSMUSG00000024960.10	ENSMUST00000237808.2
ENSMUSG00000013419.8_3568	chr9	121592599	121592707	+	cds	Zfp651	ENSMUSG00000013419.8	ENSMUST00000214732.2
ENSMUSG00000050965.15_4397	chr11	108108483	108108580	-	introns	Prkca	ENSMUSG00000050965.15	ENSMUST00000059595.11
ENSMUSG00000021253.8_4609	chr12	86108060	86108307	-	introns	Tgfb3	ENSMUSG00000021253.8	ENSMUST00000003687.8
ENSMUSG00000056342.17_4028	chr11	23313961	23314063	+	cds	Usp34	ENSMUSG00000056342.17	ENSMUST00000180046.8
ENSMUSG00000038872.11_3005	chr8	109674563	109674683	+	cds	Zfhx3	ENSMUSG00000038872.11	ENSMUST00000220518.2
ENSMUSG00000027763.14_1002	chr3	60421157	60421252	+	fiveUTRs	Mbnl1	ENSMUSG00000027763.14	ENSMUST00000195724.6
ENSMUSG00000043903.5_3110	chr8	122988489	122988559	+	cds	Zfp469	ENSMUSG00000043903.5	ENSMUST00000187142.3
ENSMUSG00000055932.16_2954	chr8	92345894	92346005	+	introns	Fto	ENSMUSG00000055932.16	ENSMUST00000069718.15
ENSMUSG00000053477.19_6505	chr18	69515456	69515635	+	introns	Tcf4	ENSMUSG00000053477.19	ENSMUST00000203002.4
ENSMUSG00000043556.11_5190	chr15	26623486	26623616	-	introns	Fbxl7	ENSMUSG00000043556.11	ENSMUST00000059204.11
ENSMUSG00000050199.14_722	chr2	109759594	109759698	+	introns	Lgr4	ENSMUSG00000050199.14	ENSMUST00000046548.14
ENSMUSG00000020614.14_4404	chr11	109598276	109598375	-	introns	Fam20a	ENSMUSG00000020614.14	ENSMUST00000155559.8
ENSMUSG00000039007.11_5224	chr15	33188779	33188900	+	fiveUTRs	Cpq	ENSMUSG00000039007.11	ENSMUST00000042167.10
ENSMUSG00000102422.2_1008	chr3	68420642	68420785	+	introns	Iqschfp	ENSMUSG00000102422.2	ENSMUST00000182006.4
ENSMUSG00000029093.15_1590	chr5	36434732	36434854	-	introns	Sorcs2	ENSMUSG00000029093.15	ENSMUST00000037370.14
ENSMUSG00000024535.17_6449	chr18	53400684	53400796	+	introns	Snx24	ENSMUSG00000024535.17	ENSMUST00000165032.9
ENSMUSG00000018476.8_4169	chr11	69295877	69296007	-	cds	Kdm6b	ENSMUSG00000018476.8	ENSMUST00000094077.5
ENSMUSG00000051391.10_1855	chr5	135940318	135940415	-	cds	Ywhag	ENSMUSG00000051391.10	ENSMUST00000198270.2
ENSMUSG00000027777.16_1010	chr3	68420644	68420785	+	introns	Iqschfp	ENSMUSG00000027777.16	ENSMUST00000182006.4
ENSMUSG00000035765.11_6513	chr18	75190017	75190188	+	introns	Dym	ENSMUSG00000035765.11	ENSMUST00000236220.2
ENSMUSG00000043556.11_5191	chr15	26656429	26656508	-	introns	Fbxl7	ENSMUSG00000043556.11	ENSMUST00000059204.11
ENSMUSG00000038872.11_3013	chr8	109682711	109682822	+	cds	Zfhx3	ENSMUSG00000038872.11	ENSMUST00000220518.2
ENSMUSG00000027620.17_861	chr2	156014748	156014844	-	cds	Rbm39	ENSMUSG00000027620.17	ENSMUST00000109587.9
ENSMUSG00000023830.15_5844	chr17	12974844	12974954	-	introns	Igf2r	ENSMUSG00000023830.15	ENSMUST00000024599.14
ENSMUSG00000045482.17_1949	chr5	144747589	144747685	+	introns	Trrap	ENSMUSG00000045482.17	ENSMUST00000100467.10
ENSMUSG00000028370.8_1250	chr4	65182949	65183025	+	introns	Pappa	ENSMUSG00000028370.8	ENSMUST00000084501.4
ENSMUSG00000055737.13_5159	chr15	3515745	3515835	-	fiveUTRs	Ghr	ENSMUSG00000055737.13	ENSMUST00000069451.11
ENSMUSG00000061410.7_3103	chr8	122368575	122368737	-	introns	Zcchc14	ENSMUSG00000061410.7	ENSMUST00000046386.5
ENSMUSG00000039607.18_3543	chr9	116599879	116599960	-	introns	Rbms3	ENSMUSG00000039607.18	ENSMUST00000111773.10
ENSMUSG00000005534.11_2727	chr8	3226449	3226547	-	introns	Insr	ENSMUSG00000005534.11	ENSMUST00000091291.5
ENSMUSG00000028820.14_1333	chr4	126920562	126920680	+	cds	Sfpq	ENSMUSG00000028820.14	ENSMUST00000030623.8
ENSMUSG00000032402.13_3378	chr9	63623757	63623839	-	introns	Smad3	ENSMUSG00000032402.13	ENSMUST00000034973.10
ENSMUSG00000034135.16_3317	chr9	46048244	46048379	+	introns	Sik3	ENSMUSG00000034135.16	ENSMUST00000126865.8
ENSMUSG00000038291.17_2826	chr8	46550668	46550779	-	introns	Snx25	ENSMUSG00000038291.17	ENSMUST00000170416.8
ENSMUSG00000022263.11_5213	chr15	27885899	27886045	-	introns	Trio	ENSMUSG00000022263.11	ENSMUST00000090247.7
ENSMUSG00000002028.14_3301	chr9	44760631	44760737	-	cds	Kmt2a	ENSMUSG00000002028.14	ENSMUST00000002095.11
ENSMUSG00000032243.9_3376	chr9	62643487	62643644	+	introns	Itga11	ENSMUSG00000032243.9	ENSMUST00000034774.9
ENSMUSG00000046034.9_5196	chr15	27557890	27557970	-	introns	Otulin	ENSMUSG00000046034.9	ENSMUST00000228179.2
ENSMUSG00000022983.17_5775	chr16	90056219	90056345	-	introns	Scaf4	ENSMUSG00000022983.17	ENSMUST00000163419.9
ENSMUSG00000029231.16_1626	chr5	75316725	75316827	+	fiveUTRs	Pdgfra	ENSMUSG00000029231.16	ENSMUST00000202681.4
ENSMUSG00000033004.17_5136	chr14	103455900	103456076	-	threeUTRs	Mycbp2	ENSMUSG00000033004.17	ENSMUST00000239305.2
ENSMUSG00000046768.14_4551	chr12	75384876	75384957	+	introns	Rhoj	ENSMUSG00000046768.14	ENSMUST00000118602.8
ENSMUSG00000032826.20_1118	chr3	126740483	126740573	-	cds	Ank2	ENSMUSG00000032826.20	ENSMUST00000182078.9
ENSMUSG00000068699.13_2007	chr6	29453661	29453753	+	cds	Flnc	ENSMUSG00000068699.13	ENSMUST00000065090.8
ENSMUSG00000029094.13_1582	chr5	36116966	36117082	+	introns	Afap1	ENSMUSG00000029094.13	ENSMUST00000064571.11
ENSMUSG00000020473.14_3998	chr11	5815201	5815311	+	cds	Aebp1	ENSMUSG00000020473.14	ENSMUST00000102923.10
ENSMUSG00000031328.17_6887	chrX	73271283	73271360	-	cds	Flna	ENSMUSG00000031328.17	ENSMUST00000114299.8
ENSMUSG00000001506.11_4285	chr11	94833629	94833729	+	cds	Col1a1	ENSMUSG00000001506.11	ENSMUST00000001547.8
ENSMUSG00000034994.11_3801	chr10	81014643	81014736	+	cds	Eef2	ENSMUSG00000034994.11	ENSMUST00000047864.11
ENSMUSG00000024400.17_6246	chr18	31966053	31966150	+	introns	Wdr33	ENSMUSG00000024400.17	ENSMUST00000082319.15
ENSMUSG00000038369.15_850	chr2	155302709	155302778	-	fiveUTRs	Ncoa6	ENSMUSG00000038369.15	ENSMUST00000109670.8
ENSMUSG00000092329.2_3070	chr8	122997265	122997357	+	cds	Zfp469	ENSMUSG00000092329.2	ENSMUST00000187142.3
ENSMUSG00000092329.2_3066	chr8	122993424	122993525	+	cds	Zfp469	ENSMUSG00000092329.2	ENSMUST00000187142.3
ENSMUSG00000092329.2_3069	chr8	122996018	122996157	+	cds	Zfp469	ENSMUSG00000092329.2	ENSMUST00000187142.3
ENSMUSG00000021910.16_4997	chr14	30899328	30899490	-	cds	Nisch	ENSMUSG00000021910.16	ENSMUST00000168206.8
ENSMUSG00000020185.17_3876	chr10	110606659	110606747	+	threeUTRs	E2f7	ENSMUSG00000020185.17	ENSMUST00000173948.2
ENSMUSG00000028063.16_1041	chr3	88405630	88405773	-	introns	Lmna	ENSMUSG00000028063.16	ENSMUST00000029699.13
ENSMUSG00000057335.12_324	chr1	176584321	176584444	-	cds	Cep170	ENSMUSG00000057335.12	ENSMUST00000057037.13
ENSMUSG00000039607.18_3548	chr9	116873499	116873615	-	introns	Rbms3	ENSMUSG00000039607.18	ENSMUST00000111773.10
ENSMUSG00000022139.18_5149	chr14	120634947	120635042	+	introns	Mbnl2	ENSMUSG00000022139.18	ENSMUST00000088419.13
ENSMUSG00000026193.16_119	chr1	71668804	71668888	-	cds	Fn1	ENSMUSG00000026193.16	ENSMUST00000188894.7
ENSMUSG00000020032.15_3828	chr10	84234218	84234392	-	introns	Nuak1	ENSMUSG00000020032.15	ENSMUST00000020220.15
ENSMUSG00000031328.17_6890	chrX	73285406	73285503	-	cds	Flna	ENSMUSG00000031328.17	ENSMUST00000144429.8
ENSMUSG00000019978.17_3624	chr10	25367368	25367465	+	threeUTRs	Epb41l2	ENSMUSG00000019978.17	ENSMUST00000220121.2
ENSMUSG00000004637.16_3035	chr8	115774095	115774238	+	introns	Wwox	ENSMUSG00000004637.16	ENSMUST00000004756.14
ENSMUSG00000043154.16_3462	chr9	101070904	101070995	-	introns	Ppp2r3a	ENSMUSG00000043154.16	ENSMUST00000075941.12
ENSMUSG00000030268.18_2318	chr6	144996497	144996584	-	introns	Bcat1	ENSMUSG00000030268.18	ENSMUST00000111742.8
ENSMUSG00000021823.11_4962	chr14	21065799	21065908	+	introns	Vcl	ENSMUSG00000021823.11	ENSMUST00000022369.9
ENSMUSG00000019467.16_3920	chr10	127024205	127024268	-	cds	Arhgef25	ENSMUSG00000019467.16	ENSMUST00000218654.2
ENSMUSG00000022961.19_5783	chr16	91456987	91457095	+	cds	Son	ENSMUSG00000022961.19	ENSMUST00000117633.8
ENSMUSG00000020716.17_4237	chr11	79346583	79346667	+	introns	Nf1	ENSMUSG00000020716.17	ENSMUST00000219057.2
ENSMUSG00000021684.18_4868	chr13	95240615	95240841	-	introns	Pde8b	ENSMUSG00000021684.18	ENSMUST00000162412.8
ENSMUSG00000031207.17_6902	chrX	95155969	95156054	+	introns	Msn	ENSMUSG00000031207.17	ENSMUST00000117399.2
ENSMUSG00000053477.19_6506	chr18	69709051	69709155	+	fiveUTRs	Tcf4	ENSMUSG00000053477.19	ENSMUST00000200703.4
ENSMUSG00000038604.10_2982	chr8	106334824	106334920	+	fiveUTRs	Ripor1	ENSMUSG00000038604.10	ENSMUST00000043531.10
ENSMUSG00000029093.15_1586	chr5	36193891	36194002	-	introns	Sorcs2	ENSMUSG00000029093.15	ENSMUST00000037370.14
ENSMUSG00000036617.18_423	chr2	20610210	20610328	+	introns	Etl4	ENSMUSG00000036617.18	ENSMUST00000114610.8
ENSMUSG00000020695.15_4382	chr11	105230771	105230895	+	introns	Mrc2	ENSMUSG00000020695.15	ENSMUST00000100335.10
ENSMUSG00000014444.18_3127	chr8	123211440	123211500	-	cds	Piezo1	ENSMUSG00000014444.18	ENSMUST00000067252.14
ENSMUSG00000022377.17_5279	chr15	64184163	64184293	-	cds	Asap1	ENSMUSG00000022377.17	ENSMUST00000177371.8
ENSMUSG00000031523.17_2807	chr8	37165311	37165409	-	introns	Dlc1	ENSMUSG00000031523.17	ENSMUST00000098826.10
ENSMUSG00000051331.17_2247	chr6	118959062	118959161	-	introns	Cacna1c	ENSMUSG00000051331.17	ENSMUST00000186889.7
ENSMUSG00000048126.17_172	chr1	90720132	90720198	-	cds	Col6a3	ENSMUSG00000048126.17	ENSMUST00000056925.16
ENSMUSG00000019817.19_3599	chr10	13004605	13004732	+	cds	Plagl1	ENSMUSG00000019817.19	ENSMUST00000121646.8
ENSMUSG00000036499.10_3866	chr10	95821528	95821652	+	introns	Eea1	ENSMUSG00000036499.10	ENSMUST00000218291.2
ENSMUSG00000046169.11_4896	chr13	104544968	104545053	+	threeUTRs	Adamts6	ENSMUSG00000046169.11	ENSMUST00000224784.2
ENSMUSG00000070565.12_281	chr1	157198089	157198190	-	introns	Rasal2	ENSMUSG00000070565.12	ENSMUST00000078308.13
ENSMUSG00000033209.18_1716	chr5	111393881	111394001	+	introns	Ttc28	ENSMUSG00000033209.18	ENSMUST00000040111.10
ENSMUSG00000005360.15_5169	chr15	8699177	8699329	-	introns	Slc1a3	ENSMUSG00000005360.15	ENSMUST00000005493.14
ENSMUSG00000055320.19_2601	chr7	112278576	112278619	+	fiveUTRs	Tead1	ENSMUSG00000055320.19	ENSMUST00000084705.13
ENSMUSG00000005533.11_2516	chr7	67695302	67695380	+	introns	Igf1r	ENSMUSG00000005533.11	ENSMUST00000005671.10
ENSMUSG00000022565.16_5314	chr15	76063170	76063241	-	cds	Plec	ENSMUSG00000022565.16	ENSMUST00000054449.14
ENSMUSG00000071064.16_2919	chr8	79882785	79882906	+	introns	Zfp827	ENSMUSG00000071064.16	ENSMUST00000098614.9
ENSMUSG00000026509.16_351	chr1	182334687	182334789	-	introns	Capn2	ENSMUSG00000026509.16	ENSMUST00000068505.10
ENSMUSG00000066551.13_1966	chr5	148989120	148989251	-	fiveUTRs	Hmgb1	ENSMUSG00000066551.13	ENSMUST00000085546.13
ENSMUSG00000022952.18_5796	chr16	92491843	92491921	-	introns	Runx1	ENSMUSG00000022952.18	ENSMUST00000023673.14
ENSMUSG00000020680.16_4244	chr11	83385772	83385892	+	introns	Taf15	ENSMUSG00000020680.16	ENSMUST00000021018.11
ENSMUSG00000043241.15_397	chr2	5962494	5962621	+	cds	Upf2	ENSMUSG00000043241.15	ENSMUST00000060092.13
ENSMUSG00000090213.2_915	chr2	167531546	167531697	-	promoters	Tmem189	ENSMUSG00000090213.2	ENSMUST00000148262.2
ENSMUSG00000032575.17_3486	chr9	106757360	106757462	-	introns	Manf	ENSMUSG00000032575.17	ENSMUST00000159620.9
ENSMUSG00000029062.15_1487	chr4	155714651	155714778	+	cds	Cdk11b	ENSMUSG00000029062.15	ENSMUST00000067081.10
ENSMUSG00000025369.16_3963	chr10	128310552	128310667	+	cds	Smarcc2	ENSMUSG00000025369.16	ENSMUST00000026433.9
ENSMUSG00000020198.9_3782	chr10	80546568	80546667	-	cds	Ap3d1	ENSMUSG00000020198.9	ENSMUST00000020420.9
ENSMUSG00000045038.15_6197	chr17	86505428	86505534	+	introns	Prkce	ENSMUSG00000045038.15	ENSMUST00000097275.9
ENSMUSG00000038664.17_3391	chr9	66334048	66334139	+	introns	Herc1	ENSMUSG00000038664.17	ENSMUST00000042824.13
ENSMUSG00000027204.14_766	chr2	125273203	125273341	-	introns	Fbn1	ENSMUSG00000027204.14	ENSMUST00000028633.13
ENSMUSG00000024143.16_6201	chr17	87289168	87289314	+	introns	Rhoq	ENSMUSG00000024143.16	ENSMUST00000024956.15
ENSMUSG00000032883.16_145	chr1	78642789	78642868	+	cds	Utp14b	ENSMUSG00000032883.16	ENSMUST00000053760.12
ENSMUSG00000026657.18_392	chr2	4509914	4510000	+	introns	Frmd4a	ENSMUSG00000026657.18	ENSMUST00000177457.8
ENSMUSG00000038241.17_855	chr2	155834278	155834371	+	cds	Cep250	ENSMUSG00000038241.17	ENSMUST00000039994.14
ENSMUSG00000107011.2_1977	chr5	151044124	151044270	-	fiveUTRs	Stard13	ENSMUSG00000107011.2	ENSMUST00000202111.4
ENSMUSG00000033499.15_4701	chr13	9206601	9206706	+	introns	Larp4b	ENSMUSG00000033499.15	ENSMUST00000188211.8
ENSMUSG00000027624.21_864	chr2	156363310	156363432	+	cds	Epb41l1	ENSMUSG00000027624.21	ENSMUST00000125153.10
ENSMUSG00000025006.19_6741	chr19	40496857	40497042	-	fiveUTRs	Sorbs1	ENSMUSG00000025006.19	ENSMUST00000226047.2
ENSMUSG00000024913.17_6557	chr19	3684636	3684748	-	threeUTRs	Lrp5	ENSMUSG00000024913.17	ENSMUST00000177330.8
ENSMUSG00000048332.14_989	chr3	53100004	53100115	+	introns	Lhfp	ENSMUSG00000048332.14	ENSMUST00000059562.14
ENSMUSG00000004562.17_5022	chr14	52227022	52227180	+	cds	Arhgef40	ENSMUSG00000004562.17	ENSMUST00000182905.8
ENSMUSG00000049658.14_4888	chr13	100165486	100165581	-	threeUTRs	Bdp1	ENSMUSG00000049658.14	ENSMUST00000099262.10
ENSMUSG00000029094.13_1583	chr5	36117509	36117620	+	introns	Afap1	ENSMUSG00000029094.13	ENSMUST00000064571.11
ENSMUSG00000024143.16_6203	chr17	87290699	87290862	+	introns	Rhoq	ENSMUSG00000024143.16	ENSMUST00000024956.15
ENSMUSG00000058317.13_4938	chr14	3841949	3842059	+	introns	Ube2e2	ENSMUSG00000058317.13	ENSMUST00000150727.8
ENSMUSG00000020176.18_4014	chr11	11987114	11987153	-	fiveUTRs	Grb10	ENSMUSG00000020176.18	ENSMUST00000093321.12
ENSMUSG00000023845.8_5864	chr17	17762648	17762727	-	introns	Lnpep	ENSMUSG00000023845.8	ENSMUST00000041047.4
ENSMUSG00000034243.18_5713	chr16	36736954	36737081	+	cds	Golgb1	ENSMUSG00000034243.18	ENSMUST00000114812.9
ENSMUSG00000034040.18_1832	chr5	130912122	130912216	-	introns	Galnt17	ENSMUSG00000034040.18	ENSMUST00000086023.13
ENSMUSG00000032525.16_3567	chr9	121578378	121578480	+	cds	Nktr	ENSMUSG00000032525.16	ENSMUST00000035112.13
ENSMUSG00000040407.19_1508	chr5	4052103	4052211	+	introns	Akap9	ENSMUSG00000040407.19	ENSMUST00000044492.10
ENSMUSG00000092329.2_3071	chr8	122997639	122997736	+	cds	Zfp469	ENSMUSG00000092329.2	ENSMUST00000187142.3
ENSMUSG00000040459.12_2737	chr8	8739977	8740052	-	cds	Arglu1	ENSMUSG00000040459.12	ENSMUST00000048545.10
ENSMUSG00000040270.17_1188	chr4	32350915	32350994	+	fiveUTRs	Bach2	ENSMUSG00000040270.17	ENSMUST00000108180.9
ENSMUSG00000001729.15_4683	chr12	112623502	112623616	-	cds	Akt1	ENSMUSG00000001729.15	ENSMUST00000001780.10
ENSMUSG00000062115.16_4133	chr11	60076739	60076847	+	cds	Rai1	ENSMUSG00000062115.16	ENSMUST00000064190.13
ENSMUSG00000052920.17_6716	chr19	31489999	31490099	-	introns	Prkg1	ENSMUSG00000052920.17	ENSMUST00000065067.14
ENSMUSG00000032243.9_3377	chr9	62690821	62690904	+	threeUTRs	Itga11	ENSMUSG00000032243.9	ENSMUST00000034774.9
ENSMUSG00000025006.19_6742	chr19	40497053	40497208	-	fiveUTRs	Sorbs1	ENSMUSG00000025006.19	ENSMUST00000226047.2
ENSMUSG00000022892.12_5761	chr16	84831198	84831296	-	introns	App	ENSMUSG00000022892.12	ENSMUST00000227723.2
ENSMUSG00000019188.17_832	chr2	152511642	152511714	+	cds	H13	ENSMUSG00000019188.17	ENSMUST00000125366.8
ENSMUSG00000027881.15_1101	chr3	108811513	108811682	-	cds	Prpf38b	ENSMUSG00000027881.15	ENSMUST00000029480.9
ENSMUSG00000034675.18_4783	chr13	55629352	55629429	-	cds	Dbn1	ENSMUSG00000034675.18	ENSMUST00000021950.15
ENSMUSG00000020099.9_3667	chr10	60657472	60657564	-	introns	Unc5b	ENSMUSG00000020099.9	ENSMUST00000077925.7
ENSMUSG00000040761.17_1440	chr4	141203002	141203128	-	cds	Spen	ENSMUSG00000040761.17	ENSMUST00000078886.10
ENSMUSG00000049550.18_1789	chr5	123751974	123752062	-	cds	Clip1	ENSMUSG00000049550.18	ENSMUST00000154672.2
ENSMUSG00000073682.4_1485	chr4	155714651	155714773	-	introns	Gm10563	ENSMUSG00000073682.4	ENSMUST00000115821.3
ENSMUSG00000022010.20_5116	chr14	76653881	76653966	+	cds	Tsc22d1	ENSMUSG00000022010.20	ENSMUST00000110888.8
ENSMUSG00000030126.18_2235	chr6	116140802	116140928	-	fiveUTRs	Tmcc1	ENSMUSG00000030126.18	ENSMUST00000088896.10
ENSMUSG00000090841.3_3964	chr10	128327911	128328006	-	cds	Myl6	ENSMUSG00000090841.3	ENSMUST00000164181.2
ENSMUSG00000030067.18_2186	chr6	99473821	99473905	-	threeUTRs	Gm20696	ENSMUSG00000030067.18	ENSMUST00000155466.2
ENSMUSG00000028149.13_1142	chr3	138681959	138682071	-	threeUTRs	Rap1gds1	ENSMUSG00000028149.13	ENSMUST00000196106.5
ENSMUSG00000032280.17_3370	chr9	61285430	61285508	+	introns	Tle3	ENSMUSG00000032280.17	ENSMUST00000178113.8
ENSMUSG00000064181.7_3890	chr10	116762839	116762942	-	introns	Rab3ip	ENSMUSG00000064181.7	ENSMUST00000020375.7
ENSMUSG00000118667.1_4685	chr12	112739523	112739600	-	cds	Ahnak2	ENSMUSG00000118667.1	ENSMUST00000239525.1
ENSMUSG00000004562.17_5023	chr14	52227285	52227396	+	cds	Arhgef40	ENSMUSG00000004562.17	ENSMUST00000182905.8
ENSMUSG00000063063.13_2091	chr6	77453357	77453453	-	introns	Ctnna2	ENSMUSG00000063063.13	ENSMUST00000160894.8
ENSMUSG00000046079.17_1686	chr5	105860887	105861018	+	fiveUTRs	Lrrc8d	ENSMUSG00000046079.17	ENSMUST00000060531.16
ENSMUSG00000074646.11_856	chr2	155834278	155834369	-	threeUTRs	6430550D23Rik	ENSMUSG00000074646.11	ENSMUST00000124812.8
ENSMUSG00000039630.11_329	chr1	178164677	178164823	-	cds	Hnrnpu	ENSMUSG00000039630.11	ENSMUST00000161769.8
ENSMUSG00000019843.15_3639	chr10	39327629	39327727	+	fiveUTRs	Fyn	ENSMUSG00000019843.15	ENSMUST00000148152.8
ENSMUSG00000037851.14_4768	chr13	49866150	49866266	+	introns	Iars	ENSMUSG00000037851.14	ENSMUST00000165316.8
ENSMUSG00000042121.17_1727	chr5	114078075	114078141	-	threeUTRs	Ssh1	ENSMUSG00000042121.17	ENSMUST00000159592.8
ENSMUSG00000098650.2_4024	chr11	22923431	22923585	-	introns	Commd1b	ENSMUSG00000098650.2	ENSMUST00000160826.2
ENSMUSG00000022565.16_5312	chr15	76062327	76062483	-	cds	Plec	ENSMUSG00000022565.16	ENSMUST00000054449.14
ENSMUSG00000019820.12_3597	chr10	12697457	12697559	-	introns	Utrn	ENSMUSG00000019820.12	ENSMUST00000076817.5
ENSMUSG00000026131.21_21	chr1	34217723	34217847	+	cds	Dst	ENSMUSG00000026131.21	ENSMUST00000183302.6
ENSMUSG00000048402.15_207	chr1	118880369	118880440	-	introns	Gli2	ENSMUSG00000048402.15	ENSMUST00000062483.15
ENSMUSG00000022791.20_5679	chr16	32462829	32462947	+	fiveUTRs	Tnk2	ENSMUSG00000022791.20	ENSMUST00000145627.8
ENSMUSG00000021759.15_4924	chr13	112989893	112990034	+	introns	Plpp1	ENSMUSG00000021759.15	ENSMUST00000016144.12
ENSMUSG00000029108.15_1605	chr5	58076136	58076254	+	threeUTRs	Pcdh7	ENSMUSG00000029108.15	ENSMUST00000195156.3
ENSMUSG00000026193.16_110	chr1	71637533	71637623	-	cds	Fn1	ENSMUSG00000026193.16	ENSMUST00000188894.7
ENSMUSG00000043323.18_1704	chr5	110542527	110542644	-	introns	Fbrsl1	ENSMUSG00000043323.18	ENSMUST00000069483.12
ENSMUSG00000007805.5_180	chr1	91748828	91748924	+	threeUTRs	Twist2	ENSMUSG00000007805.5	ENSMUST00000007949.4
ENSMUSG00000039159.17_2013	chr6	30297647	30297728	-	introns	Ube2h	ENSMUSG00000039159.17	ENSMUST00000102993.10
ENSMUSG00000036256.14_1632	chr5	77552355	77552441	-	introns	Igfbp7	ENSMUSG00000036256.14	ENSMUST00000046746.10
ENSMUSG00000022387.18_5450	chr15	88614368	88614473	-	cds	Brd1	ENSMUSG00000022387.18	ENSMUST00000109381.9
ENSMUSG00000026193.16_114	chr1	71639449	71639519	-	cds	Fn1	ENSMUSG00000026193.16	ENSMUST00000188894.7
ENSMUSG00000028901.14_1351	chr4	131983358	131983457	-	fiveUTRs	Gmeb1	ENSMUSG00000028901.14	ENSMUST00000105965.8
ENSMUSG00000027210.21_730	chr2	115715694	115715777	-	introns	Meis2	ENSMUSG00000027210.21	ENSMUST00000028639.13
ENSMUSG00000034163.11_3886	chr10	115221253	115221336	+	cds	Zfc3h1	ENSMUSG00000034163.11	ENSMUST00000036044.9
ENSMUSG00000089945.14_1230	chr4	57855422	57855523	+	cds	Pakap	ENSMUSG00000089945.14	ENSMUST00000150412.4
ENSMUSG00000035969.16_1204	chr4	43424270	43424327	+	cds	Rusc2	ENSMUSG00000035969.16	ENSMUST00000035645.12
ENSMUSG00000029822.16_2060	chr6	50284443	50284551	-	introns	Osbpl3	ENSMUSG00000029822.16	ENSMUST00000114468.9
ENSMUSG00000068036.17_5859	chr17	14116350	14116471	+	cds	Afdn	ENSMUSG00000068036.17	ENSMUST00000170827.9
ENSMUSG00000040940.19_2391	chr7	24604421	24604500	+	fiveUTRs	Arhgef1	ENSMUSG00000040940.19	ENSMUST00000117796.8
ENSMUSG00000028788.15_1343	chr4	129714267	129714316	+	fiveUTRs	Ptp4a2	ENSMUSG00000028788.15	ENSMUST00000030578.14
ENSMUSG00000026657.18_393	chr2	4515313	4515399	+	introns	Frmd4a	ENSMUSG00000026657.18	ENSMUST00000177457.8
ENSMUSG00000097392.5_1682	chr5	104669820	104669923	+	cds	Thoc2l	ENSMUSG00000097392.5	ENSMUST00000239307.3
ENSMUSG00000020527.15_4252	chr11	84784712	84784833	+	introns	Myo19	ENSMUSG00000020527.15	ENSMUST00000093969.11
ENSMUSG00000089872.11_370	chr1	190522672	190522765	-	threeUTRs	Rps6kc1	ENSMUSG00000089872.11	ENSMUST00000160889.8
ENSMUSG00000055932.16_2953	chr8	92270409	92270504	+	introns	Fto	ENSMUSG00000055932.16	ENSMUST00000069718.15
ENSMUSG00000040152.9_736	chr2	117945281	117945360	+	cds	Thbs1	ENSMUSG00000040152.9	ENSMUST00000039559.9
ENSMUSG00000007805.5_179	chr1	91733740	91733818	+	threeUTRs	Twist2	ENSMUSG00000007805.5	ENSMUST00000007949.4
ENSMUSG00000024529.15_6445	chr18	52659973	52660049	-	cds	Lox	ENSMUSG00000024529.15	ENSMUST00000025409.9
ENSMUSG00000020716.17_4236	chr11	79255246	79255336	+	introns	Nf1	ENSMUSG00000020716.17	ENSMUST00000219057.2
ENSMUSG00000025429.10_6528	chr18	77967348	77967467	+	threeUTRs	Pstpip2	ENSMUSG00000025429.10	ENSMUST00000114741.4
ENSMUSG00000033149.18_5732	chr16	45599635	45599787	-	introns	Phldb2	ENSMUSG00000033149.18	ENSMUST00000036355.13
ENSMUSG00000002020.16_4596	chr12	84899892	84900007	-	introns	Ltbp2	ENSMUSG00000002020.16	ENSMUST00000002073.13
ENSMUSG00000034135.16_3314	chr9	45956067	45956168	+	introns	Sik3	ENSMUSG00000034135.16	ENSMUST00000126865.8
ENSMUSG00000027254.14_759	chr2	121134346	121134460	+	cds	Map1a	ENSMUSG00000027254.14	ENSMUST00000094639.10
ENSMUSG00000029071.17_1493	chr4	155939056	155939141	+	cds	Dvl1	ENSMUSG00000029071.17	ENSMUST00000030948.16
ENSMUSG00000026349.15_214	chr1	127730762	127730845	+	cds	Ccnt2	ENSMUSG00000026349.15	ENSMUST00000112570.2
ENSMUSG00000085795.9_2790	chr8	27468992	27469098	+	cds	Zfp703	ENSMUSG00000085795.9	ENSMUST00000154256.3
ENSMUSG00000054720.13_1684	chr5	105681729	105681830	+	fiveUTRs	Lrrc8c	ENSMUSG00000054720.13	ENSMUST00000067924.13
ENSMUSG00000031925.18_3181	chr9	13420136	13420223	+	introns	Maml2	ENSMUSG00000031925.18	ENSMUST00000159294.9
ENSMUSG00000025555.15_5155	chr14	121492948	121493009	+	cds	Farp1	ENSMUSG00000025555.15	ENSMUST00000026635.8
ENSMUSG00000034108.7_6574	chr19	4878162	4878297	-	threeUTRs	Ccs	ENSMUSG00000034108.7	ENSMUST00000238136.2
ENSMUSG00000030068.5_2194	chr6	99473821	99473905	-	threeUTRs	Gm20696	ENSMUSG00000030068.5	ENSMUST00000155466.2
ENSMUSG00000021820.19_4957	chr14	20811498	20811623	-	introns	Camk2g	ENSMUSG00000021820.19	ENSMUST00000100837.11
ENSMUSG00000033209.18_1713	chr5	111331489	111331598	+	introns	Ttc28	ENSMUSG00000033209.18	ENSMUST00000040111.10
ENSMUSG00000073643.12_147	chr1	79692591	79692661	-	cds	Wdfy1	ENSMUSG00000073643.12	ENSMUST00000113512.8
ENSMUSG00000040003.19_1518	chr5	20095493	20095652	+	introns	Magi2	ENSMUSG00000040003.19	ENSMUST00000197354.5
ENSMUSG00000075595.10_4299	chr11	95640531	95640632	+	cds	Zfp652	ENSMUSG00000075595.10	ENSMUST00000107717.8
ENSMUSG00000029470.16_1776	chr5	122858462	122858557	+	threeUTRs	P2rx4	ENSMUSG00000029470.16	ENSMUST00000198560.2
ENSMUSG00000001525.11_6018	chr17	36145879	36145953	-	cds	Tubb5	ENSMUSG00000001525.11	ENSMUST00000001566.10
ENSMUSG00000031540.15_2776	chr8	23428429	23428576	+	cds	Kat6a	ENSMUSG00000031540.15	ENSMUST00000110696.8
ENSMUSG00000035629.20_5682	chr16	32686412	32686562	-	fiveUTRs	Rubcn	ENSMUSG00000035629.20	ENSMUST00000119810.2
ENSMUSG00000027209.18_772	chr2	125880873	125880947	-	introns	Fam227b	ENSMUSG00000027209.18	ENSMUST00000110446.9
ENSMUSG00000092329.2_3062	chr8	122989701	122989835	+	cds	Zfp469	ENSMUSG00000092329.2	ENSMUST00000187142.3
ENSMUSG00000029814.11_2058	chr6	49173820	49173915	-	introns	Igf2bp3	ENSMUSG00000029814.11	ENSMUST00000031838.9
ENSMUSG00000037679.10_4680	chr12	112576896	112576999	+	cds	Inf2	ENSMUSG00000037679.10	ENSMUST00000101029.4
ENSMUSG00000031545.7_2778	chr8	23678041	23678256	-	fiveUTRs	Gpat4	ENSMUSG00000031545.7	ENSMUST00000209507.2
ENSMUSG00000118667.1_4690	chr12	112748905	112748993	-	cds	Ahnak2	ENSMUSG00000118667.1	ENSMUST00000239525.1
ENSMUSG00000043903.5_3119	chr8	122997265	122997348	+	cds	Zfp469	ENSMUSG00000043903.5	ENSMUST00000187142.3
ENSMUSG00000020923.18_4364	chr11	102200457	102200539	-	cds	Ubtf	ENSMUSG00000020923.18	ENSMUST00000174302.8
ENSMUSG00000043903.5_3115	chr8	122993427	122993525	+	cds	Zfp469	ENSMUSG00000043903.5	ENSMUST00000187142.3
ENSMUSG00000024740.11_6688	chr19	10583086	10583166	+	cds	Ddb1	ENSMUSG00000024740.11	ENSMUST00000025649.10
ENSMUSG00000033088.20_5380	chr15	78889512	78889611	+	threeUTRs	Triobp	ENSMUSG00000033088.20	ENSMUST00000109689.9
ENSMUSG00000035569.18_3142	chr8	123619300	123619432	-	cds	Ankrd11	ENSMUSG00000035569.18	ENSMUST00000098334.13
ENSMUSG00000027208.15_774	chr2	125880874	125880946	+	introns	Fgf7	ENSMUSG00000027208.15	ENSMUST00000064794.14
ENSMUSG00000061028.8_2383	chr7	19316157	19316240	-	cds	Clasrp	ENSMUSG00000061028.8	ENSMUST00000086041.7
ENSMUSG00000029822.16_2061	chr6	50341047	50341134	-	introns	Osbpl3	ENSMUSG00000029822.16	ENSMUST00000114468.9
ENSMUSG00000048856.10_4643	chr12	108804534	108804661	+	introns	Slc25a47	ENSMUSG00000048856.10	ENSMUST00000223296.2
ENSMUSG00000023022.15_5528	chr15	99699973	99700031	-	cds	Lima1	ENSMUSG00000023022.15	ENSMUST00000109024.9
ENSMUSG00000048537.17_3292	chr9	44609037	44609130	-	cds	Phldb1	ENSMUSG00000048537.17	ENSMUST00000147495.8
ENSMUSG00000038615.18_4304	chr11	96710420	96710521	-	cds	Nfe2l1	ENSMUSG00000038615.18	ENSMUST00000167110.8
ENSMUSG00000022443.18_5364	chr15	77680143	77680255	-	cds	Myh9	ENSMUSG00000022443.18	ENSMUST00000016771.13
ENSMUSG00000039168.16_5218	chr15	31260010	31260080	+	introns	Dap	ENSMUSG00000039168.16	ENSMUST00000044524.16
ENSMUSG00000026509.16_349	chr1	182311744	182311847	-	cds	Capn2	ENSMUSG00000026509.16	ENSMUST00000068505.10
ENSMUSG00000008348.10_1817	chr5	125463178	125463262	-	cds	Ubc	ENSMUSG00000008348.10	ENSMUST00000136312.2
ENSMUSG00000036591.17_426	chr2	20854857	20855006	-	cds	Arhgap21	ENSMUSG00000036591.17	ENSMUST00000154230.9
ENSMUSG00000057738.15_501	chr2	29917031	29917144	+	cds	Sptan1	ENSMUSG00000057738.15	ENSMUST00000113719.9
ENSMUSG00000022255.17_5225	chr15	34130722	34130822	+	threeUTRs	Mtdh	ENSMUSG00000022255.17	ENSMUST00000168991.8
ENSMUSG00000020170.5_3892	chr10	116965954	116966048	-	fiveUTRs	Frs2	ENSMUSG00000020170.5	ENSMUST00000020381.5
ENSMUSG00000037306.14_1378	chr4	134339294	134339418	-	introns	Man1c1	ENSMUSG00000037306.14	ENSMUST00000038628.4
ENSMUSG00000007888.16_2873	chr8	70947004	70947101	+	introns	Crlf1	ENSMUSG00000007888.16	ENSMUST00000008032.14
ENSMUSG00000040209.13_965	chr3	9597979	9598087	-	introns	Zfp704	ENSMUSG00000040209.13	ENSMUST00000041124.13
ENSMUSG00000114942.2_5067	chr14	57980700	57980790	-	fiveUTRs	Gm49361	ENSMUSG00000114942.2	ENSMUST00000174694.8
ENSMUSG00000089945.14_1229	chr4	57820295	57820427	+	threeUTRs	Pakap	ENSMUSG00000089945.14	ENSMUST00000098066.9
ENSMUSG00000089945.14_1228	chr4	57810072	57810156	+	threeUTRs	Pakap	ENSMUSG00000089945.14	ENSMUST00000098066.9
ENSMUSG00000002020.16_4595	chr12	84893939	84894058	-	introns	Ltbp2	ENSMUSG00000002020.16	ENSMUST00000002073.13
ENSMUSG00000036822.7_1196	chr4	40261350	40261457	-	cds	Topors	ENSMUSG00000036822.7	ENSMUST00000042575.7
ENSMUSG00000033565.19_5352	chr15	77001222	77001268	-	cds	Rbfox2	ENSMUSG00000033565.19	ENSMUST00000171751.10
ENSMUSG00000020741.18_4205	chr11	74556850	74556928	+	cds	Cluh	ENSMUSG00000020741.18	ENSMUST00000117818.2
ENSMUSG00000053931.12_1111	chr3	121243598	121243666	+	cds	Cnn3	ENSMUSG00000053931.12	ENSMUST00000029773.13
ENSMUSG00000021838.18_5014	chr14	47298950	47299067	+	introns	Samd4	ENSMUSG00000021838.18	ENSMUST00000022386.15
ENSMUSG00000040524.10_3386	chr9	65609865	65609957	-	cds	Zfp609	ENSMUSG00000040524.10	ENSMUST00000159109.2
ENSMUSG00000033228.9_5479	chr15	96316693	96316790	-	cds	Scaf11	ENSMUSG00000033228.9	ENSMUST00000047835.8
ENSMUSG00000001506.11_4290	chr11	94841638	94841726	+	cds	Col1a1	ENSMUSG00000001506.11	ENSMUST00000001547.8
ENSMUSG00000001424.15_1997	chr6	28545532	28545598	+	cds	Snd1	ENSMUSG00000001424.15	ENSMUST00000001460.14
ENSMUSG00000058318.16_691	chr2	92062635	92062725	+	introns	Phf21a	ENSMUSG00000058318.16	ENSMUST00000044036.15
ENSMUSG00000030768.13_354	chr1	182869666	182869762	-	cds	Disp1	ENSMUSG00000030768.13	ENSMUST00000171366.7
ENSMUSG00000035890.10_3739	chr10	79597369	79597450	-	cds	Rnf126	ENSMUSG00000035890.10	ENSMUST00000047203.9
ENSMUSG00000017485.12_4939	chr14	6058347	6058453	-	introns	Top2b	ENSMUSG00000017485.12	ENSMUST00000017629.12
ENSMUSG00000031748.17_2961	chr8	94653555	94653664	+	introns	Gnao1	ENSMUSG00000031748.17	ENSMUST00000137202.8
ENSMUSG00000039477.17_1926	chr5	142798155	142798227	-	introns	Tnrc18	ENSMUSG00000039477.17	ENSMUST00000151477.8
ENSMUSG00000021279.6_4669	chr12	111262356	111262423	-	cds	Cdc42bpb	ENSMUSG00000021279.6	ENSMUST00000041965.5
ENSMUSG00000022565.16_5319	chr15	76064041	76064135	-	cds	Plec	ENSMUSG00000022565.16	ENSMUST00000054449.14
ENSMUSG00000021959.17_5069	chr14	57980701	57980790	-	fiveUTRs	Gm49361	ENSMUSG00000021959.17	ENSMUST00000174694.8
ENSMUSG00000024660.10_6680	chr19	9853961	9854078	-	cds	Incenp	ENSMUSG00000024660.10	ENSMUST00000025562.9
ENSMUSG00000031078.16_2723	chr7	143995436	143995514	-	cds	Cttn	ENSMUSG00000031078.16	ENSMUST00000033407.13
ENSMUSG00000050295.5_4732	chr13	31991711	31991801	+	cds	Foxc1	ENSMUSG00000050295.5	ENSMUST00000062292.5
ENSMUSG00000001506.11_4289	chr11	94841315	94841400	+	cds	Col1a1	ENSMUSG00000001506.11	ENSMUST00000001547.8
ENSMUSG00000035325.17_1662	chr5	100522634	100522745	-	introns	Sec31a	ENSMUSG00000035325.17	ENSMUST00000182569.2
ENSMUSG00000024975.14_6806	chr19	53895195	53895333	+	fiveUTRs	Pdcd4	ENSMUSG00000024975.14	ENSMUST00000074371.13
ENSMUSG00000014303.14_5573	chr16	4429263	4429338	+	cds	Glis2	ENSMUSG00000014303.14	ENSMUST00000014447.13
ENSMUSG00000046876.17_4748	chr13	45812470	45812551	-	fiveUTRs	Atxn1	ENSMUSG00000046876.17	ENSMUST00000091628.11
ENSMUSG00000023944.15_6038	chr17	45881316	45881434	-	cds	Hsp90ab1	ENSMUSG00000023944.15	ENSMUST00000024739.14
ENSMUSG00000053436.16_5936	chr17	28933841	28933921	+	threeUTRs	Mapk14	ENSMUSG00000053436.16	ENSMUST00000233811.2
ENSMUSG00000001911.17_2939	chr8	85472560	85472644	-	introns	Nfix	ENSMUSG00000001911.17	ENSMUST00000109764.8
ENSMUSG00000042302.15_4023	chr11	22091211	22091309	-	introns	Ehbp1	ENSMUSG00000042302.15	ENSMUST00000045167.11
ENSMUSG00000062184.12_6872	chrX	50695907	50695998	-	introns	Hs6st2	ENSMUSG00000062184.12	ENSMUST00000088172.12
ENSMUSG00000048096.8_242	chr1	135291699	135291820	+	cds	Lmod1	ENSMUSG00000048096.8	ENSMUST00000059352.3
ENSMUSG00000021338.18_4723	chr13	24445026	24445108	-	fiveUTRs	Carmil1	ENSMUSG00000021338.18	ENSMUST00000140042.8
ENSMUSG00000015839.7_657	chr2	75509478	75509560	-	cds	Nfe2l2	ENSMUSG00000015839.7	ENSMUST00000102672.5
ENSMUSG00000092329.2_3075	chr8	123211441	123211500	+	introns	Galnt2l	ENSMUSG00000092329.2	ENSMUST00000127664.2
ENSMUSG00000053617.13_6797	chr19	47302457	47302544	-	cds	Sh3pxd2a	ENSMUSG00000053617.13	ENSMUST00000081619.10
ENSMUSG00000022565.16_5308	chr15	76060110	76060196	-	cds	Plec	ENSMUSG00000022565.16	ENSMUST00000054449.14
ENSMUSG00000022089.10_5096	chr14	70349693	70349777	+	threeUTRs	Bin3	ENSMUSG00000022089.10	ENSMUST00000228717.2
ENSMUSG00000033039.11_5385	chr15	79016037	79016116	+	cds	Micall1	ENSMUSG00000033039.11	ENSMUST00000040320.10
ENSMUSG00000027422.16_825	chr2	143831934	143832036	-	cds	Rrbp1	ENSMUSG00000027422.16	ENSMUST00000016072.12
ENSMUSG00000026478.15_270	chr1	153119329	153119401	-	introns	Lamc1	ENSMUSG00000026478.15	ENSMUST00000027752.15
ENSMUSG00000018593.14_4113	chr11	55305330	55305404	-	fiveUTRs	Sparc	ENSMUSG00000018593.14	ENSMUST00000108858.8
ENSMUSG00000030259.13_2321	chr6	145729444	145729608	+	fiveUTRs	Rassf8	ENSMUSG00000030259.13	ENSMUST00000111704.8
ENSMUSG00000103458.2_6282	chr18	37946365	37946478	+	threeUTRs	Pcdhgc3	ENSMUSG00000103458.2	ENSMUST00000192103.2
ENSMUSG00000102836.2_6290	chr18	37946365	37946478	+	threeUTRs	Pcdhgc3	ENSMUSG00000102836.2	ENSMUST00000192103.2
ENSMUSG00000103125.2_6298	chr18	37946365	37946478	+	threeUTRs	Pcdhgc3	ENSMUSG00000103125.2	ENSMUST00000192103.2
ENSMUSG00000031502.12_2746	chr8	11342282	11342360	-	introns	Col4a1	ENSMUSG00000031502.12	ENSMUST00000033898.10
ENSMUSG00000026657.18_390	chr2	4366270	4366366	+	introns	Frmd4a	ENSMUSG00000026657.18	ENSMUST00000177457.8
ENSMUSG00000031004.9_2689	chr7	135296616	135296703	-	cds	Mki67	ENSMUSG00000031004.9	ENSMUST00000033310.9
ENSMUSG00000035873.9_3874	chr10	108218601	108218724	+	cds	Pawr	ENSMUSG00000035873.9	ENSMUST00000095313.5
ENSMUSG00000022263.11_5199	chr15	27747990	27748123	-	cds	Trio	ENSMUSG00000022263.11	ENSMUST00000090247.7
ENSMUSG00000035569.18_3146	chr8	123621497	123621629	-	cds	Ankrd11	ENSMUSG00000035569.18	ENSMUST00000098334.13
ENSMUSG00000005871.16_6255	chr18	34446213	34446321	+	cds	Apc	ENSMUSG00000005871.16	ENSMUST00000171187.8
ENSMUSG00000017765.18_2989	chr8	106692535	106692548	-	introns	Slc12a4	ENSMUSG00000017765.18	ENSMUST00000116429.9
ENSMUSG00000003228.10_6834	chr19	60913109	60913228	+	introns	Grk5	ENSMUSG00000003228.10	ENSMUST00000003313.10
ENSMUSG00000055799.14_2086	chr6	72666383	72666465	-	introns	Tcf7l1	ENSMUSG00000055799.14	ENSMUST00000069536.12
ENSMUSG00000032135.16_3283	chr9	44048336	44048438	+	cds	Mcam	ENSMUSG00000032135.16	ENSMUST00000034650.15
ENSMUSG00000059248.14_4431	chr11	117168674	117168813	+	introns	Septin9	ENSMUSG00000059248.14	ENSMUST00000093907.11
ENSMUSG00000026657.18_388	chr2	4309685	4309769	+	introns	Frmd4a	ENSMUSG00000026657.18	ENSMUST00000177457.8
ENSMUSG00000031822.21_3095	chr8	121141747	121141827	+	introns	Galnt2l	ENSMUSG00000031822.21	ENSMUST00000127664.2
ENSMUSG00000041272.12_1174	chr4	6806818	6806925	-	introns	Tox	ENSMUSG00000041272.12	ENSMUST00000039987.4
ENSMUSG00000020532.19_4246	chr11	84129014	84129107	+	introns	Acaca	ENSMUSG00000020532.19	ENSMUST00000103201.8
ENSMUSG00000015143.16_4571	chr12	80251783	80251856	-	cds	Actn1	ENSMUSG00000015143.16	ENSMUST00000021554.16
ENSMUSG00000040711.9_4047	chr11	32372763	32372862	+	cds	Sh3pxd2b	ENSMUSG00000040711.9	ENSMUST00000038753.6
ENSMUSG00000036241.4_1198	chr4	41167093	41167172	+	introns	Ube2r2	ENSMUSG00000036241.4	ENSMUST00000040008.4
ENSMUSG00000034994.11_3802	chr10	81015378	81015467	+	cds	Eef2	ENSMUSG00000034994.11	ENSMUST00000047864.11
ENSMUSG00000043903.5_3118	chr8	122996020	122996131	+	cds	Zfp469	ENSMUSG00000043903.5	ENSMUST00000187142.3
ENSMUSG00000005886.15_10	chr1	13343273	13343366	-	fiveUTRs	Ncoa2	ENSMUSG00000005886.15	ENSMUST00000081713.11
ENSMUSG00000010461.17_3619	chr10	23195814	23195900	-	introns	Eya4	ENSMUSG00000010461.17	ENSMUST00000092665.12
ENSMUSG00000103332.2_6315	chr18	37946365	37946478	+	threeUTRs	Pcdhgc3	ENSMUSG00000103332.2	ENSMUST00000192103.2
ENSMUSG00000103144.2_6307	chr18	37946365	37946478	+	threeUTRs	Pcdhgc3	ENSMUSG00000103144.2	ENSMUST00000192103.2
ENSMUSG00000005417.18_4127	chr11	59648714	59648812	+	cds	Mprip	ENSMUSG00000005417.18	ENSMUST00000066330.15
ENSMUSG00000104346.2_6323	chr18	37946365	37946478	+	threeUTRs	Pcdhgc3	ENSMUSG00000104346.2	ENSMUST00000192103.2
ENSMUSG00000103585.2_6377	chr18	37946365	37946478	+	threeUTRs	Pcdhgc3	ENSMUSG00000103585.2	ENSMUST00000192103.2
ENSMUSG00000027712.14_982	chr3	36529693	36529762	-	fiveUTRs	Anxa5	ENSMUSG00000027712.14	ENSMUST00000029266.14
ENSMUSG00000018160.16_4329	chr11	98048689	98048779	-	cds	Med1	ENSMUSG00000018160.16	ENSMUST00000107545.9
ENSMUSG00000037857.17_4227	chr11	77577053	77577157	+	cds	Nufip2	ENSMUSG00000037857.17	ENSMUST00000100802.11
ENSMUSG00000026219.15_151	chr1	84718635	84718724	-	introns	Trip12	ENSMUSG00000026219.15	ENSMUST00000027421.13
ENSMUSG00000092329.2_3057	chr8	122368594	122368729	+	introns	Galnt2l	ENSMUSG00000092329.2	ENSMUST00000127664.2
ENSMUSG00000033420.13_2126	chr6	87205507	87205604	-	threeUTRs	Antxr1	ENSMUSG00000033420.13	ENSMUST00000203131.3
ENSMUSG00000041852.16_5429	chr15	82740412	82740516	-	cds	Tcf20	ENSMUSG00000041852.16	ENSMUST00000048966.7
ENSMUSG00000116933.2_5785	chr16	91595420	91595514	-	introns	Atp5o	ENSMUSG00000116933.2	ENSMUST00000159295.8
ENSMUSG00000055320.19_2602	chr7	112278815	112278848	+	fiveUTRs	Tead1	ENSMUSG00000055320.19	ENSMUST00000084705.13
ENSMUSG00000032231.15_3407	chr9	69393763	69393866	+	cds	Anxa2	ENSMUSG00000032231.15	ENSMUST00000034756.15
ENSMUSG00000092329.2_3063	chr8	122989982	122990069	+	cds	Zfp469	ENSMUSG00000092329.2	ENSMUST00000187142.3
ENSMUSG00000032243.9_3374	chr9	62635994	62636093	+	introns	Itga11	ENSMUSG00000032243.9	ENSMUST00000034774.9
ENSMUSG00000103472.2_6371	chr18	37946365	37946478	+	threeUTRs	Pcdhgc3	ENSMUSG00000103472.2	ENSMUST00000192103.2
ENSMUSG00000019471.11_3211	chr9	21045722	21045810	-	threeUTRs	Cdc37	ENSMUSG00000019471.11	ENSMUST00000019615.11
ENSMUSG00000103897.2_6383	chr18	37946365	37946478	+	threeUTRs	Pcdhgc3	ENSMUSG00000103897.2	ENSMUST00000192103.2
ENSMUSG00000022377.17_5274	chr15	63965858	63965943	-	cds	Asap1	ENSMUSG00000022377.17	ENSMUST00000177371.8
ENSMUSG00000019907.11_3872	chr10	108100564	108100648	+	cds	Ppp1r12a	ENSMUSG00000019907.11	ENSMUST00000219263.2
ENSMUSG00000069833.14_6677	chr19	8993466	8993548	+	cds	Ahnak	ENSMUSG00000069833.14	ENSMUST00000092956.4
ENSMUSG00000051355.19_4025	chr11	22923442	22923571	-	introns	Commd1b	ENSMUSG00000051355.19	ENSMUST00000160826.2
ENSMUSG00000021595.19_4824	chr13	69767963	69768080	+	introns	Nsun2	ENSMUSG00000021595.19	ENSMUST00000109699.11
ENSMUSG00000103037.2_6331	chr18	37946366	37946478	+	threeUTRs	Pcdhgc3	ENSMUSG00000103037.2	ENSMUST00000192103.2
ENSMUSG00000029363.15_1755	chr5	117518925	117519005	-	introns	Rfc5	ENSMUSG00000029363.15	ENSMUST00000086461.13
ENSMUSG00000102748.2_6347	chr18	37946366	37946478	+	threeUTRs	Pcdhgc3	ENSMUSG00000102748.2	ENSMUST00000192103.2
ENSMUSG00000103677.2_6339	chr18	37946366	37946478	+	threeUTRs	Pcdhgc3	ENSMUSG00000103677.2	ENSMUST00000192103.2
ENSMUSG00000103567.2_6355	chr18	37946366	37946478	+	threeUTRs	Pcdhgc3	ENSMUSG00000103567.2	ENSMUST00000192103.2
ENSMUSG00000069833.14_6673	chr19	8985041	8985134	+	cds	Ahnak	ENSMUSG00000069833.14	ENSMUST00000092956.4
ENSMUSG00000032899.15_2301	chr6	131325218	131325321	-	introns	Styk1	ENSMUSG00000032899.15	ENSMUST00000135859.2
ENSMUSG00000103749.2_6389	chr18	37946366	37946478	+	threeUTRs	Pcdhgc3	ENSMUSG00000103749.2	ENSMUST00000192103.2
ENSMUSG00000038587.11_3580	chr10	4303800	4303883	+	cds	Akap12	ENSMUSG00000038587.11	ENSMUST00000045730.7
ENSMUSG00000103793.2_6363	chr18	37946366	37946478	+	threeUTRs	Pcdhgc3	ENSMUSG00000103793.2	ENSMUST00000192103.2
ENSMUSG00000001506.11_4284	chr11	94831544	94831598	+	cds	Col1a1	ENSMUSG00000001506.11	ENSMUST00000001547.8
ENSMUSG00000030557.18_2514	chr7	66889029	66889100	-	threeUTRs	Mef2a	ENSMUSG00000030557.18	ENSMUST00000072460.13
ENSMUSG00000102440.2_6394	chr18	37946366	37946478	+	threeUTRs	Pcdhgc3	ENSMUSG00000102440.2	ENSMUST00000192103.2
ENSMUSG00000020250.12_3819	chr10	82710522	82710598	+	cds	Txnrd1	ENSMUSG00000020250.12	ENSMUST00000219368.3
ENSMUSG00000031681.17_2920	chr8	80088195	80088283	-	introns	Smad1	ENSMUSG00000031681.17	ENSMUST00000066091.14
ENSMUSG00000103088.2_6399	chr18	37946366	37946478	+	threeUTRs	Pcdhgc3	ENSMUSG00000103088.2	ENSMUST00000192103.2
ENSMUSG00000035673.11_3757	chr10	79905479	79905542	-	cds	Sbno2	ENSMUSG00000035673.11	ENSMUST00000219260.2
ENSMUSG00000047414.7_4620	chr12	95695439	95695532	+	fiveUTRs	Flrt2	ENSMUSG00000047414.7	ENSMUST00000057324.4
ENSMUSG00000033209.18_1715	chr5	111392610	111392713	+	introns	Ttc28	ENSMUSG00000033209.18	ENSMUST00000040111.10
ENSMUSG00000031841.20_3046	chr8	119036323	119036420	+	introns	Cdh13	ENSMUSG00000031841.20	ENSMUST00000117160.2
ENSMUSG00000063632.7_4508	chr12	27391771	27391857	-	cds	Sox11	ENSMUSG00000063632.7	ENSMUST00000079063.7
ENSMUSG00000021318.16_4711	chr13	15757514	15757593	+	fiveUTRs	Gli3	ENSMUSG00000021318.16	ENSMUST00000141194.8
ENSMUSG00000039156.20_1602	chr5	54167882	54167984	+	introns	Stim2	ENSMUSG00000039156.20	ENSMUST00000117661.9
ENSMUSG00000032525.16_3566	chr9	121577964	121578071	+	cds	Nktr	ENSMUSG00000032525.16	ENSMUST00000035112.13
ENSMUSG00000021464.16_4773	chr13	53423672	53423746	-	introns	Ror2	ENSMUSG00000021464.16	ENSMUST00000130235.9
ENSMUSG00000022957.21_5787	chr16	91595420	91595514	+	introns	Itsn1	ENSMUSG00000022957.21	ENSMUST00000114001.8
ENSMUSG00000043903.5_3120	chr8	122997640	122997727	+	cds	Zfp469	ENSMUSG00000043903.5	ENSMUST00000187142.3
ENSMUSG00000096054.4_3585	chr10	5168974	5169059	-	introns	Syne1	ENSMUSG00000096054.4	ENSMUST00000215295.2
ENSMUSG00000075590.5_5306	chr15	75961913	75961981	-	cds	Nrbp2	ENSMUSG00000075590.5	ENSMUST00000228366.3
ENSMUSG00000032846.13_4905	chr13	107892510	107892592	-	introns	Zswim6	ENSMUSG00000032846.13	ENSMUST00000225822.4
ENSMUSG00000047888.11_5404	chr15	80693137	80693250	+	introns	Tnrc6b	ENSMUSG00000047888.11	ENSMUST00000067689.9
ENSMUSG00000029661.17_1983	chr6	4520794	4520874	+	cds	Col1a2	ENSMUSG00000029661.17	ENSMUST00000031668.10
ENSMUSG00000040774.16_1092	chr3	106423312	106423406	-	introns	Cept1	ENSMUSG00000040774.16	ENSMUST00000068301.11
ENSMUSG00000001506.11_4283	chr11	94831371	94831425	+	cds	Col1a1	ENSMUSG00000001506.11	ENSMUST00000001547.8
ENSMUSG00000069729.15_5820	chr17	5303574	5303676	+	introns	Arid1b	ENSMUSG00000069729.15	ENSMUST00000092723.11
ENSMUSG00000022443.18_5362	chr15	77670687	77670781	-	cds	Myh9	ENSMUSG00000022443.18	ENSMUST00000016771.13
ENSMUSG00000032366.16_3395	chr9	66940074	66940135	-	cds	Tpm1	ENSMUSG00000032366.16	ENSMUST00000113696.8
ENSMUSG00000028053.14_1048	chr3	88873334	88873430	+	cds	Ash1l	ENSMUSG00000028053.14	ENSMUST00000186583.7
ENSMUSG00000027184.15_716	chr2	103627780	103627854	-	fiveUTRs	Caprin1	ENSMUSG00000027184.15	ENSMUST00000028607.13
ENSMUSG00000022565.16_5310	chr15	76061171	76061250	-	cds	Plec	ENSMUSG00000022565.16	ENSMUST00000054449.14
ENSMUSG00000021699.18_4913	chr13	109830070	109830157	+	introns	Pde4d	ENSMUSG00000021699.18	ENSMUST00000122041.8
ENSMUSG00000030067.18_2181	chr6	99319769	99319916	-	threeUTRs	Gm20696	ENSMUSG00000030067.18	ENSMUST00000155466.2
ENSMUSG00000042548.15_839	chr2	153188202	153188309	+	cds	Asxl1	ENSMUSG00000042548.15	ENSMUST00000227428.2
ENSMUSG00000024304.15_6237	chr18	16878928	16879025	-	introns	Cdh2	ENSMUSG00000024304.15	ENSMUST00000025166.14
ENSMUSG00000032531.16_3466	chr9	102601944	102602031	+	cds	Amotl2	ENSMUSG00000032531.16	ENSMUST00000153965.8
ENSMUSG00000022637.12_5739	chr16	51890982	51891080	+	fiveUTRs	Cblb	ENSMUSG00000022637.12	ENSMUST00000227756.2
ENSMUSG00000016921.15_881	chr2	162774150	162774197	+	introns	Srsf6	ENSMUSG00000016921.15	ENSMUST00000130411.7
ENSMUSG00000003200.11_6076	chr17	56326009	56326107	-	cds	Sh3gl1	ENSMUSG00000003200.11	ENSMUST00000003268.11
ENSMUSG00000032366.16_3396	chr9	66941158	66941269	-	cds	Tpm1	ENSMUSG00000032366.16	ENSMUST00000113696.8
ENSMUSG00000021252.12_4607	chr12	85864331	85864501	-	introns	Erg28	ENSMUSG00000021252.12	ENSMUST00000021676.12
ENSMUSG00000016087.14_3247	chr9	32406790	32406860	-	fiveUTRs	Fli1	ENSMUSG00000016087.14	ENSMUST00000183767.2
ENSMUSG00000034312.16_2152	chr6	90691302	90691457	-	introns	Iqsec1	ENSMUSG00000034312.16	ENSMUST00000101153.10
ENSMUSG00000031563.9_2835	chr8	48443101	48443176	-	cds	Wwc2	ENSMUSG00000031563.9	ENSMUST00000057561.9
ENSMUSG00000039476.14_524	chr2	30768563	30768628	+	cds	Prrx2	ENSMUSG00000039476.14	ENSMUST00000113592.9
ENSMUSG00000102222.2_6405	chr18	37946366	37946464	+	threeUTRs	Pcdhgc3	ENSMUSG00000102222.2	ENSMUST00000192103.2
ENSMUSG00000029376.9_1646	chr5	91088576	91088740	+	introns	Mthfd2l	ENSMUSG00000029376.9	ENSMUST00000071652.6
ENSMUSG00000033769.17_2119	chr6	84902040	84902127	-	threeUTRs	Exoc6b	ENSMUSG00000033769.17	ENSMUST00000162821.8
ENSMUSG00000051149.16_917	chr2	168048468	168048534	-	threeUTRs	Gm20716	ENSMUSG00000051149.16	ENSMUST00000138667.2
ENSMUSG00000000693.11_2097	chr6	83019788	83019865	+	introns	Loxl3	ENSMUSG00000000693.11	ENSMUST00000000707.9
ENSMUSG00000022021.15_5120	chr14	87176982	87177105	-	introns	Diaph3	ENSMUSG00000022021.15	ENSMUST00000022599.14
ENSMUSG00000032243.9_3375	chr9	62643360	62643467	+	introns	Itga11	ENSMUSG00000032243.9	ENSMUST00000034774.9
ENSMUSG00000034390.17_3038	chr8	118002003	118002085	+	introns	Cmip	ENSMUSG00000034390.17	ENSMUST00000166750.9
ENSMUSG00000032187.17_3224	chr9	21550614	21550688	+	cds	Smarca4	ENSMUSG00000032187.17	ENSMUST00000034707.15
ENSMUSG00000005360.15_5167	chr15	8677731	8677823	-	introns	Slc1a3	ENSMUSG00000005360.15	ENSMUST00000005493.14
ENSMUSG00000028809.17_1383	chr4	135067846	135067924	-	cds	Srrm1	ENSMUSG00000028809.17	ENSMUST00000105861.8
ENSMUSG00000001424.15_1998	chr6	28547722	28547800	+	threeUTRs	Snd1	ENSMUSG00000001424.15	ENSMUST00000164915.8
ENSMUSG00000001089.15_1390	chr4	136207640	136207769	+	fiveUTRs	Luzp1	ENSMUSG00000001089.15	ENSMUST00000170102.8
ENSMUSG00000104063.2_6410	chr18	37946366	37946464	+	threeUTRs	Pcdhgc3	ENSMUSG00000104063.2	ENSMUST00000192103.2
ENSMUSG00000102918.2_6428	chr18	37946366	37946464	+	threeUTRs	Pcdhgc3	ENSMUSG00000102918.2	ENSMUST00000192103.2
ENSMUSG00000107478.2_2265	chr6	124724804	124724884	-	cds	Gm45234	ENSMUSG00000107478.2	ENSMUST00000129411.7
ENSMUSG00000102742.2_6415	chr18	37946366	37946464	+	threeUTRs	Pcdhgc3	ENSMUSG00000102742.2	ENSMUST00000192103.2
ENSMUSG00000012017.5_5623	chr16	17624313	17624366	+	cds	Scarf2	ENSMUSG00000012017.5	ENSMUST00000012161.5
ENSMUSG00000022475.20_5490	chr15	97707282	97707375	-	cds	Hdac7	ENSMUSG00000022475.20	ENSMUST00000079838.14
ENSMUSG00000027684.17_976	chr3	30458628	30458722	-	fiveUTRs	Mecom	ENSMUSG00000027684.17	ENSMUST00000173495.8
ENSMUSG00000028370.8_1249	chr4	65169713	65169788	+	introns	Pappa	ENSMUSG00000028370.8	ENSMUST00000084501.4
ENSMUSG00000002107.19_399	chr2	6761692	6761788	-	fiveUTRs	Celf2	ENSMUSG00000002107.19	ENSMUST00000002176.13
ENSMUSG00000040152.9_738	chr2	117946348	117946411	+	cds	Thbs1	ENSMUSG00000040152.9	ENSMUST00000039559.9
ENSMUSG00000048285.10_4542	chr12	70878767	70878900	+	fiveUTRs	Frmd6	ENSMUSG00000048285.10	ENSMUST00000057859.9
ENSMUSG00000029439.15_1824	chr5	129619919	129620035	+	threeUTRs	Sfswap	ENSMUSG00000029439.15	ENSMUST00000196698.5
ENSMUSG00000048126.17_175	chr1	90738950	90739015	-	cds	Col6a3	ENSMUSG00000048126.17	ENSMUST00000056925.16
ENSMUSG00000034762.10_1277	chr4	107430352	107430443	+	introns	Glis1	ENSMUSG00000034762.10	ENSMUST00000046005.9
ENSMUSG00000037487.8_5235	chr15	38000137	38000243	-	cds	Ubr5	ENSMUSG00000037487.8	ENSMUST00000110336.4
ENSMUSG00000103081.4_6420	chr18	37946366	37946464	+	threeUTRs	Pcdhgc3	ENSMUSG00000103081.4	ENSMUST00000192103.2
ENSMUSG00000102428.2_6425	chr18	37946366	37946464	+	threeUTRs	Pcdhgc3	ENSMUSG00000102428.2	ENSMUST00000192103.2
ENSMUSG00000080316.12_5865	chr17	18047450	18047523	+	fiveUTRs	Spaca6	ENSMUSG00000080316.12	ENSMUST00000226899.2
ENSMUSG00000090266.11_4426	chr11	116742869	116742995	+	introns	Mettl23	ENSMUSG00000090266.11	ENSMUST00000143184.2
ENSMUSG00000026193.16_108	chr1	71629926	71630002	-	cds	Fn1	ENSMUSG00000026193.16	ENSMUST00000188894.7
ENSMUSG00000003847.17_2996	chr8	108095554	108095624	+	cds	Nfat5	ENSMUSG00000003847.17	ENSMUST00000169453.8
ENSMUSG00000011960.13_5497	chr15	98441704	98441785	-	cds	Ccnt1	ENSMUSG00000011960.13	ENSMUST00000169707.8
ENSMUSG00000031523.17_2804	chr8	37051677	37051734	-	cds	Dlc1	ENSMUSG00000031523.17	ENSMUST00000033923.14
ENSMUSG00000033763.15_3016	chr8	111448400	111448446	+	cds	Mtss2	ENSMUSG00000033763.15	ENSMUST00000052457.15
ENSMUSG00000090053.10_1225	chr4	57605257	57605374	+	introns	Pakap	ENSMUSG00000090053.10	ENSMUST00000102905.8
ENSMUSG00000043987.19_3307	chr9	45705847	45705958	-	introns	Cep164	ENSMUSG00000043987.19	ENSMUST00000117194.8
ENSMUSG00000064210.8_5472	chr15	95806100	95806201	+	introns	Ano6	ENSMUSG00000064210.8	ENSMUST00000071874.8
ENSMUSG00000064080.13_2154	chr6	91227529	91227611	+	introns	Fbln2	ENSMUSG00000064080.13	ENSMUST00000113498.9
ENSMUSG00000020305.14_4039	chr11	30883409	30883512	+	introns	Asb3	ENSMUSG00000020305.14	ENSMUST00000203878.3
ENSMUSG00000039087.18_4737	chr13	38114773	38114861	+	cds	Rreb1	ENSMUSG00000039087.18	ENSMUST00000110238.10
ENSMUSG00000022443.18_5357	chr15	77658135	77658228	-	cds	Myh9	ENSMUSG00000022443.18	ENSMUST00000016771.13
ENSMUSG00000052609.10_4557	chr12	76614885	76614962	+	introns	Plekhg3	ENSMUSG00000052609.10	ENSMUST00000075249.6
ENSMUSG00000022443.18_5366	chr15	77692058	77692122	-	cds	Myh9	ENSMUSG00000022443.18	ENSMUST00000016771.13
ENSMUSG00000045817.9_6180	chr17	84493929	84493989	-	cds	Zfp36l2	ENSMUSG00000045817.9	ENSMUST00000060366.7
ENSMUSG00000028760.17_1409	chr4	137721360	137721456	+	cds	Eif4g3	ENSMUSG00000028760.17	ENSMUST00000203828.3
ENSMUSG00000057530.15_1405	chr4	137691839	137691946	+	threeUTRs	Ece1	ENSMUSG00000057530.15	ENSMUST00000102518.10
ENSMUSG00000056220.15_257	chr1	149735815	149735892	-	introns	Pla2g4a	ENSMUSG00000056220.15	ENSMUST00000070200.15
ENSMUSG00000005371.16_6208	chr17	88372344	88372410	-	fiveUTRs	Fbxo11	ENSMUSG00000005371.16	ENSMUST00000130379.9
ENSMUSG00000026618.12_361	chr1	185038547	185038627	-	introns	Iars2	ENSMUSG00000026618.12	ENSMUST00000027921.11
ENSMUSG00000092329.2_3065	chr8	122991332	122991434	+	cds	Zfp469	ENSMUSG00000092329.2	ENSMUST00000187142.3
ENSMUSG00000053819.17_1117	chr3	126402631	126402706	+	introns	Camk2d	ENSMUSG00000053819.17	ENSMUST00000143383.8
ENSMUSG00000079470.9_146	chr1	78642796	78642867	+	cds	Utp14b	ENSMUSG00000079470.9	ENSMUST00000053760.12
ENSMUSG00000033237.20_5478	chr15	96292360	96292438	+	introns	Arid2	ENSMUSG00000033237.20	ENSMUST00000096250.5
ENSMUSG00000070047.15_2817	chr8	45460279	45460341	+	cds	Fat1	ENSMUSG00000070047.15	ENSMUST00000191428.7
ENSMUSG00000029478.17_1813	chr5	125144968	125145013	-	cds	Ncor2	ENSMUSG00000029478.17	ENSMUST00000111402.9
ENSMUSG00000053293.10_1850	chr5	135410923	135411006	-	cds	Pom121	ENSMUSG00000053293.10	ENSMUST00000111171.6
ENSMUSG00000075415.14_529	chr2	31019453	31019531	-	introns	Fnbp1	ENSMUSG00000075415.14	ENSMUST00000073879.12
ENSMUSG00000039501.15_909	chr2	166898602	166898707	-	cds	Znfx1	ENSMUSG00000039501.15	ENSMUST00000048988.14
ENSMUSG00000037104.10_6205	chr17	87441096	87441193	+	cds	Socs5	ENSMUSG00000037104.10	ENSMUST00000041369.8
ENSMUSG00000002658.10_6109	chr17	57311309	57311402	-	cds	Gtf2f1	ENSMUSG00000002658.10	ENSMUST00000002733.7
ENSMUSG00000026131.21_22	chr1	34217939	34218028	+	cds	Dst	ENSMUSG00000026131.21	ENSMUST00000183302.6
ENSMUSG00000029860.17_2045	chr6	42328013	42328073	+	cds	Zyx	ENSMUSG00000029860.17	ENSMUST00000203329.3
ENSMUSG00000022565.16_5326	chr15	76072373	76072471	-	cds	Plec	ENSMUSG00000022565.16	ENSMUST00000054449.14
ENSMUSG00000034621.15_4369	chr11	102371384	102371474	-	cds	Gpatch8	ENSMUSG00000034621.15	ENSMUST00000143842.2
ENSMUSG00000024855.11_6579	chr19	5199152	5199215	-	threeUTRs	Pacs1	ENSMUSG00000024855.11	ENSMUST00000236775.2
ENSMUSG00000063760.10_3632	chr10	31450428	31450508	-	introns	Rnf217	ENSMUSG00000063760.10	ENSMUST00000081989.8
ENSMUSG00000004263.16_2266	chr6	124724804	124724882	-	cds	Gm45234	ENSMUSG00000004263.16	ENSMUST00000129411.7
ENSMUSG00000052353.14_2551	chr7	83621337	83621418	-	introns	Cemip	ENSMUSG00000052353.14	ENSMUST00000064174.12
ENSMUSG00000026790.20_494	chr2	29804792	29804916	+	cds	Odf2	ENSMUSG00000026790.20	ENSMUST00000113767.8
ENSMUSG00000032925.17_5158	chr14	123957148	123957252	+	introns	Itgbl1	ENSMUSG00000032925.17	ENSMUST00000049681.14
ENSMUSG00000063077.16_1457	chr4	149321840	149321946	-	cds	Kif1b	ENSMUSG00000063077.16	ENSMUST00000030806.6
ENSMUSG00000010660.4_3555	chr9	118909985	118910056	-	cds	Plcd1	ENSMUSG00000010660.4	ENSMUST00000214470.2
ENSMUSG00000048915.13_6115	chr17	63101097	63101189	-	introns	Efna5	ENSMUSG00000048915.13	ENSMUST00000076840.12
ENSMUSG00000034595.18_6020	chr17	36178384	36178449	+	cds	Ppp1r18	ENSMUSG00000034595.18	ENSMUST00000127442.8
ENSMUSG00000022565.16_5316	chr15	76063308	76063380	-	cds	Plec	ENSMUSG00000022565.16	ENSMUST00000054449.14
ENSMUSG00000052748.15_262	chr1	151289290	151289362	-	introns	Swt1	ENSMUSG00000052748.15	ENSMUST00000064771.12
ENSMUSG00000024566.11_6541	chr18	80886503	80886585	-	threeUTRs	Atp9b	ENSMUSG00000024566.11	ENSMUST00000224709.2
ENSMUSG00000025402.13_3949	chr10	127500147	127500230	-	cds	Nab2	ENSMUSG00000025402.13	ENSMUST00000026469.9
ENSMUSG00000118667.1_4686	chr12	112741098	112741202	-	cds	Ahnak2	ENSMUSG00000118667.1	ENSMUST00000239525.1
ENSMUSG00000024238.16_6217	chr18	5668927	5669013	+	threeUTRs	Zeb1	ENSMUSG00000024238.16	ENSMUST00000161295.8
ENSMUSG00000034463.5_5079	chr14	66169341	66169425	-	introns	Scara3	ENSMUSG00000034463.5	ENSMUST00000042046.5
ENSMUSG00000025427.16_6525	chr18	77641416	77641504	-	fiveUTRs	Rnf165	ENSMUSG00000025427.16	ENSMUST00000182024.2
ENSMUSG00000025241.17_3572	chr9	123620864	123620974	-	threeUTRs	Fyco1	ENSMUSG00000025241.17	ENSMUST00000084715.14
ENSMUSG00000032440.14_3535	chr9	115942269	115942352	-	introns	Tgfbr2	ENSMUSG00000032440.14	ENSMUST00000061101.12
ENSMUSG00000092329.2_3067	chr8	122993628	122993724	+	cds	Zfp469	ENSMUSG00000092329.2	ENSMUST00000187142.3
ENSMUSG00000040761.17_1437	chr4	141201573	141201676	-	cds	Spen	ENSMUSG00000040761.17	ENSMUST00000078886.10
ENSMUSG00000078794.5_2368	chr7	16619374	16619416	+	cds	Dact3	ENSMUSG00000078794.5	ENSMUST00000108493.3
ENSMUSG00000026399.13_220	chr1	130376852	130376950	-	introns	Cd55	ENSMUSG00000026399.13	ENSMUST00000027650.13
ENSMUSG00000060206.12_1220	chr4	55010134	55010244	+	cds	Zfp462	ENSMUSG00000060206.12	ENSMUST00000098070.10
ENSMUSG00000031540.15_2775	chr8	23428294	23428378	+	cds	Kat6a	ENSMUSG00000031540.15	ENSMUST00000110696.8
ENSMUSG00000032846.13_4907	chr13	108010680	108010757	-	introns	Zswim6	ENSMUSG00000032846.13	ENSMUST00000225822.4
ENSMUSG00000043940.16_1665	chr5	102023723	102023792	-	cds	Wdfy3	ENSMUSG00000043940.16	ENSMUST00000053177.14
ENSMUSG00000028128.14_1112	chr3	121518412	121518473	+	introns	F3	ENSMUSG00000028128.14	ENSMUST00000029771.13
ENSMUSG00000048332.14_990	chr3	53153097	53153204	+	introns	Lhfp	ENSMUSG00000048332.14	ENSMUST00000059562.14
ENSMUSG00000041852.16_5427	chr15	82736560	82736640	-	cds	Tcf20	ENSMUSG00000041852.16	ENSMUST00000048966.7
ENSMUSG00000021676.11_4873	chr13	96001241	96001333	-	introns	Iqgap2	ENSMUSG00000021676.11	ENSMUST00000068603.8
ENSMUSG00000093752.2_918	chr2	168048468	168048534	-	threeUTRs	Gm20716	ENSMUSG00000093752.2	ENSMUST00000138667.2
ENSMUSG00000026655.16_386	chr2	3768380	3768467	+	fiveUTRs	Fam107b	ENSMUSG00000026655.16	ENSMUST00000115055.9
ENSMUSG00000027288.17_754	chr2	120365539	120365611	-	cds	Zfp106	ENSMUSG00000027288.17	ENSMUST00000055241.13
ENSMUSG00000059173.20_664	chr2	79836170	79836294	-	introns	Pde1a	ENSMUSG00000059173.20	ENSMUST00000102655.10
ENSMUSG00000021957.8_4991	chr14	30290275	30290342	+	cds	Tkt	ENSMUSG00000021957.8	ENSMUST00000022529.8
ENSMUSG00000043079.18_6467	chr18	60735470	60735535	-	cds	Synpo	ENSMUSG00000043079.18	ENSMUST00000097566.10
ENSMUSG00000029249.16_1630	chr5	77429039	77429124	+	cds	Rest	ENSMUSG00000029249.16	ENSMUST00000080359.12
ENSMUSG00000019487.12_6113	chr17	57564264	57564345	+	cds	Trip10	ENSMUSG00000019487.12	ENSMUST00000224947.2
ENSMUSG00000042348.11_4928	chr13	114161134	114161220	+	threeUTRs	Arl15	ENSMUSG00000042348.11	ENSMUST00000224858.2
ENSMUSG00000066406.17_2530	chr7	75186300	75186375	+	introns	Akap13	ENSMUSG00000066406.17	ENSMUST00000166315.7
ENSMUSG00000034731.12_5117	chr14	78882370	78882468	-	introns	Dgkh	ENSMUSG00000034731.12	ENSMUST00000226342.3
ENSMUSG00000020695.15_4380	chr11	105192274	105192368	+	introns	Mrc2	ENSMUSG00000020695.15	ENSMUST00000126931.2
ENSMUSG00000020368.16_4089	chr11	50188101	50188196	-	cds	Canx	ENSMUSG00000020368.16	ENSMUST00000179865.8
ENSMUSG00000070733.14_1622	chr5	73331174	73331280	-	fiveUTRs	Fryl	ENSMUSG00000070733.14	ENSMUST00000101127.12
ENSMUSG00000055204.16_1645	chr5	90513537	90513608	-	cds	Ankrd17	ENSMUSG00000055204.16	ENSMUST00000014421.15
ENSMUSG00000020048.14_3842	chr10	86527526	86527613	-	cds	Hsp90b1	ENSMUSG00000020048.14	ENSMUST00000020238.14
ENSMUSG00000031558.16_1599	chr5	48267892	48268037	+	introns	Slit2	ENSMUSG00000031558.16	ENSMUST00000173107.8
ENSMUSG00000035798.15_3878	chr10	110787911	110788007	-	threeUTRs	Zdhhc17	ENSMUSG00000035798.15	ENSMUST00000220247.2
ENSMUSG00000036026.16_6039	chr17	45975053	45975123	-	introns	Tmem63b	ENSMUSG00000036026.16	ENSMUST00000113523.9
ENSMUSG00000024420.10_6231	chr18	13977638	13977711	-	cds	Zfp521	ENSMUSG00000024420.10	ENSMUST00000025288.9
ENSMUSG00000022892.12_5762	chr16	84853306	84853415	-	cds	App	ENSMUSG00000022892.12	ENSMUST00000227723.2
ENSMUSG00000035726.9_5029	chr14	52414067	52414147	-	cds	Supt16	ENSMUSG00000035726.9	ENSMUST00000046709.9
ENSMUSG00000029135.11_1566	chr5	32310228	32310314	+	cds	Fosl2	ENSMUSG00000029135.11	ENSMUST00000031017.11
ENSMUSG00000024376.8_6253	chr18	34043379	34043480	-	introns	Epb41l4a	ENSMUSG00000024376.8	ENSMUST00000025234.7
ENSMUSG00000032232.15_3419	chr9	71635267	71635352	-	fiveUTRs	Cgnl1	ENSMUSG00000032232.15	ENSMUST00000072899.9
ENSMUSG00000024940.12_6605	chr19	5797834	5797885	+	cds	Ltbp3	ENSMUSG00000024940.12	ENSMUST00000081496.6
ENSMUSG00000025855.14_1901	chr5	139051859	139051949	-	introns	Prkar1b	ENSMUSG00000025855.14	ENSMUST00000026973.14
ENSMUSG00000042625.17_6093	chr17	56873879	56873948	-	cds	Safb2	ENSMUSG00000042625.17	ENSMUST00000142940.8
ENSMUSG00000031503.14_2750	chr8	11452813	11452915	+	introns	Col4a2	ENSMUSG00000031503.14	ENSMUST00000033899.14
ENSMUSG00000017466.10_4448	chr11	118224460	118224561	-	cds	Cep295nl	ENSMUSG00000017466.10	ENSMUST00000103024.4
ENSMUSG00000025410.11_3923	chr10	127111701	127111792	+	cds	Dctn2	ENSMUSG00000025410.11	ENSMUST00000026479.11
ENSMUSG00000039218.18_5873	chr17	24037413	24037500	+	cds	Srrm2	ENSMUSG00000039218.18	ENSMUST00000190686.7
ENSMUSG00000017428.17_4241	chr11	80356366	80356471	+	threeUTRs	Psmd11	ENSMUSG00000017428.17	ENSMUST00000174743.8
ENSMUSG00000021838.18_5010	chr14	47175037	47175126	+	fiveUTRs	Samd4	ENSMUSG00000021838.18	ENSMUST00000228404.2
ENSMUSG00000022462.8_5482	chr15	96596540	96596632	-	cds	Slc38a2	ENSMUSG00000022462.8	ENSMUST00000023099.8
ENSMUSG00000031748.17_2960	chr8	94653287	94653367	+	introns	Gnao1	ENSMUSG00000031748.17	ENSMUST00000137202.8
ENSMUSG00000025324.9_2501	chr7	58431709	58431818	+	introns	Atp10a	ENSMUSG00000025324.9	ENSMUST00000168747.3
ENSMUSG00000026083.13_45	chr1	38058398	38058503	+	cds	Eif5b	ENSMUSG00000026083.13	ENSMUST00000027252.8
ENSMUSG00000039286.13_973	chr3	27592290	27592361	-	cds	Fndc3b	ENSMUSG00000039286.13	ENSMUST00000195008.6
ENSMUSG00000039943.17_813	chr2	135751589	135751679	+	introns	Plcb4	ENSMUSG00000039943.17	ENSMUST00000134310.8
ENSMUSG00000031004.9_2692	chr7	135302346	135302415	-	cds	Mki67	ENSMUSG00000031004.9	ENSMUST00000033310.9
ENSMUSG00000052707.9_2621	chr7	122770590	122770690	+	cds	Tnrc6a	ENSMUSG00000052707.9	ENSMUST00000094053.7
ENSMUSG00000020167.15_3774	chr10	80249039	80249112	-	cds	Tcf3	ENSMUSG00000020167.15	ENSMUST00000105344.8
ENSMUSG00000029062.15_1488	chr4	155724273	155724385	+	cds	Cdk11b	ENSMUSG00000029062.15	ENSMUST00000067081.10
ENSMUSG00000030351.6_2294	chr6	127891058	127891161	+	introns	Tspan11	ENSMUSG00000030351.6	ENSMUST00000032501.6
ENSMUSG00000117873.2_6567	chr19	4264908	4265006	+	fiveUTRs	Clcf1	ENSMUSG00000117873.2	ENSMUST00000235355.2
ENSMUSG00000044042.20_728	chr2	113461935	113462028	+	introns	Fmn1	ENSMUSG00000044042.20	ENSMUST00000099576.9
ENSMUSG00000030795.19_2655	chr7	127571783	127571866	+	cds	Fus	ENSMUSG00000030795.19	ENSMUST00000106251.10
ENSMUSG00000022565.16_5328	chr15	76078512	76078604	-	cds	Plec	ENSMUSG00000022565.16	ENSMUST00000054449.14
ENSMUSG00000024002.19_5964	chr17	32462706	32462803	-	fiveUTRs	Brd4	ENSMUSG00000024002.19	ENSMUST00000003726.16
ENSMUSG00000022272.18_5184	chr15	25722317	25722408	+	cds	Myo10	ENSMUSG00000022272.18	ENSMUST00000110457.8
ENSMUSG00000071176.11_2770	chr8	14986137	14986210	+	introns	Arhgef10	ENSMUSG00000071176.11	ENSMUST00000084207.12
ENSMUSG00000014444.18_3132	chr8	123216969	123217041	-	cds	Piezo1	ENSMUSG00000014444.18	ENSMUST00000067252.14
ENSMUSG00000029050.16_1481	chr4	155306008	155306096	-	cds	Ski	ENSMUSG00000029050.16	ENSMUST00000084103.10
ENSMUSG00000037552.18_2413	chr7	28063996	28064058	-	cds	Plekhg2	ENSMUSG00000037552.18	ENSMUST00000094644.11
ENSMUSG00000034390.17_3039	chr8	118002115	118002195	+	introns	Cmip	ENSMUSG00000034390.17	ENSMUST00000166750.9
ENSMUSG00000021838.18_5016	chr14	47330913	47330995	+	introns	Samd4	ENSMUSG00000021838.18	ENSMUST00000022386.15
ENSMUSG00000029711.14_1880	chr5	137522263	137522365	-	fiveUTRs	Epo	ENSMUSG00000029711.14	ENSMUST00000111038.8
ENSMUSG00000028580.16_1347	chr4	130467495	130467563	+	introns	Pum1	ENSMUSG00000028580.16	ENSMUST00000030315.13
ENSMUSG00000026499.6_337	chr1	180564257	180564372	+	cds	Acbd3	ENSMUSG00000026499.6	ENSMUST00000027780.6
ENSMUSG00000024393.15_6007	chr17	35378234	35378313	-	cds	Prrc2a	ENSMUSG00000024393.15	ENSMUST00000025253.12
ENSMUSG00000069601.15_3692	chr10	69524411	69524509	+	introns	Ank3	ENSMUSG00000069601.15	ENSMUST00000218680.2
ENSMUSG00000080237.3_851	chr2	155302710	155302777	-	fiveUTRs	Ncoa6	ENSMUSG00000080237.3	ENSMUST00000109670.8
ENSMUSG00000021662.12_4881	chr13	98040847	98040937	-	threeUTRs	Arhgef28	ENSMUSG00000021662.12	ENSMUST00000225884.2
ENSMUSG00000034636.10_1283	chr4	108148738	108148829	-	introns	Zyg11b	ENSMUSG00000034636.10	ENSMUST00000043616.7
ENSMUSG00000022961.19_5784	chr16	91457269	91457342	+	cds	Son	ENSMUSG00000022961.19	ENSMUST00000117633.8
ENSMUSG00000040964.17_1428	chr4	140314788	140314905	-	introns	Arhgef10l	ENSMUSG00000040964.17	ENSMUST00000039204.10
ENSMUSG00000028849.18_1326	chr4	126127386	126127440	-	cds	Map7d1	ENSMUSG00000028849.18	ENSMUST00000125981.8
ENSMUSG00000039234.12_1114	chr3	123158237	123158333	+	introns	Sec24d	ENSMUSG00000039234.12	ENSMUST00000047923.12
ENSMUSG00000031963.9_3242	chr9	23310158	23310236	+	introns	Bmper	ENSMUSG00000031963.9	ENSMUST00000071982.7
ENSMUSG00000027035.11_631	chr2	68711724	68711823	+	introns	Cers6	ENSMUSG00000027035.11	ENSMUST00000028426.9
ENSMUSG00000025241.17_3573	chr9	123620991	123621114	-	threeUTRs	Fyco1	ENSMUSG00000025241.17	ENSMUST00000084715.14
ENSMUSG00000031004.9_2690	chr7	135296949	135297027	-	cds	Mki67	ENSMUSG00000031004.9	ENSMUST00000033310.9
ENSMUSG00000020716.17_4238	chr11	79416560	79416673	+	introns	Nf1	ENSMUSG00000020716.17	ENSMUST00000108251.9
ENSMUSG00000029580.15_1928	chr5	142892380	142892443	-	fiveUTRs	Actb	ENSMUSG00000029580.15	ENSMUST00000100497.11
ENSMUSG00000021285.16_4676	chr12	111856985	111857048	-	introns	Ppp1r13b	ENSMUSG00000021285.16	ENSMUST00000054815.15
ENSMUSG00000035357.18_2207	chr6	101238065	101238148	-	introns	Pdzrn3	ENSMUSG00000035357.18	ENSMUST00000075994.11
ENSMUSG00000033763.15_3017	chr8	111453957	111454028	+	cds	Mtss2	ENSMUSG00000033763.15	ENSMUST00000052457.15
ENSMUSG00000025858.13_1904	chr5	139252874	139252933	+	cds	Get4	ENSMUSG00000025858.13	ENSMUST00000026976.12
ENSMUSG00000038587.11_3582	chr10	4307815	4307910	+	cds	Akap12	ENSMUSG00000038587.11	ENSMUST00000045730.7
ENSMUSG00000000567.6_4405	chr11	112674675	112674772	+	cds	Sox9	ENSMUSG00000000567.6	ENSMUST00000000579.3
ENSMUSG00000030068.5_2189	chr6	99319769	99319900	-	threeUTRs	Gm20696	ENSMUSG00000030068.5	ENSMUST00000155466.2
ENSMUSG00000073682.4_1486	chr4	155724262	155724384	-	introns	Gm10563	ENSMUSG00000073682.4	ENSMUST00000115821.3
ENSMUSG00000015937.16_4801	chr13	56252115	56252177	-	cds	Macroh2a1	ENSMUSG00000015937.16	ENSMUST00000016081.13
ENSMUSG00000034675.18_4782	chr13	55629172	55629226	-	cds	Dbn1	ENSMUSG00000034675.18	ENSMUST00000021950.15
ENSMUSG00000020564.18_4511	chr12	33301978	33302058	+	introns	Atxn7l1	ENSMUSG00000020564.18	ENSMUST00000146040.9
ENSMUSG00000053617.13_6794	chr19	47261623	47261684	-	cds	Sh3pxd2a	ENSMUSG00000053617.13	ENSMUST00000081619.10
ENSMUSG00000035357.18_2208	chr6	101238149	101238210	-	introns	Pdzrn3	ENSMUSG00000035357.18	ENSMUST00000075994.11
ENSMUSG00000043822.19_3771	chr10	80183347	80183457	-	fiveUTRs	Adamtsl5	ENSMUSG00000043822.19	ENSMUST00000095446.10
ENSMUSG00000048537.17_3293	chr9	44609218	44609297	-	cds	Phldb1	ENSMUSG00000048537.17	ENSMUST00000147495.8
ENSMUSG00000028538.13_1303	chr4	117826282	117826415	-	introns	St3gal3	ENSMUSG00000028538.13	ENSMUST00000030263.9
ENSMUSG00000023830.15_5843	chr17	12965573	12965639	-	introns	Igf2r	ENSMUSG00000023830.15	ENSMUST00000024599.14
ENSMUSG00000058571.12_5142	chr14	117623758	117623892	+	introns	Gpc6	ENSMUSG00000058571.12	ENSMUST00000123239.2
ENSMUSG00000004099.17_3205	chr9	20843411	20843483	-	cds	Dnmt1	ENSMUSG00000004099.17	ENSMUST00000178110.3
ENSMUSG00000029135.11_1564	chr5	32307793	32307873	+	cds	Fosl2	ENSMUSG00000029135.11	ENSMUST00000031017.11
ENSMUSG00000034120.19_4428	chr11	116742869	116742994	-	cds	Srsf2	ENSMUSG00000034120.19	ENSMUST00000092404.13
ENSMUSG00000031925.18_3180	chr9	13409745	13409833	+	introns	Maml2	ENSMUSG00000031925.18	ENSMUST00000159294.9
ENSMUSG00000092329.2_3068	chr8	122994498	122994608	+	cds	Zfp469	ENSMUSG00000092329.2	ENSMUST00000187142.3
ENSMUSG00000026748.14_412	chr2	16406634	16406746	+	introns	Plxdc2	ENSMUSG00000026748.14	ENSMUST00000028081.13
ENSMUSG00000020580.11_4492	chr12	16944977	16945038	+	fiveUTRs	Rock2	ENSMUSG00000020580.11	ENSMUST00000020904.8
ENSMUSG00000038872.11_3012	chr8	109677489	109677571	+	cds	Zfhx3	ENSMUSG00000038872.11	ENSMUST00000220518.2
ENSMUSG00000026193.16_113	chr1	71638762	71638852	-	cds	Fn1	ENSMUSG00000026193.16	ENSMUST00000188894.7
ENSMUSG00000062661.7_531	chr2	31164719	31164803	+	introns	Ncs1	ENSMUSG00000062661.7	ENSMUST00000000199.8
ENSMUSG00000001507.17_4296	chr11	94951317	94951449	-	introns	Itga3	ENSMUSG00000001507.17	ENSMUST00000107739.8
ENSMUSG00000058571.12_5139	chr14	117491100	117491174	+	introns	Gpc6	ENSMUSG00000058571.12	ENSMUST00000123239.2
ENSMUSG00000021188.15_4628	chr12	101820566	101820659	-	introns	Trip11	ENSMUSG00000021188.15	ENSMUST00000021605.14
ENSMUSG00000058070.15_4639	chr12	108486478	108486587	+	introns	Eml1	ENSMUSG00000058070.15	ENSMUST00000054955.14
ENSMUSG00000040663.10_6566	chr19	4264908	4265006	+	fiveUTRs	Clcf1	ENSMUSG00000040663.10	ENSMUST00000235355.2
ENSMUSG00000055670.15_4203	chr11	72750071	72750172	+	introns	Zzef1	ENSMUSG00000055670.15	ENSMUST00000069395.7
ENSMUSG00000038733.15_343	chr1	181038950	181038993	-	cds	Wdr26	ENSMUSG00000038733.15	ENSMUST00000162819.9
ENSMUSG00000022098.11_5102	chr14	70717601	70717660	-	cds	Bmp1	ENSMUSG00000022098.11	ENSMUST00000022693.9
ENSMUSG00000020640.11_4484	chr12	4684659	4684798	+	cds	Itsn2	ENSMUSG00000020640.11	ENSMUST00000062580.8
ENSMUSG00000118667.1_4688	chr12	112748505	112748590	-	cds	Ahnak2	ENSMUSG00000118667.1	ENSMUST00000239525.1
ENSMUSG00000061950.18_6130	chr17	66090462	66090507	+	fiveUTRs	Ppp4r1	ENSMUSG00000061950.18	ENSMUST00000161324.8
ENSMUSG00000035545.14_2334	chr7	4148265	4148326	+	cds	Leng8	ENSMUSG00000035545.14	ENSMUST00000037472.13
ENSMUSG00000021624.10_4891	chr13	102873597	102873700	+	introns	Cd180	ENSMUSG00000021624.10	ENSMUST00000170878.2
ENSMUSG00000052928.10_6519	chr18	75650742	75650848	-	introns	Ctif	ENSMUSG00000052928.10	ENSMUST00000165559.3
ENSMUSG00000041444.15_3246	chr9	32119911	32119993	+	fiveUTRs	Arhgap32	ENSMUSG00000041444.15	ENSMUST00000182802.8
ENSMUSG00000028961.16_1456	chr4	149250995	149251061	-	cds	Pgd	ENSMUSG00000028961.16	ENSMUST00000084124.7
ENSMUSG00000030351.6_2295	chr6	127891462	127891548	+	introns	Tspan11	ENSMUSG00000030351.6	ENSMUST00000032501.6
ENSMUSG00000037990.19_3656	chr10	58667093	58667212	+	introns	Sh3rf3	ENSMUSG00000037990.19	ENSMUST00000135526.9
ENSMUSG00000038729.25_1233	chr4	57810076	57810155	+	threeUTRs	Pakap	ENSMUSG00000038729.25	ENSMUST00000098066.9
ENSMUSG00000028369.16_1238	chr4	58170361	58170439	-	introns	Svep1	ENSMUSG00000028369.16	ENSMUST00000042850.9
ENSMUSG00000030067.18_2184	chr6	99378711	99378801	-	threeUTRs	Gm20696	ENSMUSG00000030067.18	ENSMUST00000155466.2
ENSMUSG00000021957.8_4990	chr14	30271291	30271364	+	cds	Tkt	ENSMUSG00000021957.8	ENSMUST00000022529.8
ENSMUSG00000035325.17_1663	chr5	100522749	100522851	-	introns	Sec31a	ENSMUSG00000035325.17	ENSMUST00000182569.2
ENSMUSG00000019873.9_3679	chr10	66857034	66857112	-	introns	Reep3	ENSMUSG00000019873.9	ENSMUST00000020023.9
ENSMUSG00000026393.11_250	chr1	138533108	138533187	-	fiveUTRs	Nek7	ENSMUSG00000026393.11	ENSMUST00000186017.7
ENSMUSG00000064210.8_5473	chr15	95846320	95846405	+	cds	Ano6	ENSMUSG00000064210.8	ENSMUST00000071874.8
ENSMUSG00000038708.11_3550	chr9	118387624	118387723	+	cds	Golga4	ENSMUSG00000038708.11	ENSMUST00000084820.6
ENSMUSG00000034088.16_187	chr1	93355882	93355964	-	cds	Hdlbp	ENSMUSG00000034088.16	ENSMUST00000170883.8
ENSMUSG00000015222.19_107	chr1	66455076	66455161	+	cds	Map2	ENSMUSG00000015222.19	ENSMUST00000114013.8
ENSMUSG00000000915.16_1793	chr5	124127374	124127432	+	cds	Hip1r	ENSMUSG00000000915.16	ENSMUST00000000939.15
ENSMUSG00000039199.7_2980	chr8	106215769	106215860	-	fiveUTRs	Zdhhc1	ENSMUSG00000039199.7	ENSMUST00000212303.2
ENSMUSG00000035342.15_6771	chr19	45006250	45006354	+	fiveUTRs	Lzts2	ENSMUSG00000035342.15	ENSMUST00000237148.2
ENSMUSG00000027194.17_702	chr2	94152230	94152323	-	introns	Ttc17	ENSMUSG00000027194.17	ENSMUST00000055081.14
ENSMUSG00000031862.12_2855	chr8	70251117	70251196	+	cds	Atp13a1	ENSMUSG00000031862.12	ENSMUST00000034326.7
ENSMUSG00000068220.7_5378	chr15	78810982	78811032	+	cds	Lgals1	ENSMUSG00000068220.7	ENSMUST00000089377.6
ENSMUSG00000037822.13_1612	chr5	65623259	65623335	-	introns	Gm43552	ENSMUSG00000037822.13	ENSMUST00000196121.2
ENSMUSG00000040274.12_1503	chr5	3530299	3530401	+	introns	Cdk6	ENSMUSG00000040274.12	ENSMUST00000165117.8
ENSMUSG00000056952.14_2229	chr6	113679320	113679406	+	cds	Tatdn2	ENSMUSG00000056952.14	ENSMUST00000089018.11
ENSMUSG00000020950.11_4520	chr12	49431684	49431780	+	cds	Foxg1	ENSMUSG00000020950.11	ENSMUST00000179669.3
ENSMUSG00000027955.17_1020	chr3	79817439	79817504	+	introns	Gask1b	ENSMUSG00000027955.17	ENSMUST00000118853.8
ENSMUSG00000005533.11_2517	chr7	67841730	67841810	+	introns	Igf1r	ENSMUSG00000005533.11	ENSMUST00000005671.10
ENSMUSG00000001833.18_3243	chr9	25163978	25164021	+	cds	Septin7	ENSMUSG00000001833.18	ENSMUST00000115272.9
ENSMUSG00000036019.9_3869	chr10	105357516	105357607	-	introns	Tmtc2	ENSMUSG00000036019.9	ENSMUST00000061506.9
ENSMUSG00000040325.17_3485	chr9	106757365	106757457	+	threeUTRs	Dcaf1	ENSMUSG00000040325.17	ENSMUST00000159645.8
ENSMUSG00000036568.8_6061	chr17	47146912	47147013	-	fiveUTRs	Bicral	ENSMUSG00000036568.8	ENSMUST00000233455.2
ENSMUSG00000021767.20_4964	chr14	21718782	21718867	+	cds	Kat6b	ENSMUSG00000021767.20	ENSMUST00000182855.8
ENSMUSG00000039178.10_1601	chr5	54050214	54050289	+	threeUTRs	Tbc1d19	ENSMUSG00000039178.10	ENSMUST00000201958.4
ENSMUSG00000041921.17_640	chr2	71340132	71340259	+	cds	Metap1d	ENSMUSG00000041921.17	ENSMUST00000037210.9
ENSMUSG00000049295.18_5026	chr14	52245792	52245874	-	cds	Zfp219	ENSMUSG00000049295.18	ENSMUST00000226522.2
ENSMUSG00000038729.25_1235	chr4	57855446	57855513	+	cds	Pakap	ENSMUSG00000038729.25	ENSMUST00000150412.4
ENSMUSG00000024045.7_5965	chr17	32531264	32531341	-	cds	Akap8	ENSMUSG00000024045.7	ENSMUST00000002699.7
ENSMUSG00000013076.18_3188	chr9	14507400	14507471	-	fiveUTRs	Amotl1	ENSMUSG00000013076.18	ENSMUST00000162901.8
ENSMUSG00000025085.17_6820	chr19	57218698	57218830	-	introns	Ablim1	ENSMUSG00000025085.17	ENSMUST00000111559.8
ENSMUSG00000039316.15_6072	chr17	50368868	50368953	-	fiveUTRs	Rftn1	ENSMUSG00000039316.15	ENSMUST00000113195.8
ENSMUSG00000026837.17_473	chr2	27875061	27875106	+	cds	Col5a1	ENSMUSG00000026837.17	ENSMUST00000028280.14
ENSMUSG00000022186.15_5162	chr15	4142332	4142434	+	introns	Oxct1	ENSMUSG00000022186.15	ENSMUST00000110690.9
ENSMUSG00000024970.6_6649	chr19	7351862	7351929	-	cds	Spindoc	ENSMUSG00000024970.6	ENSMUST00000237653.2
ENSMUSG00000035299.17_6966	chrX	168720919	168721020	+	introns	Mid1	ENSMUSG00000035299.17	ENSMUST00000112107.8
ENSMUSG00000039607.18_3547	chr9	116855904	116855993	-	introns	Rbms3	ENSMUSG00000039607.18	ENSMUST00000111773.10
ENSMUSG00000039607.18_3546	chr9	116764862	116764953	-	introns	Rbms3	ENSMUSG00000039607.18	ENSMUST00000111773.10
ENSMUSG00000037894.14_1138	chr3	137570425	137570496	+	cds	H2az1	ENSMUSG00000037894.14	ENSMUST00000041045.14
ENSMUSG00000032239.11_3241	chr9	22360003	22360095	-	cds	Rp9	ENSMUSG00000032239.11	ENSMUST00000034763.10
ENSMUSG00000028149.13_1144	chr3	138709486	138709582	-	threeUTRs	Rap1gds1	ENSMUSG00000028149.13	ENSMUST00000196106.5
ENSMUSG00000022263.11_5216	chr15	27989006	27989086	-	fiveUTRs	Trio	ENSMUSG00000022263.11	ENSMUST00000226775.2
ENSMUSG00000022565.16_5325	chr15	76071837	76071910	-	cds	Plec	ENSMUSG00000022565.16	ENSMUST00000054449.14
ENSMUSG00000031627.10_2828	chr8	47198508	47198597	+	fiveUTRs	Irf2	ENSMUSG00000031627.10	ENSMUST00000034041.9
ENSMUSG00000050730.18_3176	chr9	9204260	9204352	-	introns	Arhgap42	ENSMUSG00000050730.18	ENSMUST00000093893.12
ENSMUSG00000033955.14_673	chr2	84892397	84892464	+	cds	Tnks1bp1	ENSMUSG00000033955.14	ENSMUST00000111605.9
ENSMUSG00000043903.5_3112	chr8	122989984	122990069	+	cds	Zfp469	ENSMUSG00000043903.5	ENSMUST00000187142.3
ENSMUSG00000031652.12_2947	chr8	87576390	87576484	-	introns	N4bp1	ENSMUSG00000031652.12	ENSMUST00000034074.8
ENSMUSG00000037990.19_3657	chr10	58696239	58696316	+	introns	Sh3rf3	ENSMUSG00000037990.19	ENSMUST00000135526.9
ENSMUSG00000005417.18_4128	chr11	59655248	59655343	+	cds	Mprip	ENSMUSG00000005417.18	ENSMUST00000072031.13
ENSMUSG00000022565.16_5317	chr15	76063472	76063556	-	cds	Plec	ENSMUSG00000022565.16	ENSMUST00000054449.14
ENSMUSG00000030067.18_2183	chr6	99372065	99372127	-	threeUTRs	Gm20696	ENSMUSG00000030067.18	ENSMUST00000155466.2
ENSMUSG00000037992.17_4340	chr11	98847891	98847961	+	introns	Rara	ENSMUSG00000037992.17	ENSMUST00000107474.8
ENSMUSG00000044068.8_4026	chr11	22923449	22923562	+	cds	Zrsr1	ENSMUSG00000044068.8	ENSMUST00000049506.8
ENSMUSG00000061751.17_5703	chr16	34279319	34279423	-	introns	Kalrn	ENSMUSG00000061751.17	ENSMUST00000114961.8
ENSMUSG00000033909.18_4439	chr11	118154538	118154631	-	cds	Usp36	ENSMUSG00000033909.18	ENSMUST00000106296.9
ENSMUSG00000025417.9_3922	chr10	127043891	127043992	-	introns	Pip4k2c	ENSMUSG00000025417.9	ENSMUST00000013970.9
ENSMUSG00000022443.18_5360	chr15	77659274	77659356	-	cds	Myh9	ENSMUSG00000022443.18	ENSMUST00000016771.13
ENSMUSG00000018417.15_75	chr1	51945989	51946072	-	fiveUTRs	Myo1b	ENSMUSG00000018417.15	ENSMUST00000046390.14
ENSMUSG00000031375.18_6877	chrX	72539083	72539147	+	threeUTRs	Bgn	ENSMUSG00000031375.18	ENSMUST00000033741.15
ENSMUSG00000020439.18_3979	chr11	3472775	3472834	-	cds	Smtn	ENSMUSG00000020439.18	ENSMUST00000020718.10
ENSMUSG00000033855.16_6210	chr17	88907583	88907697	+	fiveUTRs	Ston1	ENSMUSG00000033855.16	ENSMUST00000137138.2
ENSMUSG00000032440.14_3537	chr9	115960610	115960667	-	cds	Tgfbr2	ENSMUSG00000032440.14	ENSMUST00000061101.12
ENSMUSG00000020917.18_4350	chr11	100414241	100414299	-	cds	Acly	ENSMUSG00000020917.18	ENSMUST00000107389.8
ENSMUSG00000029714.12_1884	chr5	137522264	137522365	+	cds	Gigyf1	ENSMUSG00000029714.12	ENSMUST00000031727.10
ENSMUSG00000032966.15_830	chr2	151384651	151384692	+	cds	Fkbp1a	ENSMUSG00000032966.15	ENSMUST00000044011.12
ENSMUSG00000029094.13_1581	chr5	36116554	36116638	+	introns	Afap1	ENSMUSG00000029094.13	ENSMUST00000064571.11
ENSMUSG00000022887.10_5664	chr16	23301893	23301970	-	introns	Masp1	ENSMUSG00000022887.10	ENSMUST00000089883.7
ENSMUSG00000024940.12_6607	chr19	5798694	5798795	+	cds	Ltbp3	ENSMUSG00000024940.12	ENSMUST00000081496.6
ENSMUSG00000035851.15_1640	chr5	86964969	86965061	+	cds	Ythdc1	ENSMUSG00000035851.15	ENSMUST00000119339.8
ENSMUSG00000032826.20_1119	chr3	126821018	126821150	-	introns	Ank2	ENSMUSG00000032826.20	ENSMUST00000182078.9
ENSMUSG00000022568.18_5303	chr15	75920048	75920115	-	cds	Scrib	ENSMUSG00000022568.18	ENSMUST00000002603.12
ENSMUSG00000048537.17_3296	chr9	44626618	44626694	-	cds	Phldb1	ENSMUSG00000048537.17	ENSMUST00000147495.8
ENSMUSG00000052062.15_96	chr1	62088896	62089014	+	introns	Pard3b	ENSMUSG00000052062.15	ENSMUST00000138768.8
ENSMUSG00000015143.16_4572	chr12	80256133	80256197	-	cds	Actn1	ENSMUSG00000015143.16	ENSMUST00000021554.16
ENSMUSG00000032332.18_3442	chr9	79563994	79564044	-	cds	Col12a1	ENSMUSG00000032332.18	ENSMUST00000071750.13
ENSMUSG00000021699.18_4911	chr13	109004335	109004423	+	introns	Pde4d	ENSMUSG00000021699.18	ENSMUST00000122041.8
ENSMUSG00000027575.20_949	chr2	180614488	180614589	+	cds	Arfgap1	ENSMUSG00000027575.20	ENSMUST00000108862.8
ENSMUSG00000008855.18_4362	chr11	102097424	102097492	-	cds	Hdac5	ENSMUSG00000008855.18	ENSMUST00000107151.9
ENSMUSG00000048612.17_6735	chr19	38012479	38012583	-	introns	Myof	ENSMUSG00000048612.17	ENSMUST00000172095.3
ENSMUSG00000037487.8_5236	chr15	38000814	38000892	-	cds	Ubr5	ENSMUSG00000037487.8	ENSMUST00000110336.4
ENSMUSG00000024975.14_6805	chr19	53895028	53895125	+	fiveUTRs	Pdcd4	ENSMUSG00000024975.14	ENSMUST00000074371.13
ENSMUSG00000058318.16_692	chr2	92151650	92151733	+	introns	Phf21a	ENSMUSG00000058318.16	ENSMUST00000044036.15
ENSMUSG00000028759.14_1414	chr4	137968757	137968831	+	cds	Hp1bp3	ENSMUSG00000028759.14	ENSMUST00000105827.8
ENSMUSG00000028161.18_1136	chr3	136392077	136392162	+	introns	Ppp3ca	ENSMUSG00000028161.18	ENSMUST00000124206.2
ENSMUSG00000021910.16_4998	chr14	30906922	30907008	-	cds	Nisch	ENSMUSG00000021910.16	ENSMUST00000168206.8
ENSMUSG00000026727.11_407	chr2	13109746	13109809	-	introns	Rsu1	ENSMUSG00000026727.11	ENSMUST00000114791.9
ENSMUSG00000035569.18_3145	chr8	123620699	123620803	-	cds	Ankrd11	ENSMUSG00000035569.18	ENSMUST00000098334.13
ENSMUSG00000029913.15_2075	chr6	65816627	65816726	+	introns	Prdm5	ENSMUSG00000029913.15	ENSMUST00000031976.14
ENSMUSG00000029093.15_1588	chr5	36357854	36357945	-	introns	Sorcs2	ENSMUSG00000029093.15	ENSMUST00000037370.14
ENSMUSG00000022708.17_5725	chr16	42978887	42978962	+	fiveUTRs	Zbtb20	ENSMUSG00000022708.17	ENSMUST00000151244.8
ENSMUSG00000042625.17_6094	chr17	56885930	56885986	-	cds	Safb2	ENSMUSG00000042625.17	ENSMUST00000144255.8
ENSMUSG00000020375.10_4091	chr11	50304163	50304233	-	introns	Rufy1	ENSMUSG00000020375.10	ENSMUST00000020643.4
ENSMUSG00000033788.16_2115	chr6	84065208	84065285	+	introns	Dysf	ENSMUSG00000033788.16	ENSMUST00000113821.8
ENSMUSG00000005360.15_5170	chr15	8699421	8699531	-	introns	Slc1a3	ENSMUSG00000005360.15	ENSMUST00000005493.14
ENSMUSG00000033306.16_5668	chr16	24484816	24484892	+	introns	Lpp	ENSMUSG00000033306.16	ENSMUST00000231352.2
ENSMUSG00000022297.16_5240	chr15	38887455	38887509	+	introns	Fzd6	ENSMUSG00000022297.16	ENSMUST00000179165.9
ENSMUSG00000023852.15_5862	chr17	15948449	15948514	+	cds	Chd1	ENSMUSG00000023852.15	ENSMUST00000024627.14
ENSMUSG00000038872.11_3002	chr8	109520239	109520358	+	cds	Zfhx3	ENSMUSG00000038872.11	ENSMUST00000220518.2
ENSMUSG00000021264.13_4642	chr12	108759838	108759943	+	cds	Yy1	ENSMUSG00000021264.13	ENSMUST00000021692.9
ENSMUSG00000038729.25_1234	chr4	57820300	57820416	+	threeUTRs	Pakap	ENSMUSG00000038729.25	ENSMUST00000098066.9
ENSMUSG00000026796.17_566	chr2	32809819	32809898	+	cds	Niban2	ENSMUSG00000026796.17	ENSMUST00000028135.15
ENSMUSG00000029761.17_2025	chr6	34734919	34734998	+	cds	Cald1	ENSMUSG00000029761.17	ENSMUST00000079391.10
ENSMUSG00000068699.13_2005	chr6	29444145	29444229	+	cds	Flnc	ENSMUSG00000068699.13	ENSMUST00000065090.8
ENSMUSG00000052632.17_4500	chr12	21268015	21268080	+	cds	Asap2	ENSMUSG00000052632.17	ENSMUST00000064595.15
ENSMUSG00000038264.9_3359	chr9	57847590	57847645	+	cds	Sema7a	ENSMUSG00000038264.9	ENSMUST00000214314.2
ENSMUSG00000032560.15_3473	chr9	104046415	104046501	-	introns	Dnajc13	ENSMUSG00000032560.15	ENSMUST00000035170.13
ENSMUSG00000035125.11_2093	chr6	81909796	81909889	+	cds	Gcfc2	ENSMUSG00000035125.11	ENSMUST00000043195.11
ENSMUSG00000024163.18_5892	chr17	25133433	25133501	-	cds	Mapk8ip3	ENSMUSG00000024163.18	ENSMUST00000146923.8
ENSMUSG00000003345.17_3780	chr10	80475013	80475093	+	cds	Csnk1g2	ENSMUSG00000003345.17	ENSMUST00000079773.14
ENSMUSG00000044308.18_634	chr2	69748861	69748948	+	introns	Ubr3	ENSMUSG00000044308.18	ENSMUST00000055758.16
ENSMUSG00000015133.18_2511	chr7	65988860	65988928	-	introns	Lrrk1	ENSMUSG00000015133.18	ENSMUST00000015277.14
ENSMUSG00000025616.15_5771	chr16	87273698	87273761	+	cds	Usp16	ENSMUSG00000025616.15	ENSMUST00000026710.12
ENSMUSG00000039741.16_4459	chr11	120174935	120174994	+	cds	Bahcc1	ENSMUSG00000039741.16	ENSMUST00000122148.8
ENSMUSG00000031925.18_3183	chr9	13532603	13532684	+	cds	Maml2	ENSMUSG00000031925.18	ENSMUST00000159294.9
ENSMUSG00000031540.15_2777	chr8	23428579	23428662	+	cds	Kat6a	ENSMUSG00000031540.15	ENSMUST00000110696.8
ENSMUSG00000027312.15_801	chr2	130830429	130830514	+	introns	Atrn	ENSMUSG00000027312.15	ENSMUST00000028781.9
ENSMUSG00000021494.10_4791	chr13	55683681	55683752	-	cds	Ddx41	ENSMUSG00000021494.10	ENSMUST00000021956.9
ENSMUSG00000019923.15_3700	chr10	72492922	72493018	+	cds	Zwint	ENSMUSG00000019923.15	ENSMUST00000020081.11
ENSMUSG00000032487.9_258	chr1	149978476	149978529	+	cds	Ptgs2	ENSMUSG00000032487.9	ENSMUST00000035065.9
ENSMUSG00000029705.18_1865	chr5	136512193	136512267	-	introns	Cux1	ENSMUSG00000029705.18	ENSMUST00000176216.9
ENSMUSG00000039542.17_3325	chr9	49434694	49434800	-	introns	Ncam1	ENSMUSG00000039542.17	ENSMUST00000193547.6
ENSMUSG00000021493.16_4789	chr13	55656705	55656763	-	cds	Pdlim7	ENSMUSG00000021493.16	ENSMUST00000155098.8
ENSMUSG00000024767.12_6645	chr19	7177284	7177353	-	cds	Otub1	ENSMUSG00000024767.12	ENSMUST00000025679.11
ENSMUSG00000038872.11_3011	chr8	109676803	109676915	+	cds	Zfhx3	ENSMUSG00000038872.11	ENSMUST00000220518.2
ENSMUSG00000043903.5_3111	chr8	122989725	122989823	+	cds	Zfp469	ENSMUSG00000043903.5	ENSMUST00000187142.3
ENSMUSG00000105835.2_1611	chr5	65623259	65623335	-	introns	Gm43552	ENSMUSG00000105835.2	ENSMUST00000196121.2
ENSMUSG00000023977.16_6064	chr17	47268040	47268100	-	cds	Ubr2	ENSMUSG00000023977.16	ENSMUST00000113337.10
ENSMUSG00000041852.16_5428	chr15	82739360	82739421	-	cds	Tcf20	ENSMUSG00000041852.16	ENSMUST00000048966.7
ENSMUSG00000018379.18_4262	chr11	87938798	87938886	+	cds	Srsf1	ENSMUSG00000018379.18	ENSMUST00000139129.9
ENSMUSG00000034591.6_3821	chr10	83113942	83114018	-	introns	Slc41a2	ENSMUSG00000034591.6	ENSMUST00000039956.6
ENSMUSG00000022808.6_5689	chr16	33091715	33091820	+	introns	Snx4	ENSMUSG00000022808.6	ENSMUST00000231389.2
ENSMUSG00000045302.14_1556	chr5	31116542	31116613	-	cds	Preb	ENSMUSG00000045302.14	ENSMUST00000201821.4
ENSMUSG00000029478.17_1812	chr5	125132789	125132848	-	cds	Ncor2	ENSMUSG00000029478.17	ENSMUST00000111402.9
ENSMUSG00000071054.13_6099	chr17	56900690	56900755	+	cds	Safb	ENSMUSG00000071054.13	ENSMUST00000182533.8
ENSMUSG00000028760.17_1412	chr4	137903221	137903292	+	cds	Eif4g3	ENSMUSG00000028760.17	ENSMUST00000084215.12
ENSMUSG00000028760.17_1407	chr4	137720948	137720994	+	fiveUTRs	Eif4g3	ENSMUSG00000028760.17	ENSMUST00000139759.8
ENSMUSG00000020775.14_4418	chr11	116025987	116026060	-	cds	Mrpl38	ENSMUSG00000020775.14	ENSMUST00000106439.2
ENSMUSG00000022475.20_5488	chr15	97697453	97697512	-	cds	Hdac7	ENSMUSG00000022475.20	ENSMUST00000079838.14
ENSMUSG00000039286.13_972	chr3	27592111	27592186	-	cds	Fndc3b	ENSMUSG00000039286.13	ENSMUST00000195008.6
ENSMUSG00000092329.2_3064	chr8	122991255	122991323	+	cds	Zfp469	ENSMUSG00000092329.2	ENSMUST00000187142.3
ENSMUSG00000026193.16_111	chr1	71638374	71638440	-	cds	Fn1	ENSMUSG00000026193.16	ENSMUST00000188894.7
ENSMUSG00000015143.16_4568	chr12	80239119	80239159	-	cds	Actn1	ENSMUSG00000015143.16	ENSMUST00000021554.16
ENSMUSG00000019920.19_3654	chr10	58184828	58184935	+	introns	Lims1	ENSMUSG00000019920.19	ENSMUST00000020078.14
ENSMUSG00000022557.12_5337	chr15	76343272	76343351	-	introns	Bop1	ENSMUSG00000022557.12	ENSMUST00000023217.11
ENSMUSG00000059146.13_2534	chr7	78202504	78202605	-	introns	Ntrk3	ENSMUSG00000059146.13	ENSMUST00000039431.14
ENSMUSG00000109061.2_2734	chr8	4293553	4293613	+	cds	Map2k7	ENSMUSG00000109061.2	ENSMUST00000110998.9
ENSMUSG00000020231.16_3712	chr10	76146853	76146940	-	introns	Dip2a	ENSMUSG00000020231.16	ENSMUST00000160048.8
ENSMUSG00000030276.20_2227	chr6	113376687	113376733	+	cds	Ttll3	ENSMUSG00000030276.20	ENSMUST00000032414.11
ENSMUSG00000024335.21_5986	chr17	34337514	34337590	-	cds	Brd2	ENSMUSG00000024335.21	ENSMUST00000114242.9
ENSMUSG00000037876.18_3680	chr10	67028477	67028551	+	fiveUTRs	Jmjd1c	ENSMUSG00000037876.18	ENSMUST00000174317.8
ENSMUSG00000045763.9_5182	chr15	25364892	25364978	-	cds	Basp1	ENSMUSG00000045763.9	ENSMUST00000058845.9
ENSMUSG00000054808.16_2422	chr7	28604162	28604220	-	introns	Actn4	ENSMUSG00000054808.16	ENSMUST00000068045.14
ENSMUSG00000014361.6_781	chr2	128572583	128572683	+	introns	Mertk	ENSMUSG00000014361.6	ENSMUST00000014505.5
ENSMUSG00000029135.11_1563	chr5	32304375	32304432	+	cds	Fosl2	ENSMUSG00000029135.11	ENSMUST00000031017.11
ENSMUSG00000039263.17_934	chr2	173962426	173962489	+	cds	Npepl1	ENSMUSG00000039263.17	ENSMUST00000044415.16
ENSMUSG00000013858.15_3749	chr10	79814226	79814296	-	cds	Tmem259	ENSMUSG00000013858.15	ENSMUST00000052885.14
ENSMUSG00000001419.18_1035	chr3	88053982	88054051	+	fiveUTRs	Mef2d	ENSMUSG00000001419.18	ENSMUST00000001455.13
ENSMUSG00000032332.18_3436	chr9	79519678	79519732	-	cds	Col12a1	ENSMUSG00000032332.18	ENSMUST00000135009.8
ENSMUSG00000037411.11_1873	chr5	137098556	137098643	-	introns	Serpine1	ENSMUSG00000037411.11	ENSMUST00000041388.11
ENSMUSG00000016664.17_5439	chr15	83344043	83344119	-	fiveUTRs	Pacsin2	ENSMUSG00000016664.17	ENSMUST00000171436.8
ENSMUSG00000039205.17_554	chr2	32266361	32266440	+	cds	Ciz1	ENSMUSG00000039205.17	ENSMUST00000113334.8
ENSMUSG00000032555.11_3471	chr9	103224835	103224920	+	introns	Topbp1	ENSMUSG00000032555.11	ENSMUST00000035164.10
ENSMUSG00000040269.6_962	chr3	8960446	8960523	-	introns	Mrps28	ENSMUSG00000040269.6	ENSMUST00000042148.6
ENSMUSG00000040463.17_4201	chr11	72338883	72338939	+	cds	Mybbp1a	ENSMUSG00000040463.17	ENSMUST00000045633.6
ENSMUSG00000001507.17_4295	chr11	94951170	94951264	-	introns	Itga3	ENSMUSG00000001507.17	ENSMUST00000107739.8
ENSMUSG00000022557.12_5336	chr15	76338356	76338449	-	cds	Bop1	ENSMUSG00000022557.12	ENSMUST00000023217.11
ENSMUSG00000021186.10_4627	chr12	101772224	101772296	-	introns	Fbln5	ENSMUSG00000021186.10	ENSMUST00000021603.9
ENSMUSG00000002835.10_6077	chr17	56365984	56366066	+	cds	Chaf1a	ENSMUSG00000002835.10	ENSMUST00000002914.10
ENSMUSG00000024937.16_6599	chr19	5764360	5764459	-	introns	Ehbp1l1	ENSMUSG00000024937.16	ENSMUST00000049295.15
ENSMUSG00000030068.5_2192	chr6	99378711	99378800	-	threeUTRs	Gm20696	ENSMUSG00000030068.5	ENSMUST00000155466.2
ENSMUSG00000022377.17_5276	chr15	64024679	64024768	-	cds	Asap1	ENSMUSG00000022377.17	ENSMUST00000177371.8
ENSMUSG00000035299.17_6965	chrX	168600593	168600684	+	fiveUTRs	Mid1	ENSMUSG00000035299.17	ENSMUST00000112104.8
ENSMUSG00000016918.16_9	chr1	12916930	12917008	+	introns	Sulf1	ENSMUSG00000016918.16	ENSMUST00000177608.8
ENSMUSG00000042292.19_5411	chr15	80974491	80974559	-	fiveUTRs	Mrtfa	ENSMUSG00000042292.19	ENSMUST00000149582.8
ENSMUSG00000025153.10_4474	chr11	120706093	120706176	-	cds	Fasn	ENSMUSG00000025153.10	ENSMUST00000055655.9
ENSMUSG00000033955.14_674	chr2	84892689	84892789	+	cds	Tnks1bp1	ENSMUSG00000033955.14	ENSMUST00000111605.9
ENSMUSG00000036591.17_427	chr2	20921673	20921753	-	introns	Arhgap21	ENSMUSG00000036591.17	ENSMUST00000154230.9
ENSMUSG00000031565.19_2784	chr8	26049700	26049773	+	threeUTRs	Fgfr1	ENSMUSG00000031565.19	ENSMUST00000138455.2
ENSMUSG00000016087.14_3248	chr9	32421648	32421755	-	fiveUTRs	Fli1	ENSMUSG00000016087.14	ENSMUST00000183767.2
ENSMUSG00000039929.15_5776	chr16	90555667	90555749	-	introns	Urb1	ENSMUSG00000039929.15	ENSMUST00000140920.2
ENSMUSG00000028532.15_1266	chr4	100640863	100640965	+	introns	Cachd1	ENSMUSG00000028532.15	ENSMUST00000030257.15
ENSMUSG00000028849.18_1327	chr4	126127686	126127735	-	cds	Map7d1	ENSMUSG00000028849.18	ENSMUST00000125981.8
ENSMUSG00000041313.15_1965	chr5	148266657	148266735	-	threeUTRs	Slc7a1	ENSMUSG00000041313.15	ENSMUST00000048116.15
ENSMUSG00000024548.12_6530	chr18	79095276	79095355	-	introns	Setbp1	ENSMUSG00000024548.12	ENSMUST00000025430.11
ENSMUSG00000006498.17_3741	chr10	79690515	79690590	+	cds	Ptbp1	ENSMUSG00000006498.17	ENSMUST00000172282.8
ENSMUSG00000019990.16_3612	chr10	20596674	20596756	-	introns	Pde7b	ENSMUSG00000019990.16	ENSMUST00000020165.14
ENSMUSG00000032030.17_3339	chr9	53550531	53550608	-	introns	Cul5	ENSMUSG00000032030.17	ENSMUST00000166367.8
ENSMUSG00000023027.14_5531	chr15	100126080	100126131	+	fiveUTRs	Atf1	ENSMUSG00000023027.14	ENSMUST00000023769.11
ENSMUSG00000056427.11_4055	chr11	35221155	35221235	+	introns	Slit3	ENSMUSG00000056427.11	ENSMUST00000069837.4
ENSMUSG00000020260.10_3727	chr10	77102884	77102940	+	cds	Pofut2	ENSMUSG00000020260.10	ENSMUST00000020493.9
ENSMUSG00000055799.14_2085	chr6	72605269	72605386	-	introns	Tcf7l1	ENSMUSG00000055799.14	ENSMUST00000069536.12
ENSMUSG00000022565.16_5320	chr15	76064136	76064215	-	cds	Plec	ENSMUSG00000022565.16	ENSMUST00000054449.14
ENSMUSG00000027829.16_1003	chr3	65865192	65865281	-	cds	Ccnl1	ENSMUSG00000027829.16	ENSMUST00000129002.8
ENSMUSG00000045205.17_1180	chr4	11300382	11300468	-	introns	Dpy19l4	ENSMUSG00000045205.17	ENSMUST00000139385.8
ENSMUSG00000032481.18_3511	chr9	110000084	110000136	+	cds	Smarcc1	ENSMUSG00000032481.18	ENSMUST00000088716.12
ENSMUSG00000036188.5_4516	chr12	36222424	36222489	+	introns	Ankmy2	ENSMUSG00000036188.5	ENSMUST00000041640.5
ENSMUSG00000024817.14_6715	chr19	30054078	30054151	+	introns	Uhrf2	ENSMUSG00000024817.14	ENSMUST00000137368.2
ENSMUSG00000022914.18_5809	chr16	95883379	95883491	-	cds	Brwd1	ENSMUSG00000022914.18	ENSMUST00000099502.9
ENSMUSG00000007817.16_4977	chr14	25550644	25550735	+	fiveUTRs	Zmiz1	ENSMUSG00000007817.16	ENSMUST00000162645.8
ENSMUSG00000022443.18_5361	chr15	77664164	77664234	-	cds	Myh9	ENSMUSG00000022443.18	ENSMUST00000016771.13
ENSMUSG00000034832.16_2111	chr6	83433319	83433360	-	fiveUTRs	Tet3	ENSMUSG00000034832.16	ENSMUST00000186548.7
ENSMUSG00000026556.16_321	chr1	171831297	171831405	-	threeUTRs	Vangl2	ENSMUSG00000026556.16	ENSMUST00000027837.13
ENSMUSG00000042548.15_840	chr2	153188324	153188390	+	introns	Asxl1	ENSMUSG00000042548.15	ENSMUST00000227428.2
ENSMUSG00000056501.4_916	chr2	167531574	167531651	+	cds	Cebpb	ENSMUSG00000056501.4	ENSMUST00000070642.4
ENSMUSG00000001119.8_3724	chr10	76552095	76552158	-	cds	Col6a1	ENSMUSG00000001119.8	ENSMUST00000001147.5
ENSMUSG00000064080.13_2156	chr6	91241754	91241819	+	cds	Fbln2	ENSMUSG00000064080.13	ENSMUST00000113498.9
ENSMUSG00000027198.17_696	chr2	93600013	93600101	-	threeUTRs	Ext2	ENSMUSG00000027198.17	ENSMUST00000125407.8
ENSMUSG00000028032.14_1125	chr3	131303502	131303596	+	threeUTRs	Papss1	ENSMUSG00000028032.14	ENSMUST00000197402.5
ENSMUSG00000023977.16_6063	chr17	47267593	47267663	-	cds	Ubr2	ENSMUSG00000023977.16	ENSMUST00000113337.10
ENSMUSG00000062604.12_1532	chr5	23729550	23729614	-	cds	Srpk2	ENSMUSG00000062604.12	ENSMUST00000088392.9
ENSMUSG00000022377.17_5277	chr15	64148389	64148449	-	introns	Asap1	ENSMUSG00000022377.17	ENSMUST00000177371.8
ENSMUSG00000026837.17_480	chr2	27901097	27901147	+	cds	Col5a1	ENSMUSG00000026837.17	ENSMUST00000028280.14
ENSMUSG00000010755.18_2716	chr7	143113386	143113446	-	cds	Cars	ENSMUSG00000010755.18	ENSMUST00000010899.14
ENSMUSG00000024242.16_6173	chr17	80898748	80898827	-	introns	Map4k3	ENSMUSG00000024242.16	ENSMUST00000112389.9
ENSMUSG00000060098.12_2992	chr8	106947458	106947553	+	introns	Prmt7	ENSMUSG00000060098.12	ENSMUST00000071592.12
ENSMUSG00000044229.10_3321	chr9	48140526	48140611	+	fiveUTRs	Nxpe4	ENSMUSG00000044229.10	ENSMUST00000216998.2
ENSMUSG00000039477.17_1924	chr5	142744695	142744771	-	introns	Tnrc18	ENSMUSG00000039477.17	ENSMUST00000152247.8
ENSMUSG00000114942.2_5066	chr14	57936715	57936774	-	cds	Gm49361	ENSMUSG00000114942.2	ENSMUST00000174694.8
ENSMUSG00000035342.15_6770	chr19	45003906	45003988	+	fiveUTRs	Lzts2	ENSMUSG00000035342.15	ENSMUST00000237148.2
ENSMUSG00000030068.5_2191	chr6	99372065	99372126	-	threeUTRs	Gm20696	ENSMUSG00000030068.5	ENSMUST00000155466.2
ENSMUSG00000022665.16_5730	chr16	44916932	44917045	+	cds	Ccdc80	ENSMUSG00000022665.16	ENSMUST00000099498.10
ENSMUSG00000043831.13_2513	chr7	66889029	66889099	+	introns	Lysmd4	ENSMUSG00000043831.13	ENSMUST00000208512.2
ENSMUSG00000062866.17_3600	chr10	13304238	13304355	-	introns	Phactr2	ENSMUSG00000062866.17	ENSMUST00000105545.12
ENSMUSG00000033788.16_2117	chr6	84160682	84160762	+	introns	Dysf	ENSMUSG00000033788.16	ENSMUST00000113821.8
ENSMUSG00000024941.10_6610	chr19	5809693	5809775	-	cds	Scyl1	ENSMUSG00000024941.10	ENSMUST00000236978.2
ENSMUSG00000034543.16_3985	chr11	3634658	3634740	+	cds	Morc2a	ENSMUSG00000034543.16	ENSMUST00000096441.5
ENSMUSG00000070469.13_2547	chr7	82069644	82069757	+	introns	Adamtsl3	ENSMUSG00000070469.13	ENSMUST00000173287.8
ENSMUSG00000020994.6_4535	chr12	59118309	59118385	+	cds	Pnn	ENSMUSG00000020994.6	ENSMUST00000021381.6
ENSMUSG00000039476.14_523	chr2	30736546	30736620	+	introns	Prrx2	ENSMUSG00000039476.14	ENSMUST00000113592.9
ENSMUSG00000040152.9_734	chr2	117942509	117942575	+	fiveUTRs	Thbs1	ENSMUSG00000040152.9	ENSMUST00000039559.9
ENSMUSG00000027364.15_776	chr2	126584254	126584330	-	introns	Usp50	ENSMUSG00000027364.15	ENSMUST00000136319.8
ENSMUSG00000001151.11_3714	chr10	76272015	76272124	-	introns	Pcnt	ENSMUSG00000001151.11	ENSMUST00000217838.2
ENSMUSG00000052920.17_6717	chr19	31501546	31501622	-	introns	Prkg1	ENSMUSG00000052920.17	ENSMUST00000065067.14
ENSMUSG00000058013.12_1652	chr5	93313151	93313230	+	cds	Septin11	ENSMUSG00000058013.12	ENSMUST00000074733.11
ENSMUSG00000030096.9_2159	chr6	91716948	91717020	+	cds	Slc6a6	ENSMUSG00000030096.9	ENSMUST00000032185.9
ENSMUSG00000039607.18_3542	chr9	116591074	116591178	-	introns	Rbms3	ENSMUSG00000039607.18	ENSMUST00000111773.10
ENSMUSG00000034040.18_1833	chr5	131122181	131122283	-	introns	Galnt17	ENSMUSG00000034040.18	ENSMUST00000086023.13
ENSMUSG00000026970.17_622	chr2	60693115	60693197	-	fiveUTRs	Rbms1	ENSMUSG00000026970.17	ENSMUST00000112509.2
ENSMUSG00000010608.16_4587	chr12	83721147	83721242	+	cds	Rbm25	ENSMUSG00000010608.16	ENSMUST00000181983.8
ENSMUSG00000073563.4_6454	chr18	53995579	53995605	+	fiveUTRs	Csnk1g3	ENSMUSG00000073563.4	ENSMUST00000069597.8
ENSMUSG00000025812.19_3172	chr8	128214609	128214702	+	introns	Pard3	ENSMUSG00000025812.19	ENSMUST00000162309.8
ENSMUSG00000034525.8_4828	chr13	70752235	70752300	-	cds	Ice1	ENSMUSG00000034525.8	ENSMUST00000043493.7
ENSMUSG00000009647.14_3664	chr10	59398249	59398319	-	threeUTRs	Mcu	ENSMUSG00000009647.14	ENSMUST00000161435.2
ENSMUSG00000029190.20_1592	chr5	36773685	36773750	-	cds	D5Ertd579e	ENSMUSG00000029190.20	ENSMUST00000031091.13
ENSMUSG00000022565.16_5318	chr15	76063630	76063727	-	cds	Plec	ENSMUSG00000022565.16	ENSMUST00000054449.14
ENSMUSG00000036792.13_598	chr2	48969740	48969823	+	fiveUTRs	Mbd5	ENSMUSG00000036792.13	ENSMUST00000112745.8
ENSMUSG00000032366.16_3400	chr9	66956377	66956438	-	cds	Tpm1	ENSMUSG00000032366.16	ENSMUST00000113705.8
ENSMUSG00000001632.17_2223	chr6	113292341	113292443	+	cds	Brpf1	ENSMUSG00000001632.17	ENSMUST00000113122.8
ENSMUSG00000092329.2_3056	chr8	121141749	121141825	+	introns	Galnt2l	ENSMUSG00000092329.2	ENSMUST00000127664.2
ENSMUSG00000019843.15_3640	chr10	39402272	39402342	+	introns	Fyn	ENSMUSG00000019843.15	ENSMUST00000063091.13
ENSMUSG00000021959.17_5068	chr14	57936715	57936774	-	cds	Gm49361	ENSMUSG00000021959.17	ENSMUST00000174694.8
ENSMUSG00000022346.18_5266	chr15	61858806	61858871	+	fiveUTRs	Myc	ENSMUSG00000022346.18	ENSMUST00000161976.8
ENSMUSG00000096054.4_3586	chr10	5180721	5180824	-	introns	Syne1	ENSMUSG00000096054.4	ENSMUST00000215295.2
ENSMUSG00000027329.10_806	chr2	131020450	131020548	-	cds	Cenpb	ENSMUSG00000027329.10	ENSMUST00000089510.5
ENSMUSG00000031502.12_2748	chr8	11352454	11352521	-	introns	Col4a1	ENSMUSG00000031502.12	ENSMUST00000033898.10
ENSMUSG00000068917.13_1050	chr3	89076137	89076231	+	cds	Clk2	ENSMUSG00000068917.13	ENSMUST00000121212.9
ENSMUSG00000036617.18_424	chr2	20811232	20811299	+	cds	Etl4	ENSMUSG00000036617.18	ENSMUST00000114627.8
ENSMUSG00000048264.17_4702	chr13	9448373	9448458	+	introns	Dip2c	ENSMUSG00000048264.17	ENSMUST00000174552.8
ENSMUSG00000033216.10_2137	chr6	88369218	88369292	-	fiveUTRs	Eefsec	ENSMUSG00000033216.10	ENSMUST00000203213.3
ENSMUSG00000044229.10_3322	chr9	48168061	48168164	+	fiveUTRs	Nxpe4	ENSMUSG00000044229.10	ENSMUST00000216998.2
ENSMUSG00000003119.15_4330	chr11	98094683	98094773	+	cds	Cdk12	ENSMUSG00000003119.15	ENSMUST00000107539.8
ENSMUSG00000039607.18_3539	chr9	116427904	116427998	-	introns	Rbms3	ENSMUSG00000039607.18	ENSMUST00000111773.10
ENSMUSG00000019947.11_3682	chr10	67933175	67933245	-	cds	Arid5b	ENSMUSG00000019947.11	ENSMUST00000219238.2
ENSMUSG00000025880.12_6517	chr18	75502077	75502167	+	cds	Smad7	ENSMUSG00000025880.12	ENSMUST00000026999.10
ENSMUSG00000058704.10_6153	chr17	74545247	74545327	-	threeUTRs	Memo1	ENSMUSG00000058704.10	ENSMUST00000233176.2
ENSMUSG00000042548.15_841	chr2	153241345	153241407	+	cds	Asxl1	ENSMUSG00000042548.15	ENSMUST00000227428.2
ENSMUSG00000048154.18_5509	chr15	98761687	98761763	-	cds	Kmt2d	ENSMUSG00000048154.18	ENSMUST00000178486.9
ENSMUSG00000038872.11_3007	chr8	109675507	109675614	+	cds	Zfhx3	ENSMUSG00000038872.11	ENSMUST00000220518.2
ENSMUSG00000030410.17_2372	chr7	18810427	18810478	+	cds	Dmwd	ENSMUSG00000030410.17	ENSMUST00000032570.14
ENSMUSG00000032220.11_3411	chr9	70265354	70265420	+	threeUTRs	Myo1e	ENSMUSG00000032220.11	ENSMUST00000214042.2
ENSMUSG00000039126.11_6701	chr19	17101021	17101105	+	cds	Prune2	ENSMUSG00000039126.11	ENSMUST00000087689.5
ENSMUSG00000030259.13_2323	chr6	145732163	145732259	+	fiveUTRs	Rassf8	ENSMUSG00000030259.13	ENSMUST00000111704.8
ENSMUSG00000045482.17_1950	chr5	144761371	144761423	+	cds	Trrap	ENSMUSG00000045482.17	ENSMUST00000100467.10
ENSMUSG00000039219.19_4709	chr13	14344514	14344594	+	cds	Arid4b	ENSMUSG00000039219.19	ENSMUST00000129488.8
ENSMUSG00000037306.14_1377	chr4	134329820	134329895	-	introns	Man1c1	ENSMUSG00000037306.14	ENSMUST00000038628.4
ENSMUSG00000106631.3_1695	chr5	107699542	107699615	+	introns	Gm42669	ENSMUSG00000106631.3	ENSMUST00000143074.2
ENSMUSG00000020823.17_4430	chr11	117045449	117045526	+	introns	Sec14l1	ENSMUSG00000020823.17	ENSMUST00000021177.15
ENSMUSG00000035011.16_3798	chr10	80984018	80984054	+	cds	Zbtb7a	ENSMUSG00000035011.16	ENSMUST00000048128.15
ENSMUSG00000070047.15_2814	chr8	45403722	45403792	+	cds	Fat1	ENSMUSG00000070047.15	ENSMUST00000191428.7
ENSMUSG00000002948.20_2733	chr8	4293553	4293613	+	cds	Map2k7	ENSMUSG00000002948.20	ENSMUST00000110998.9
ENSMUSG00000044948.18_6799	chr19	47843721	47843790	-	introns	Cfap43	ENSMUSG00000044948.18	ENSMUST00000026048.10
ENSMUSG00000035621.14_3763	chr10	79986122	79986193	+	cds	Midn	ENSMUSG00000035621.14	ENSMUST00000099492.10
ENSMUSG00000047454.13_4561	chr12	78563502	78563570	+	introns	Gphn	ENSMUSG00000047454.13	ENSMUST00000052472.6
ENSMUSG00000033149.18_5735	chr16	45645122	45645200	-	cds	Phldb2	ENSMUSG00000033149.18	ENSMUST00000036355.13
ENSMUSG00000037692.15_1360	chr4	132790355	132790428	+	cds	Ahdc1	ENSMUSG00000037692.15	ENSMUST00000105915.8
ENSMUSG00000054414.5_1105	chr3	115765456	115765540	-	introns	Slc30a7	ENSMUSG00000054414.5	ENSMUST00000067485.4
ENSMUSG00000024457.17_6029	chr17	37168562	37168651	+	cds	Trim26	ENSMUSG00000024457.17	ENSMUST00000179968.8
ENSMUSG00000018340.14_4107	chr11	54876948	54877008	-	cds	Anxa6	ENSMUSG00000018340.14	ENSMUST00000102727.3
ENSMUSG00000018974.8_1724	chr5	113884705	113884810	-	cds	Sart3	ENSMUSG00000018974.8	ENSMUST00000019118.8
ENSMUSG00000004085.15_643	chr2	72227371	72227452	+	introns	Map3k20	ENSMUSG00000004085.15	ENSMUST00000090824.12
ENSMUSG00000030067.18_2182	chr6	99319917	99320040	-	threeUTRs	Gm20696	ENSMUSG00000030067.18	ENSMUST00000155466.2
ENSMUSG00000048537.17_3291	chr9	44607351	44607473	-	cds	Phldb1	ENSMUSG00000048537.17	ENSMUST00000147495.8
ENSMUSG00000079477.10_2135	chr6	88022020	88022075	-	fiveUTRs	Rab7	ENSMUSG00000079477.10	ENSMUST00000113600.10
ENSMUSG00000064138.15_4843	chr13	77955912	77955969	+	threeUTRs	Fam172a	ENSMUSG00000064138.15	ENSMUST00000224217.2
ENSMUSG00000006800.15_904	chr2	165949254	165949333	-	introns	Sulf2	ENSMUSG00000006800.15	ENSMUST00000109249.9
ENSMUSG00000022556.12_5339	chr15	76384344	76384413	+	cds	Hsf1	ENSMUSG00000022556.12	ENSMUST00000227478.2
ENSMUSG00000045975.9_5813	chr16	97752778	97752865	-	cds	Zbtb21	ENSMUSG00000045975.9	ENSMUST00000113734.9
ENSMUSG00000061950.18_6129	chr17	66090240	66090297	+	fiveUTRs	Ppp4r1	ENSMUSG00000061950.18	ENSMUST00000161324.8
ENSMUSG00000032187.17_3226	chr9	21612186	21612274	+	cds	Smarca4	ENSMUSG00000032187.17	ENSMUST00000034707.15
ENSMUSG00000048878.7_4375	chr11	103008198	103008294	+	cds	Hexim1	ENSMUSG00000048878.7	ENSMUST00000053063.7
ENSMUSG00000037852.9_2851	chr8	65096211	65096282	-	introns	Cpe	ENSMUSG00000037852.9	ENSMUST00000048967.9
ENSMUSG00000099908.2_5634	chr16	18696116	18696168	+	fiveUTRs	Hira	ENSMUSG00000099908.2	ENSMUST00000120532.9
ENSMUSG00000039262.17_539	chr2	32073250	32073313	+	cds	Prrc2b	ENSMUSG00000039262.17	ENSMUST00000036691.14
ENSMUSG00000015709.10_2556	chr7	84014959	84015039	-	fiveUTRs	Arnt2	ENSMUSG00000015709.10	ENSMUST00000209133.2
ENSMUSG00000069565.13_3766	chr10	80110643	80110704	+	cds	Dazap1	ENSMUSG00000069565.13	ENSMUST00000156935.8
ENSMUSG00000020354.16_4078	chr11	46963683	46963783	-	introns	Sgcd	ENSMUSG00000020354.16	ENSMUST00000109220.8
ENSMUSG00000002983.18_2386	chr7	19356092	19356184	-	fiveUTRs	Relb	ENSMUSG00000002983.18	ENSMUST00000153309.8
ENSMUSG00000029860.17_2046	chr6	42328829	42328906	+	cds	Zyx	ENSMUSG00000029860.17	ENSMUST00000203652.3
ENSMUSG00000041096.14_6953	chrX	151124730	151124803	-	cds	Tspyl2	ENSMUSG00000041096.14	ENSMUST00000044509.7
ENSMUSG00000026843.16_534	chr2	31502506	31502571	+	cds	Fubp3	ENSMUSG00000026843.16	ENSMUST00000113482.8
ENSMUSG00000043903.5_3114	chr8	122991337	122991431	+	cds	Zfp469	ENSMUSG00000043903.5	ENSMUST00000187142.3
ENSMUSG00000051495.9_3167	chr8	127320408	127320463	-	fiveUTRs	Irf2bp2	ENSMUSG00000051495.9	ENSMUST00000054960.9
ENSMUSG00000027422.16_820	chr2	143796036	143796110	-	cds	Rrbp1	ENSMUSG00000027422.16	ENSMUST00000016072.12
ENSMUSG00000062232.15_1015	chr3	78983723	78983801	-	introns	Rapgef2	ENSMUSG00000062232.15	ENSMUST00000118100.8
ENSMUSG00000037395.17_375	chr1	191821554	191821625	-	introns	Rcor3	ENSMUSG00000037395.17	ENSMUST00000110849.10
ENSMUSG00000016918.16_7	chr1	12770712	12770773	+	fiveUTRs	Sulf1	ENSMUSG00000016918.16	ENSMUST00000177608.8
ENSMUSG00000002028.14_3299	chr9	44753843	44753932	-	cds	Kmt2a	ENSMUSG00000002028.14	ENSMUST00000002095.11
ENSMUSG00000047414.7_4621	chr12	95717564	95717647	+	fiveUTRs	Flrt2	ENSMUSG00000047414.7	ENSMUST00000057324.4
ENSMUSG00000031600.12_2811	chr8	40999740	40999821	+	threeUTRs	Vps37a	ENSMUSG00000031600.12	ENSMUST00000098817.4
ENSMUSG00000039218.18_5874	chr17	24038085	24038174	+	cds	Srrm2	ENSMUSG00000039218.18	ENSMUST00000190686.7
ENSMUSG00000042605.17_1770	chr5	121863805	121863859	+	introns	Atxn2	ENSMUSG00000042605.17	ENSMUST00000162611.8
ENSMUSG00000040249.16_3941	chr10	127402308	127402383	-	cds	Lrp1	ENSMUSG00000040249.16	ENSMUST00000049149.15
ENSMUSG00000066036.15_1419	chr4	139092946	139093006	+	cds	Emc1	ENSMUSG00000066036.15	ENSMUST00000179784.9
ENSMUSG00000028911.17_1348	chr4	131627691	131627776	+	cds	Srsf4	ENSMUSG00000028911.17	ENSMUST00000053819.6
ENSMUSG00000020361.14_4101	chr11	53159332	53159413	-	cds	Hspa4	ENSMUSG00000020361.14	ENSMUST00000020630.8
ENSMUSG00000021391.11_4766	chr13	49699160	49699226	-	introns	Cenpp	ENSMUSG00000021391.11	ENSMUST00000021818.9
ENSMUSG00000039058.12_1158	chr3	152188749	152188842	-	introns	Ak5	ENSMUSG00000039058.12	ENSMUST00000045262.11
ENSMUSG00000058571.12_5144	chr14	117624071	117624161	+	introns	Gpc6	ENSMUSG00000058571.12	ENSMUST00000123239.2
ENSMUSG00000025477.15_2698	chr7	139143962	139144039	+	introns	Inpp5a	ENSMUSG00000025477.15	ENSMUST00000106098.8
ENSMUSG00000032366.16_3399	chr9	66956301	66956352	-	cds	Tpm1	ENSMUSG00000032366.16	ENSMUST00000113705.8
ENSMUSG00000029635.16_1960	chr5	146197892	146197912	+	introns	Cdk8	ENSMUSG00000029635.16	ENSMUST00000162494.8
ENSMUSG00000038406.18_2470	chr7	44656234	44656319	-	cds	Scaf1	ENSMUSG00000038406.18	ENSMUST00000211735.2
ENSMUSG00000022185.20_5039	chr14	54884169	54884242	-	cds	Acin1	ENSMUSG00000022185.20	ENSMUST00000126166.8
ENSMUSG00000020903.14_4160	chr11	67871338	67871425	+	introns	Stx8	ENSMUSG00000020903.14	ENSMUST00000021285.14
ENSMUSG00000019889.11_3627	chr10	28145842	28145931	+	introns	Ptprk	ENSMUSG00000019889.11	ENSMUST00000166468.2
ENSMUSG00000032332.18_3440	chr9	79547249	79547309	-	cds	Col12a1	ENSMUSG00000032332.18	ENSMUST00000071750.13
ENSMUSG00000036555.15_1914	chr5	140672083	140672156	-	cds	Iqce	ENSMUSG00000036555.15	ENSMUST00000041783.14
ENSMUSG00000068267.6_807	chr2	131020450	131020548	-	cds	Cenpb	ENSMUSG00000068267.6	ENSMUST00000089510.5
ENSMUSG00000061751.17_5705	chr16	34292589	34292644	-	introns	Kalrn	ENSMUSG00000061751.17	ENSMUST00000114961.8
ENSMUSG00000045409.17_6027	chr17	36582292	36582366	-	fiveUTRs	Trim39	ENSMUSG00000045409.17	ENSMUST00000113706.10
ENSMUSG00000020272.9_4051	chr11	32560654	32560726	+	cds	Stk10	ENSMUSG00000020272.9	ENSMUST00000102821.4
ENSMUSG00000021715.13_4901	chr13	104929007	104929061	-	cds	Cwc27	ENSMUSG00000021715.13	ENSMUST00000022228.13
ENSMUSG00000022973.19_5777	chr16	90768734	90768812	-	introns	Synj1	ENSMUSG00000022973.19	ENSMUST00000121759.8
ENSMUSG00000040152.9_735	chr2	117942971	117943045	+	fiveUTRs	Thbs1	ENSMUSG00000040152.9	ENSMUST00000039559.9
ENSMUSG00000033335.18_3220	chr9	21392641	21392716	+	cds	Dnm2	ENSMUSG00000033335.18	ENSMUST00000165766.9
ENSMUSG00000029050.16_1482	chr4	155306707	155306744	-	cds	Ski	ENSMUSG00000029050.16	ENSMUST00000030917.6
ENSMUSG00000041115.17_6951	chrX	150937356	150937433	+	introns	Iqsec2	ENSMUSG00000041115.17	ENSMUST00000168786.8
ENSMUSG00000052504.8_5752	chr16	63660718	63660818	-	fiveUTRs	Epha3	ENSMUSG00000052504.8	ENSMUST00000232461.2
ENSMUSG00000024949.18_6640	chr19	6415694	6415739	+	cds	Sf1	ENSMUSG00000024949.18	ENSMUST00000131252.8
ENSMUSG00000016559.15_4416	chr11	115915179	115915249	-	fiveUTRs	H3f3b	ENSMUSG00000016559.15	ENSMUST00000106454.8
ENSMUSG00000032875.9_2566	chr7	100579325	100579405	-	cds	Arhgef17	ENSMUSG00000032875.9	ENSMUST00000107032.3
ENSMUSG00000009647.14_3663	chr10	59294690	59294758	-	introns	Mcu	ENSMUSG00000009647.14	ENSMUST00000020312.13
ENSMUSG00000018707.14_4660	chr12	110584211	110584291	+	cds	Dync1h1	ENSMUSG00000018707.14	ENSMUST00000018851.14
ENSMUSG00000025907.15_1	chr1	6305828	6305920	+	introns	Rb1cc1	ENSMUSG00000025907.15	ENSMUST00000160871.8
ENSMUSG00000027422.16_818	chr2	143790256	143790339	-	cds	Rrbp1	ENSMUSG00000027422.16	ENSMUST00000016072.12
ENSMUSG00000038400.16_924	chr2	173076084	173076149	-	cds	Pmepa1	ENSMUSG00000038400.16	ENSMUST00000036248.13
ENSMUSG00000024588.11_6492	chr18	64620114	64620210	-	threeUTRs	Fech	ENSMUSG00000024588.11	ENSMUST00000238149.2
ENSMUSG00000039218.18_5871	chr17	24029387	24029450	+	cds	Srrm2	ENSMUSG00000039218.18	ENSMUST00000190686.7
ENSMUSG00000022702.17_5635	chr16	18696117	18696168	+	fiveUTRs	Hira	ENSMUSG00000022702.17	ENSMUST00000120532.9
ENSMUSG00000024163.18_5893	chr17	25142790	25142857	-	cds	Mapk8ip3	ENSMUSG00000024163.18	ENSMUST00000146923.8
ENSMUSG00000022283.16_5230	chr15	36608815	36608867	-	fiveUTRs	Pabpc1	ENSMUSG00000022283.16	ENSMUST00000001809.15
ENSMUSG00000032334.11_3361	chr9	58200830	58200920	-	cds	Loxl1	ENSMUSG00000032334.11	ENSMUST00000061799.10
ENSMUSG00000051285.18_2	chr1	7189031	7189141	+	fiveUTRs	Pcmtd1	ENSMUSG00000051285.18	ENSMUST00000061280.17
ENSMUSG00000037692.15_1359	chr4	132789261	132789325	+	cds	Ahdc1	ENSMUSG00000037692.15	ENSMUST00000105915.8
ENSMUSG00000002055.10_4232	chr11	78211411	78211481	+	cds	Spag5	ENSMUSG00000002055.10	ENSMUST00000045026.4
ENSMUSG00000008398.17_3861	chr10	93100758	93100826	-	cds	Elk3	ENSMUSG00000008398.17	ENSMUST00000008542.12
ENSMUSG00000027363.16_775	chr2	126584258	126584330	+	cds	Usp8	ENSMUSG00000027363.16	ENSMUST00000028841.14
ENSMUSG00000061838.8_2175	chr6	95663077	95663147	-	fiveUTRs	Suclg2	ENSMUSG00000061838.8	ENSMUST00000079847.8
ENSMUSG00000069662.6_3638	chr10	37012470	37012556	-	cds	Marcks	ENSMUSG00000069662.6	ENSMUST00000092584.6
ENSMUSG00000059714.14_6017	chr17	36136709	36136772	+	cds	Flot1	ENSMUSG00000059714.14	ENSMUST00000001569.15
ENSMUSG00000024359.11_6263	chr18	35087199	35087271	-	cds	Hspa9	ENSMUSG00000024359.11	ENSMUST00000025217.11
ENSMUSG00000032897.18_1312	chr4	120633857	120633942	-	introns	Nfyc	ENSMUSG00000032897.18	ENSMUST00000120779.8
ENSMUSG00000036256.14_1631	chr5	77522136	77522212	-	introns	Igfbp7	ENSMUSG00000036256.14	ENSMUST00000046746.10
ENSMUSG00000026131.21_28	chr1	34230111	34230181	+	cds	Dst	ENSMUSG00000026131.21	ENSMUST00000183034.5
ENSMUSG00000027014.15_662	chr2	77747395	77747468	-	cds	Cwc22	ENSMUSG00000027014.15	ENSMUST00000111824.8
ENSMUSG00000091306.3_5037	chr14	54884169	54884240	+	introns	Gm17606	ENSMUSG00000091306.3	ENSMUST00000169818.3
ENSMUSG00000024052.18_6146	chr17	71514934	71514996	+	fiveUTRs	Lpin2	ENSMUSG00000024052.18	ENSMUST00000156570.8
ENSMUSG00000069833.14_6678	chr19	8995258	8995334	+	cds	Ahnak	ENSMUSG00000069833.14	ENSMUST00000092956.4
ENSMUSG00000006304.15_126	chr1	74275923	74276059	+	cds	Arpc2	ENSMUSG00000006304.15	ENSMUST00000185733.2
ENSMUSG00000040481.18_4393	chr11	107022203	107022293	-	cds	Bptf	ENSMUSG00000040481.18	ENSMUST00000057892.15
ENSMUSG00000027523.21_938	chr2	174172402	174172466	+	threeUTRs	Gnas	ENSMUSG00000027523.21	ENSMUST00000180362.8
ENSMUSG00000038116.17_862	chr2	156052411	156052470	+	fiveUTRs	Phf20	ENSMUSG00000038116.17	ENSMUST00000145731.8
ENSMUSG00000076441.10_533	chr2	31379755	31379815	+	introns	Ass1	ENSMUSG00000076441.10	ENSMUST00000102840.5
ENSMUSG00000020827.19_4186	chr11	70495990	70496032	+	cds	Mink1	ENSMUSG00000020827.19	ENSMUST00000072237.13
ENSMUSG00000051331.17_2240	chr6	118610146	118610205	-	introns	Cacna1c	ENSMUSG00000051331.17	ENSMUST00000186889.7
ENSMUSG00000002015.6_6880	chrX	72743720	72743805	-	introns	Bcap31	ENSMUSG00000002015.6	ENSMUST00000002091.6
ENSMUSG00000032253.14_3449	chr9	82857116	82857188	-	cds	Phip	ENSMUSG00000032253.14	ENSMUST00000034787.12
ENSMUSG00000009569.15_5601	chr16	13179644	13179733	+	introns	Mrtfb	ENSMUSG00000009569.15	ENSMUST00000009713.14
ENSMUSG00000032220.11_3409	chr9	70151234	70151308	+	introns	Myo1e	ENSMUSG00000032220.11	ENSMUST00000213863.2
ENSMUSG00000028556.16_1265	chr4	98883844	98883914	-	introns	Dock7	ENSMUSG00000028556.16	ENSMUST00000030286.14
ENSMUSG00000030451.17_2500	chr7	55862063	55862148	+	introns	Herc2	ENSMUSG00000030451.17	ENSMUST00000076226.13
ENSMUSG00000000378.16_4007	chr11	6522795	6522875	+	introns	Ccm2	ENSMUSG00000000378.16	ENSMUST00000000388.15
ENSMUSG00000028059.17_1045	chr3	88539234	88539293	+	cds	Arhgef2	ENSMUSG00000028059.17	ENSMUST00000175903.9
ENSMUSG00000004270.14_2263	chr6	124657047	124657123	+	introns	Lpcat3	ENSMUSG00000004270.14	ENSMUST00000135516.8
ENSMUSG00000029050.16_1483	chr4	155306994	155307049	-	fiveUTRs	Ski	ENSMUSG00000029050.16	ENSMUST00000030917.6
ENSMUSG00000002546.18_544	chr2	32188898	32188959	+	cds	Golga2	ENSMUSG00000002546.18	ENSMUST00000113377.8
ENSMUSG00000029814.11_2057	chr6	49093188	49093273	-	introns	Igf2bp3	ENSMUSG00000029814.11	ENSMUST00000031838.9
ENSMUSG00000029108.15_1606	chr5	58077695	58077778	+	threeUTRs	Pcdh7	ENSMUSG00000029108.15	ENSMUST00000195156.3
ENSMUSG00000037331.16_4120	chr11	57933125	57933193	+	cds	Larp1	ENSMUSG00000037331.16	ENSMUST00000071487.13
ENSMUSG00000031822.21_3091	chr8	121055136	121055192	+	introns	Galnt2l	ENSMUSG00000031822.21	ENSMUST00000127664.2
ENSMUSG00000027209.18_771	chr2	125877869	125877921	-	introns	Fam227b	ENSMUSG00000027209.18	ENSMUST00000110446.9
ENSMUSG00000040785.20_5802	chr16	94171679	94171749	+	cds	Ttc3	ENSMUSG00000040785.20	ENSMUST00000127667.8
ENSMUSG00000021288.20_4675	chr12	111753954	111754024	+	cds	Klc1	ENSMUSG00000021288.20	ENSMUST00000239017.2
ENSMUSG00000002020.16_4597	chr12	84902712	84902802	-	introns	Ltbp2	ENSMUSG00000002020.16	ENSMUST00000002073.13
ENSMUSG00000038406.18_2471	chr7	44657046	44657116	-	cds	Scaf1	ENSMUSG00000038406.18	ENSMUST00000211735.2
ENSMUSG00000022003.8_5112	chr14	76004204	76004310	-	introns	Slc25a30	ENSMUSG00000022003.8	ENSMUST00000022580.8
ENSMUSG00000028582.15_1284	chr4	108487305	108487363	+	cds	Cc2d1b	ENSMUSG00000028582.15	ENSMUST00000030320.13
ENSMUSG00000030126.18_2233	chr6	116139948	116140020	-	fiveUTRs	Tmcc1	ENSMUSG00000030126.18	ENSMUST00000088896.10
ENSMUSG00000020198.9_3783	chr10	80548605	80548683	-	cds	Ap3d1	ENSMUSG00000020198.9	ENSMUST00000020420.9
ENSMUSG00000027030.16_629	chr2	68171401	68171481	-	introns	Stk39	ENSMUSG00000027030.16	ENSMUST00000102715.4
ENSMUSG00000025234.12_3364	chr9	59393522	59393591	-	cds	Arih1	ENSMUSG00000025234.12	ENSMUST00000171975.8
ENSMUSG00000014444.18_3129	chr8	123213725	123213798	-	cds	Piezo1	ENSMUSG00000014444.18	ENSMUST00000067252.14
ENSMUSG00000062300.15_2388	chr7	19470617	19470697	-	introns	Nectin2	ENSMUSG00000062300.15	ENSMUST00000075447.14
ENSMUSG00000063785.13_6864	chrX	47357240	47357324	+	introns	Utp14a	ENSMUSG00000063785.13	ENSMUST00000080713.5
ENSMUSG00000040133.3_741	chr2	118198901	118198997	-	introns	Gpr176	ENSMUSG00000040133.3	ENSMUST00000039160.3
ENSMUSG00000022443.18_5363	chr15	77675246	77675289	-	cds	Myh9	ENSMUSG00000022443.18	ENSMUST00000016771.13
ENSMUSG00000095567.9_1500	chr4	156321911	156321975	+	cds	Noc2l	ENSMUSG00000095567.9	ENSMUST00000179543.8
ENSMUSG00000060126.15_5113	chr14	76082878	76082951	+	cds	Tpt1	ENSMUSG00000060126.15	ENSMUST00000110894.9
ENSMUSG00000026674.10_315	chr1	169895392	169895462	-	fiveUTRs	Ddr2	ENSMUSG00000026674.10	ENSMUST00000194690.6
ENSMUSG00000002413.16_2041	chr6	39614633	39614707	-	introns	Braf	ENSMUSG00000002413.16	ENSMUST00000002487.15
ENSMUSG00000049807.17_4313	chr11	97335130	97335172	+	cds	Arhgap23	ENSMUSG00000049807.17	ENSMUST00000121799.8
ENSMUSG00000006215.13_1435	chr4	141191548	141191630	+	cds	Zbtb17	ENSMUSG00000006215.13	ENSMUST00000006377.13
ENSMUSG00000037196.7_5835	chr17	10776426	10776526	-	introns	Pacrg	ENSMUSG00000037196.7	ENSMUST00000041463.7
ENSMUSG00000044447.6_5090	chr14	67998835	67998910	-	introns	Dock5	ENSMUSG00000044447.6	ENSMUST00000039135.6
ENSMUSG00000004665.11_3752	chr10	79824514	79824587	+	cds	Cnn2	ENSMUSG00000004665.11	ENSMUST00000004784.11
ENSMUSG00000026042.17_66	chr1	45442588	45442664	-	cds	Col5a2	ENSMUSG00000026042.17	ENSMUST00000086430.5
ENSMUSG00000020817.17_4194	chr11	70735984	70736058	+	fiveUTRs	Rabep1	ENSMUSG00000020817.17	ENSMUST00000177731.8
ENSMUSG00000048915.13_6114	chr17	62931951	62932031	-	introns	Efna5	ENSMUSG00000048915.13	ENSMUST00000076840.12
ENSMUSG00000014599.11_1094	chr3	107654059	107654101	-	cds	Csf1	ENSMUSG00000014599.11	ENSMUST00000118593.8
ENSMUSG00000021288.20_4673	chr12	111751706	111751756	+	cds	Klc1	ENSMUSG00000021288.20	ENSMUST00000239017.2
ENSMUSG00000032036.16_3253	chr9	34807769	34807873	+	fiveUTRs	Kirrel3	ENSMUSG00000032036.16	ENSMUST00000187625.7
ENSMUSG00000038859.8_1945	chr5	144214702	144214810	-	introns	Baiap2l1	ENSMUSG00000038859.8	ENSMUST00000055190.8
ENSMUSG00000039058.12_1159	chr3	152188857	152188951	-	introns	Ak5	ENSMUSG00000039058.12	ENSMUST00000045262.11
ENSMUSG00000020315.19_4036	chr11	30060726	30060770	-	cds	Sptbn1	ENSMUSG00000020315.19	ENSMUST00000006629.14
ENSMUSG00000030849.19_2668	chr7	131867642	131867707	-	fiveUTRs	Fgfr2	ENSMUSG00000030849.19	ENSMUST00000124096.8
ENSMUSG00000013846.11_5289	chr15	67017447	67017512	-	fiveUTRs	St3gal1	ENSMUSG00000013846.11	ENSMUST00000229028.2
ENSMUSG00000023951.19_6045	chr17	46335370	46335447	-	cds	Vegfa	ENSMUSG00000023951.19	ENSMUST00000024747.14
ENSMUSG00000031565.19_2783	chr8	26047759	26047822	+	cds	Fgfr1	ENSMUSG00000031565.19	ENSMUST00000084027.13
ENSMUSG00000074886.12_4780	chr13	55599557	55599620	+	cds	Grk6	ENSMUSG00000074886.12	ENSMUST00000224653.2
ENSMUSG00000057098.15_4070	chr11	44697217	44697294	+	introns	Ebf1	ENSMUSG00000057098.15	ENSMUST00000109268.2
ENSMUSG00000019907.11_3870	chr10	108077046	108077125	+	cds	Ppp1r12a	ENSMUSG00000019907.11	ENSMUST00000219263.2
ENSMUSG00000029430.14_1822	chr5	129097984	129098042	+	cds	Ran	ENSMUSG00000029430.14	ENSMUST00000031383.14
ENSMUSG00000020706.14_4385	chr11	106143306	106143404	-	cds	Ftsj3	ENSMUSG00000020706.14	ENSMUST00000021048.7
ENSMUSG00000002833.12_6080	chr17	56404265	56404351	+	cds	Hdgfl2	ENSMUSG00000002833.12	ENSMUST00000226053.2
ENSMUSG00000037896.18_4666	chr12	111006290	111006348	+	cds	Rcor1	ENSMUSG00000037896.18	ENSMUST00000084968.14
ENSMUSG00000001440.6_4309	chr11	97054183	97054261	-	cds	Kpnb1	ENSMUSG00000001440.6	ENSMUST00000001479.5
ENSMUSG00000023951.19_6046	chr17	46336229	46336304	-	cds	Vegfa	ENSMUSG00000023951.19	ENSMUST00000024747.14
ENSMUSG00000023830.15_5846	chr17	12978105	12978180	-	introns	Igf2r	ENSMUSG00000023830.15	ENSMUST00000024599.14
ENSMUSG00000029276.14_1696	chr5	107699542	107699615	-	threeUTRs	Glmn	ENSMUSG00000029276.14	ENSMUST00000124546.8
ENSMUSG00000043903.5_3116	chr8	122993636	122993715	+	cds	Zfp469	ENSMUSG00000043903.5	ENSMUST00000187142.3
ENSMUSG00000003500.14_2002	chr6	29206896	29206970	-	cds	Impdh1	ENSMUSG00000003500.14	ENSMUST00000162739.8
ENSMUSG00000040852.7_6189	chr17	84921117	84921234	+	introns	Plekhh2	ENSMUSG00000040852.7	ENSMUST00000047206.7
ENSMUSG00000004980.17_2062	chr6	51441079	51441139	-	cds	Hnrnpa2b1	ENSMUSG00000004980.17	ENSMUST00000069949.13
ENSMUSG00000037519.18_2725	chr7	144072886	144072934	-	cds	Ppfia1	ENSMUSG00000037519.18	ENSMUST00000168134.10
ENSMUSG00000026131.21_24	chr1	34218698	34218767	+	cds	Dst	ENSMUSG00000026131.21	ENSMUST00000183302.6
ENSMUSG00000037234.18_2789	chr8	26568535	26568595	-	introns	Hook3	ENSMUSG00000037234.18	ENSMUST00000037182.14
ENSMUSG00000023079.15_1843	chr5	134407345	134407443	-	threeUTRs	Gtf2ird1	ENSMUSG00000023079.15	ENSMUST00000202321.4
ENSMUSG00000024335.21_5984	chr17	34334647	34334721	-	cds	Brd2	ENSMUSG00000024335.21	ENSMUST00000114242.9
ENSMUSG00000054792.16_3518	chr9	110286969	110287052	-	fiveUTRs	Klhl18	ENSMUSG00000054792.16	ENSMUST00000198400.5
ENSMUSG00000033306.16_5669	chr16	24603668	24603752	+	introns	Lpp	ENSMUSG00000033306.16	ENSMUST00000038053.14
ENSMUSG00000026728.10_409	chr2	13584993	13585051	+	cds	Vim	ENSMUSG00000026728.10	ENSMUST00000028062.8
ENSMUSG00000026131.21_19	chr1	34217458	34217533	+	cds	Dst	ENSMUSG00000026131.21	ENSMUST00000183302.6
ENSMUSG00000001504.11_4835	chr13	72779038	72779096	+	cds	Irx2	ENSMUSG00000001504.11	ENSMUST00000074372.6
ENSMUSG00000026837.17_481	chr2	27914764	27914849	+	cds	Col5a1	ENSMUSG00000026837.17	ENSMUST00000028280.14
ENSMUSG00000024085.14_6124	chr17	64960282	64960365	+	introns	Man2a1	ENSMUSG00000024085.14	ENSMUST00000086723.10
ENSMUSG00000037608.17_3610	chr10	20205067	20205135	+	cds	Bclaf1	ENSMUSG00000037608.17	ENSMUST00000092678.10
ENSMUSG00000070436.13_2563	chr7	98998124	98998197	-	cds	Serpinh1	ENSMUSG00000070436.13	ENSMUST00000169437.9
ENSMUSG00000115276.2_5226	chr15	34130728	34130806	+	threeUTRs	Mtdh	ENSMUSG00000115276.2	ENSMUST00000168991.8
ENSMUSG00000010461.17_3618	chr10	23083383	23083447	-	fiveUTRs	Eya4	ENSMUSG00000010461.17	ENSMUST00000218049.2
ENSMUSG00000035783.10_6721	chr19	34226559	34226631	-	introns	Acta2	ENSMUSG00000035783.10	ENSMUST00000039631.10
ENSMUSG00000041297.9_4716	chr13	17946960	17947022	-	cds	Cdk13	ENSMUSG00000041297.9	ENSMUST00000223490.2
ENSMUSG00000029672.17_1993	chr6	22315195	22315265	-	threeUTRs	Fam3c	ENSMUSG00000029672.17	ENSMUST00000163371.8
ENSMUSG00000046574.9_2473	chr7	44696657	44696753	-	cds	Prr12	ENSMUSG00000046574.9	ENSMUST00000057293.8
ENSMUSG00000037606.19_2719	chr7	143248775	143248858	-	cds	Osbpl5	ENSMUSG00000037606.19	ENSMUST00000119499.8
ENSMUSG00000026872.19_597	chr2	44878732	44878803	-	cds	Zeb2	ENSMUSG00000026872.19	ENSMUST00000176438.9
ENSMUSG00000013415.10_4300	chr11	95861511	95861584	-	cds	Igf2bp1	ENSMUSG00000013415.10	ENSMUST00000013559.3
ENSMUSG00000021733.12_4940	chr14	7735909	7735979	-	cds	Slc4a7	ENSMUSG00000021733.12	ENSMUST00000224952.3
ENSMUSG00000047045.18_6940	chrX	141471847	141471929	+	fiveUTRs	Tmem164	ENSMUSG00000047045.18	ENSMUST00000112889.8
ENSMUSG00000005198.16_4172	chr11	69625672	69625758	-	cds	Polr2a	ENSMUSG00000005198.16	ENSMUST00000058470.16
ENSMUSG00000052040.11_2503	chr7	63587374	63587444	-	introns	Klf13	ENSMUSG00000052040.11	ENSMUST00000063694.10
ENSMUSG00000059493.14_6960	chrX	160908654	160908744	-	introns	Nhs	ENSMUSG00000059493.14	ENSMUST00000087085.10
ENSMUSG00000025584.18_2546	chr7	80908873	80908947	+	introns	Pde8a	ENSMUSG00000025584.18	ENSMUST00000026672.8
ENSMUSG00000027208.15_773	chr2	125877870	125877921	+	cds	Fgf7	ENSMUSG00000027208.15	ENSMUST00000064794.14
ENSMUSG00000027230.10_690	chr2	91821263	91821311	-	cds	Creb3l1	ENSMUSG00000027230.10	ENSMUST00000028663.5
ENSMUSG00000025239.4_3571	chr9	123343102	123343185	+	introns	Limd1	ENSMUSG00000025239.4	ENSMUST00000026269.4
ENSMUSG00000025085.17_6819	chr19	57109757	57109850	-	introns	Ablim1	ENSMUSG00000025085.17	ENSMUST00000079360.12
ENSMUSG00000022265.8_5195	chr15	27562933	27562981	+	cds	Ank	ENSMUSG00000022265.8	ENSMUST00000022875.7
ENSMUSG00000054051.8_5002	chr14	32248726	32248815	+	cds	Ercc6	ENSMUSG00000054051.8	ENSMUST00000066807.8
ENSMUSG00000049470.14_4103	chr11	53295367	53295431	+	cds	Aff4	ENSMUSG00000049470.14	ENSMUST00000060945.12
ENSMUSG00000030067.18_2185	chr6	99457094	99457164	-	threeUTRs	Gm20696	ENSMUSG00000030067.18	ENSMUST00000155466.2
ENSMUSG00000040249.16_3945	chr10	127409846	127409914	-	cds	Lrp1	ENSMUSG00000040249.16	ENSMUST00000049149.15
ENSMUSG00000019889.11_3628	chr10	28259754	28259842	+	introns	Ptprk	ENSMUSG00000019889.11	ENSMUST00000166468.2
ENSMUSG00000002602.17_2399	chr7	25466259	25466307	-	cds	Axl	ENSMUSG00000002602.17	ENSMUST00000002677.11
ENSMUSG00000013787.16_5993	chr17	35124156	35124228	+	cds	Ehmt2	ENSMUSG00000013787.16	ENSMUST00000114033.9
ENSMUSG00000021585.11_4839	chr13	74847230	74847293	-	cds	Cast	ENSMUSG00000021585.11	ENSMUST00000222588.2
ENSMUSG00000022299.10_5241	chr15	38972897	38973002	-	introns	Slc25a32	ENSMUSG00000022299.10	ENSMUST00000022908.10
ENSMUSG00000060261.17_1841	chr5	134303387	134303443	-	cds	Gtf2i	ENSMUSG00000060261.17	ENSMUST00000059042.15
ENSMUSG00000001576.16_5913	chr17	26839539	26839617	+	fiveUTRs	Ergic1	ENSMUSG00000001576.16	ENSMUST00000001619.16
ENSMUSG00000039607.18_3545	chr9	116702481	116702545	-	introns	Rbms3	ENSMUSG00000039607.18	ENSMUST00000111773.10
ENSMUSG00000025795.9_3906	chr10	121300283	121300362	-	introns	Rassf3	ENSMUSG00000025795.9	ENSMUST00000026902.9
ENSMUSG00000024393.15_6008	chr17	35380310	35380403	-	cds	Prrc2a	ENSMUSG00000024393.15	ENSMUST00000025253.12
ENSMUSG00000062713.9_5800	chr16	93916512	93916621	+	introns	Sim2	ENSMUSG00000062713.9	ENSMUST00000231688.2
ENSMUSG00000061024.9_3	chr1	9616590	9616660	+	cds	Rrs1	ENSMUSG00000061024.9	ENSMUST00000072079.9
ENSMUSG00000025261.19_6948	chrX	150690033	150690081	+	cds	Huwe1	ENSMUSG00000025261.19	ENSMUST00000026292.15
ENSMUSG00000022240.11_5217	chr15	30898870	30898943	+	introns	Ctnnd2	ENSMUSG00000022240.11	ENSMUST00000081728.7
ENSMUSG00000038437.12_4322	chr11	97560256	97560316	+	cds	Mllt6	ENSMUSG00000038437.12	ENSMUST00000044730.12
ENSMUSG00000058886.10_2703	chr7	140907261	140907292	-	cds	Deaf1	ENSMUSG00000058886.10	ENSMUST00000080553.9
ENSMUSG00000030126.18_2234	chr6	116140353	116140450	-	fiveUTRs	Tmcc1	ENSMUSG00000030126.18	ENSMUST00000088896.10
ENSMUSG00000021838.18_5012	chr14	47264109	47264207	+	introns	Samd4	ENSMUSG00000021838.18	ENSMUST00000022386.15
ENSMUSG00000025089.16_6826	chr19	58318973	58319057	-	introns	Gfra1	ENSMUSG00000025089.16	ENSMUST00000026076.14
ENSMUSG00000020282.19_4042	chr11	32165040	32165124	-	cds	Rhbdf1	ENSMUSG00000020282.19	ENSMUST00000020524.15
ENSMUSG00000004637.16_3034	chr8	115546665	115546766	+	introns	Wwox	ENSMUSG00000004637.16	ENSMUST00000004756.14
ENSMUSG00000036893.18_430	chr2	24708598	24708711	-	introns	Ehmt1	ENSMUSG00000036893.18	ENSMUST00000147147.8
ENSMUSG00000024544.10_6503	chr18	68219585	68219665	+	introns	Ldlrad4	ENSMUSG00000024544.10	ENSMUST00000063775.5
ENSMUSG00000032479.16_3506	chr9	109867400	109867465	+	cds	Map4	ENSMUSG00000032479.16	ENSMUST00000163190.8
ENSMUSG00000118667.1_4687	chr12	112741551	112741613	-	cds	Ahnak2	ENSMUSG00000118667.1	ENSMUST00000239525.1
ENSMUSG00000004562.17_5025	chr14	52241512	52241574	+	cds	Arhgef40	ENSMUSG00000004562.17	ENSMUST00000093813.12
ENSMUSG00000042436.13_4151	chr11	61377774	61377837	+	cds	Mfap4	ENSMUSG00000042436.13	ENSMUST00000064783.10
ENSMUSG00000038780.15_1952	chr5	144822063	144822176	-	introns	Smurf1	ENSMUSG00000038780.15	ENSMUST00000126822.2
ENSMUSG00000010608.16_4586	chr12	83714883	83714977	+	cds	Rbm25	ENSMUSG00000010608.16	ENSMUST00000181983.8
ENSMUSG00000061028.8_2384	chr7	19318080	19318127	-	cds	Clasrp	ENSMUSG00000061028.8	ENSMUST00000086041.7
ENSMUSG00000103458.2_6277	chr18	37852839	37852908	+	introns	Gm42416	ENSMUSG00000103458.2	ENSMUST00000115661.5
ENSMUSG00000004098.8_3197	chr9	20702830	20702895	-	introns	Col5a3	ENSMUSG00000004098.8	ENSMUST00000004201.8
ENSMUSG00000102836.2_6285	chr18	37852839	37852908	+	introns	Gm42416	ENSMUSG00000102836.2	ENSMUST00000115661.5
ENSMUSG00000103125.2_6293	chr18	37852839	37852908	+	introns	Gm42416	ENSMUSG00000103125.2	ENSMUST00000115661.5
ENSMUSG00000026837.17_479	chr2	27900229	27900290	+	cds	Col5a1	ENSMUSG00000026837.17	ENSMUST00000028280.14
ENSMUSG00000022791.20_5680	chr16	32463059	32463116	+	fiveUTRs	Tnk2	ENSMUSG00000022791.20	ENSMUST00000145627.8
ENSMUSG00000043962.17_1324	chr4	126060736	126060792	-	cds	Thrap3	ENSMUSG00000043962.17	ENSMUST00000080919.12
ENSMUSG00000067787.11_872	chr2	157400542	157400597	-	fiveUTRs	Blcap	ENSMUSG00000067787.11	ENSMUST00000109528.9
ENSMUSG00000040761.17_1441	chr4	141205105	141205180	-	cds	Spen	ENSMUSG00000040761.17	ENSMUST00000078886.10
ENSMUSG00000031015.9_2584	chr7	109858294	109858375	+	introns	Swap70	ENSMUSG00000031015.9	ENSMUST00000033325.9
ENSMUSG00000004937.7_3793	chr10	80886833	80886904	-	cds	Sgta	ENSMUSG00000004937.7	ENSMUST00000005067.6
ENSMUSG00000005481.19_2925	chr8	84448424	84448507	+	cds	Ddx39a	ENSMUSG00000005481.19	ENSMUST00000019576.15
ENSMUSG00000031068.9_2696	chr7	137057858	137057968	+	threeUTRs	Glrx3	ENSMUSG00000031068.9	ENSMUST00000211769.2
ENSMUSG00000038718.16_571	chr2	34261946	34262021	-	fiveUTRs	Pbx3	ENSMUSG00000038718.16	ENSMUST00000113132.9
ENSMUSG00000076431.5_4726	chr13	29135433	29135485	-	threeUTRs	Sox4	ENSMUSG00000076431.5	ENSMUST00000067230.6
ENSMUSG00000049550.18_1791	chr5	123752879	123752962	-	cds	Clip1	ENSMUSG00000049550.18	ENSMUST00000154672.2
ENSMUSG00000031822.21_3093	chr8	121085343	121085409	+	introns	Galnt2l	ENSMUSG00000031822.21	ENSMUST00000127664.2
ENSMUSG00000034269.13_2222	chr6	113088421	113088495	+	cds	Setd5	ENSMUSG00000034269.13	ENSMUST00000042889.12
ENSMUSG00000009073.17_3989	chr11	4732292	4732353	-	cds	Nf2	ENSMUSG00000009073.17	ENSMUST00000109910.9
ENSMUSG00000014470.5_3123	chr8	123202575	123202647	-	cds	Rnf166	ENSMUSG00000014470.5	ENSMUST00000014614.4
ENSMUSG00000014599.11_1097	chr3	107656229	107656301	-	cds	Csf1	ENSMUSG00000014599.11	ENSMUST00000014743.10
ENSMUSG00000025793.18_4465	chr11	120369302	120369410	+	cds	Hgs	ENSMUSG00000025793.18	ENSMUST00000106203.9
ENSMUSG00000028433.15_1200	chr4	41229696	41229752	-	cds	Ubap2	ENSMUSG00000028433.15	ENSMUST00000108068.8
ENSMUSG00000033059.8_829	chr2	150633566	150633648	+	introns	Pygb	ENSMUSG00000033059.8	ENSMUST00000045441.8
ENSMUSG00000036427.6_2444	chr7	33918456	33918528	-	cds	Gpi1	ENSMUSG00000036427.6	ENSMUST00000038027.6
ENSMUSG00000022263.11_5209	chr15	27773967	27774017	-	cds	Trio	ENSMUSG00000022263.11	ENSMUST00000090247.7
ENSMUSG00000036617.18_422	chr2	20544054	20544134	+	introns	Etl4	ENSMUSG00000036617.18	ENSMUST00000114610.8
ENSMUSG00000028926.16_1512	chr5	5036184	5036267	-	introns	Cdk14	ENSMUSG00000028926.16	ENSMUST00000115451.8
ENSMUSG00000028173.11_1173	chr3	159637084	159637168	+	threeUTRs	Wls	ENSMUSG00000028173.11	ENSMUST00000200191.2
ENSMUSG00000056121.17_6161	chr17	78680953	78681011	-	introns	Fez2	ENSMUSG00000056121.17	ENSMUST00000234052.2
ENSMUSG00000022389.16_5421	chr15	81699431	81699491	+	cds	Tef	ENSMUSG00000022389.16	ENSMUST00000109553.10
ENSMUSG00000035900.19_5449	chr15	86009401	86009458	+	cds	Gramd4	ENSMUSG00000035900.19	ENSMUST00000088931.10
ENSMUSG00000018340.14_4109	chr11	54885732	54885795	-	cds	Anxa6	ENSMUSG00000018340.14	ENSMUST00000102727.3
ENSMUSG00000000838.18_6874	chrX	67755939	67756007	+	cds	Fmr1	ENSMUSG00000000838.18	ENSMUST00000088546.12
ENSMUSG00000025137.16_4467	chr11	120502841	120502891	-	cds	Pcyt2	ENSMUSG00000025137.16	ENSMUST00000026129.16
ENSMUSG00000103332.2_6310	chr18	37852839	37852908	+	introns	Gm42416	ENSMUSG00000103332.2	ENSMUST00000115661.5
ENSMUSG00000103144.2_6302	chr18	37852839	37852908	+	introns	Gm42416	ENSMUSG00000103144.2	ENSMUST00000115661.5
ENSMUSG00000025354.6_3967	chr10	128644378	128644453	+	introns	Dnajc14	ENSMUSG00000025354.6	ENSMUST00000217745.2
ENSMUSG00000006307.17_2435	chr7	30284552	30284625	-	cds	Kmt2b	ENSMUSG00000006307.17	ENSMUST00000006470.14
ENSMUSG00000040152.9_739	chr2	117949919	117949956	+	cds	Thbs1	ENSMUSG00000040152.9	ENSMUST00000039559.9
ENSMUSG00000104346.2_6318	chr18	37852839	37852908	+	introns	Gm42416	ENSMUSG00000104346.2	ENSMUST00000115661.5
ENSMUSG00000022475.20_5487	chr15	97696105	97696155	-	cds	Hdac7	ENSMUSG00000022475.20	ENSMUST00000079838.14
ENSMUSG00000032440.14_3534	chr9	115938871	115938942	-	cds	Tgfbr2	ENSMUSG00000032440.14	ENSMUST00000061101.12
ENSMUSG00000042507.16_4592	chr12	84244008	84244088	-	fiveUTRs	Mideas	ENSMUSG00000042507.16	ENSMUST00000046266.13
ENSMUSG00000023169.16_5481	chr15	96510732	96510793	-	introns	Slc38a1	ENSMUSG00000023169.16	ENSMUST00000088454.13
ENSMUSG00000032238.18_3403	chr9	68598619	68598688	+	introns	Rora	ENSMUSG00000032238.18	ENSMUST00000034766.14
ENSMUSG00000024620.12_6481	chr18	61204799	61204855	+	cds	Pdgfrb	ENSMUSG00000024620.12	ENSMUST00000025522.11
ENSMUSG00000040428.20_2487	chr7	45179219	45179300	+	fiveUTRs	Plekha4	ENSMUSG00000040428.20	ENSMUST00000211227.2
ENSMUSG00000037098.19_5910	chr17	26213160	26213214	-	cds	Rab11fip3	ENSMUSG00000037098.19	ENSMUST00000118828.8
ENSMUSG00000033420.13_2128	chr6	87271907	87271989	-	introns	Antxr1	ENSMUSG00000033420.13	ENSMUST00000042025.12
ENSMUSG00000022772.13_5677	chr16	31810081	31810169	-	fiveUTRs	Senp5	ENSMUSG00000022772.13	ENSMUST00000231360.2
ENSMUSG00000041075.9_92	chr1	59523461	59523532	+	cds	Fzd7	ENSMUSG00000041075.9	ENSMUST00000114246.4
ENSMUSG00000103472.2_6366	chr18	37852839	37852908	+	introns	Gm42416	ENSMUSG00000103472.2	ENSMUST00000115661.5
ENSMUSG00000005886.15_11	chr1	13443524	13443595	-	fiveUTRs	Ncoa2	ENSMUSG00000005886.15	ENSMUST00000068304.13
ENSMUSG00000103037.2_6326	chr18	37852839	37852908	+	introns	Gm42416	ENSMUSG00000103037.2	ENSMUST00000115661.5
ENSMUSG00000008305.19_1251	chr4	72066068	72066149	-	introns	Tle1	ENSMUSG00000008305.19	ENSMUST00000074216.14
ENSMUSG00000027007.17_663	chr2	79466004	79466080	+	cds	Itprid2	ENSMUSG00000027007.17	ENSMUST00000111785.9
ENSMUSG00000102748.2_6342	chr18	37852839	37852908	+	introns	Gm42416	ENSMUSG00000102748.2	ENSMUST00000115661.5
ENSMUSG00000027551.16_919	chr2	168768386	168768483	-	cds	Zfp64	ENSMUSG00000027551.16	ENSMUST00000087971.11
ENSMUSG00000103677.2_6334	chr18	37852839	37852908	+	introns	Gm42416	ENSMUSG00000103677.2	ENSMUST00000115661.5
ENSMUSG00000103567.2_6350	chr18	37852839	37852908	+	introns	Gm42416	ENSMUSG00000103567.2	ENSMUST00000115661.5
ENSMUSG00000020015.11_3857	chr10	93008633	93008700	+	fiveUTRs	Cdk17	ENSMUSG00000020015.11	ENSMUST00000069965.9
ENSMUSG00000052512.18_2496	chr7	49102644	49102728	+	cds	Nav2	ENSMUSG00000052512.18	ENSMUST00000183659.8
ENSMUSG00000004789.11_4602	chr12	85170548	85170615	+	cds	Dlst	ENSMUSG00000004789.11	ENSMUST00000053811.10
ENSMUSG00000024639.6_6700	chr19	16321459	16321539	+	introns	Gnaq	ENSMUSG00000024639.6	ENSMUST00000025541.6
ENSMUSG00000055436.19_1168	chr3	157717961	157718052	-	cds	Srsf11	ENSMUSG00000055436.19	ENSMUST00000121326.8
ENSMUSG00000027014.15_661	chr2	77734801	77734897	-	introns	Cwc22	ENSMUSG00000027014.15	ENSMUST00000111824.8
ENSMUSG00000017466.10_4443	chr11	118223478	118223565	-	cds	Cep295nl	ENSMUSG00000017466.10	ENSMUST00000103024.4
ENSMUSG00000038611.18_2701	chr7	140839335	140839413	+	cds	Phrf1	ENSMUSG00000038611.18	ENSMUST00000106027.9
ENSMUSG00000001506.11_4282	chr11	94829362	94829428	+	cds	Col1a1	ENSMUSG00000001506.11	ENSMUST00000001547.8
ENSMUSG00000064068.16_1054	chr3	89130938	89130991	-	fiveUTRs	Mtx1	ENSMUSG00000064068.16	ENSMUST00000174126.8
ENSMUSG00000052353.14_2552	chr7	83679172	83679243	-	fiveUTRs	Cemip	ENSMUSG00000052353.14	ENSMUST00000064174.12
ENSMUSG00000031684.12_2918	chr8	79362802	79362874	+	threeUTRs	Slc10a7	ENSMUSG00000031684.12	ENSMUST00000210515.2
ENSMUSG00000103793.2_6358	chr18	37852839	37852908	+	introns	Gm42416	ENSMUSG00000103793.2	ENSMUST00000115661.5
ENSMUSG00000085925.4_4650	chr12	109566317	109566374	-	fiveUTRs	Rtl1	ENSMUSG00000085925.4	ENSMUST00000149046.4
ENSMUSG00000021413.10_4734	chr13	35067784	35067884	+	cds	Prpf4b	ENSMUSG00000021413.10	ENSMUST00000077853.5
ENSMUSG00000026277.15_195	chr1	93554721	93554785	-	cds	Stk25	ENSMUSG00000026277.15	ENSMUST00000027498.14
ENSMUSG00000033278.11_6136	chr17	67343900	67343966	-	introns	Ptprm	ENSMUSG00000033278.11	ENSMUST00000037974.10
ENSMUSG00000038611.18_2702	chr7	140839523	140839600	+	cds	Phrf1	ENSMUSG00000038611.18	ENSMUST00000106027.9
ENSMUSG00000041264.17_1967	chr5	149150968	149151039	+	cds	Uspl1	ENSMUSG00000041264.17	ENSMUST00000121416.8
ENSMUSG00000024242.16_6174	chr17	80986282	80986355	-	introns	Map4k3	ENSMUSG00000024242.16	ENSMUST00000112389.9
ENSMUSG00000022749.9_5748	chr16	57018190	57018262	-	introns	Tbc1d23	ENSMUSG00000022749.9	ENSMUST00000023431.8
ENSMUSG00000027522.16_933	chr2	173933344	173933413	+	cds	Stx16	ENSMUSG00000027522.16	ENSMUST00000155000.8
ENSMUSG00000066306.14_2572	chr7	101649970	101650063	+	cds	Numa1	ENSMUSG00000066306.14	ENSMUST00000084852.13
ENSMUSG00000032216.16_3425	chr9	72638662	72638719	+	cds	Nedd4	ENSMUSG00000032216.16	ENSMUST00000034740.15
ENSMUSG00000021716.15_4902	chr13	104929007	104929061	+	promoters	Srek1ip1	ENSMUSG00000021716.15	ENSMUST00000145661.8
ENSMUSG00000031078.16_2722	chr7	143993793	143993836	-	cds	Cttn	ENSMUSG00000031078.16	ENSMUST00000033407.13
ENSMUSG00000045095.17_2170	chr6	94114773	94114851	-	introns	Magi1	ENSMUSG00000045095.17	ENSMUST00000055224.15
ENSMUSG00000026153.16_14	chr1	24067613	24067663	-	cds	Fam135a	ENSMUSG00000026153.16	ENSMUST00000187752.7
ENSMUSG00000032294.18_3365	chr9	59577919	59578002	+	cds	Pkm	ENSMUSG00000032294.18	ENSMUST00000034834.16
ENSMUSG00000022710.18_5588	chr16	8556285	8556340	-	introns	Usp7	ENSMUSG00000022710.18	ENSMUST00000160405.8
ENSMUSG00000025153.10_4473	chr11	120701441	120701520	-	cds	Fasn	ENSMUSG00000025153.10	ENSMUST00000055655.9
ENSMUSG00000061436.16_2037	chr6	38753251	38753312	-	introns	Hipk2	ENSMUSG00000061436.16	ENSMUST00000161779.8
ENSMUSG00000046962.17_5814	chr16	97752778	97752844	-	cds	Zbtb21	ENSMUSG00000046962.17	ENSMUST00000113734.9
ENSMUSG00000020532.19_4247	chr11	84244407	84244489	+	introns	Acaca	ENSMUSG00000020532.19	ENSMUST00000103201.8
ENSMUSG00000003352.15_5502	chr15	98538279	98538334	+	cds	Cacnb3	ENSMUSG00000003352.15	ENSMUST00000109150.9
ENSMUSG00000037148.9_2915	chr8	78074580	78074660	-	introns	Arhgap10	ENSMUSG00000037148.9	ENSMUST00000076316.6
ENSMUSG00000029673.20_1839	chr5	131503899	131503970	-	cds	Auts2	ENSMUSG00000029673.20	ENSMUST00000161226.11
ENSMUSG00000020232.18_3804	chr10	81184720	81184780	-	cds	Hmg20b	ENSMUSG00000020232.18	ENSMUST00000105323.8
ENSMUSG00000071856.11_6439	chr18	44739650	44739707	-	introns	Mcc	ENSMUSG00000071856.11	ENSMUST00000089874.9
ENSMUSG00000018340.14_4108	chr11	54882215	54882271	-	cds	Anxa6	ENSMUSG00000018340.14	ENSMUST00000102727.3
ENSMUSG00000027523.21_937	chr2	174172195	174172260	+	cds	Gnas	ENSMUSG00000027523.21	ENSMUST00000087871.11
ENSMUSG00000042190.13_1723	chr5	113782014	113782119	-	fiveUTRs	Cmklr1	ENSMUSG00000042190.13	ENSMUST00000047936.13
ENSMUSG00000020900.16_4166	chr11	68703852	68703904	+	cds	Myh10	ENSMUSG00000020900.16	ENSMUST00000102611.10
ENSMUSG00000040675.18_3578	chr10	4065797	4065884	+	introns	Mthfd1l	ENSMUSG00000040675.18	ENSMUST00000117291.8
ENSMUSG00000040820.17_5801	chr16	94010581	94010658	-	fiveUTRs	Hlcs	ENSMUSG00000040820.17	ENSMUST00000227698.2
ENSMUSG00000053841.16_1340	chr4	129533020	129533085	-	cds	Txlna	ENSMUSG00000053841.16	ENSMUST00000046425.16
ENSMUSG00000034602.16_3913	chr10	122884058	122884145	-	introns	Mon2	ENSMUSG00000034602.16	ENSMUST00000073792.11
ENSMUSG00000053617.13_6796	chr19	47275031	47275118	-	cds	Sh3pxd2a	ENSMUSG00000053617.13	ENSMUST00000081619.10
ENSMUSG00000032580.13_3493	chr9	107621036	107621097	-	cds	Rbm5	ENSMUSG00000032580.13	ENSMUST00000182659.8
ENSMUSG00000022391.17_5417	chr15	81602919	81602999	-	cds	Rangap1	ENSMUSG00000022391.17	ENSMUST00000170134.9
ENSMUSG00000049470.14_4102	chr11	53290514	53290577	+	cds	Aff4	ENSMUSG00000049470.14	ENSMUST00000060945.12
ENSMUSG00000043903.5_3117	chr8	122994505	122994605	+	cds	Zfp469	ENSMUSG00000043903.5	ENSMUST00000187142.3
ENSMUSG00000024659.16_6707	chr19	20361121	20361187	-	cds	Anxa1	ENSMUSG00000024659.16	ENSMUST00000235280.2
ENSMUSG00000078517.13_1418	chr4	139092946	139093006	+	cds	Emc1	ENSMUSG00000078517.13	ENSMUST00000179784.9
ENSMUSG00000056216.10_2449	chr7	34755732	34755773	-	fiveUTRs	Cebpg	ENSMUSG00000056216.10	ENSMUST00000130491.3
ENSMUSG00000020472.15_4125	chr11	59378156	59378220	-	cds	Zkscan17	ENSMUSG00000020472.15	ENSMUST00000013262.15
ENSMUSG00000019947.11_3687	chr10	68061149	68061245	-	introns	Arid5b	ENSMUSG00000019947.11	ENSMUST00000219238.2
ENSMUSG00000004665.11_3753	chr10	79829110	79829165	+	cds	Cnn2	ENSMUSG00000004665.11	ENSMUST00000004784.11
ENSMUSG00000008200.16_678	chr2	90609624	90609696	+	cds	Fnbp4	ENSMUSG00000008200.16	ENSMUST00000013759.6
ENSMUSG00000020664.11_4510	chr12	31386854	31386921	-	introns	Dld	ENSMUSG00000020664.11	ENSMUST00000110857.5
ENSMUSG00000027750.17_992	chr3	54290847	54290899	+	cds	Postn	ENSMUSG00000027750.17	ENSMUST00000117373.8
ENSMUSG00000028047.12_1057	chr3	89130938	89130991	+	cds	Thbs3	ENSMUSG00000028047.12	ENSMUST00000029682.11
ENSMUSG00000001576.16_5912	chr17	26784899	26784974	+	fiveUTRs	Ergic1	ENSMUSG00000001576.16	ENSMUST00000001619.16
ENSMUSG00000028426.11_1221	chr4	55350386	55350429	+	cds	Rad23b	ENSMUSG00000028426.11	ENSMUST00000030134.9
ENSMUSG00000054808.16_2423	chr7	28612803	28612861	-	cds	Actn4	ENSMUSG00000054808.16	ENSMUST00000068045.14
ENSMUSG00000022043.20_5086	chr14	66534961	66535016	+	cds	Trim35	ENSMUSG00000022043.20	ENSMUST00000022623.13
ENSMUSG00000005360.15_5168	chr15	8699009	8699106	-	introns	Slc1a3	ENSMUSG00000005360.15	ENSMUST00000005493.14
ENSMUSG00000021686.7_4863	chr13	94616298	94616368	+	cds	Ap3b1	ENSMUSG00000021686.7	ENSMUST00000022196.5
ENSMUSG00000028763.19_1396	chr4	137246347	137246390	+	cds	Hspg2	ENSMUSG00000028763.19	ENSMUST00000030547.15
ENSMUSG00000012017.5_5622	chr16	17622724	17622779	+	cds	Scarf2	ENSMUSG00000012017.5	ENSMUST00000012161.5
ENSMUSG00000034647.16_6132	chr17	66292806	66292883	-	cds	Ankrd12	ENSMUSG00000034647.16	ENSMUST00000038116.13
ENSMUSG00000039901.11_6775	chr19	45833178	45833263	-	introns	Armh3	ENSMUSG00000039901.11	ENSMUST00000045396.9
ENSMUSG00000041852.16_5430	chr15	82741122	82741186	-	cds	Tcf20	ENSMUSG00000041852.16	ENSMUST00000048966.7
ENSMUSG00000028639.15_1307	chr4	119151395	119151437	-	cds	Ybx1	ENSMUSG00000028639.15	ENSMUST00000079644.13
ENSMUSG00000021366.9_4743	chr13	42310540	42310611	+	cds	Hivep1	ENSMUSG00000021366.9	ENSMUST00000060148.6
ENSMUSG00000028161.18_1137	chr3	136536311	136536391	+	introns	Ppp3ca	ENSMUSG00000028161.18	ENSMUST00000070198.14
ENSMUSG00000038014.8_4761	chr13	49068355	49068426	-	cds	Fam120a	ENSMUSG00000038014.8	ENSMUST00000060805.7
ENSMUSG00000061751.17_5699	chr16	34075604	34075683	-	introns	Kalrn	ENSMUSG00000061751.17	ENSMUST00000076810.12
ENSMUSG00000045969.9_2757	chr8	11611784	11611876	+	cds	Ing1	ENSMUSG00000045969.9	ENSMUST00000211007.2
ENSMUSG00000008575.18_1254	chr4	82304846	82304942	-	introns	Nfib	ENSMUSG00000008575.18	ENSMUST00000050872.15
ENSMUSG00000026042.17_63	chr1	45433881	45433940	-	cds	Col5a2	ENSMUSG00000026042.17	ENSMUST00000086430.5
ENSMUSG00000049482.17_3125	chr8	123210204	123210267	+	threeUTRs	Ctu2	ENSMUSG00000049482.17	ENSMUST00000151855.8
ENSMUSG00000037784.15_3461	chr9	99531608	99531660	+	cds	Dzip1l	ENSMUSG00000037784.15	ENSMUST00000078367.12
ENSMUSG00000026586.17_302	chr1	163084789	163084861	-	threeUTRs	Prrx1	ENSMUSG00000026586.17	ENSMUST00000174397.3
ENSMUSG00000032332.18_3443	chr9	79578637	79578698	-	introns	Col12a1	ENSMUSG00000032332.18	ENSMUST00000071750.13
ENSMUSG00000022508.6_5667	chr16	23794867	23794954	-	introns	Bcl6	ENSMUSG00000022508.6	ENSMUST00000023151.6
ENSMUSG00000034820.5_6687	chr19	10502751	10502815	+	fiveUTRs	Cpsf7	ENSMUSG00000034820.5	ENSMUST00000237321.2
ENSMUSG00000022206.8_5176	chr15	11905746	11905788	-	fiveUTRs	Npr3	ENSMUSG00000022206.8	ENSMUST00000228603.2
ENSMUSG00000034135.16_3318	chr9	46100747	46100822	+	introns	Sik3	ENSMUSG00000034135.16	ENSMUST00000126865.8
ENSMUSG00000032366.16_3397	chr9	66943277	66943336	-	cds	Tpm1	ENSMUSG00000032366.16	ENSMUST00000113696.8
ENSMUSG00000027109.17_646	chr2	72809808	72809872	-	cds	Sp3	ENSMUSG00000027109.17	ENSMUST00000102689.10
ENSMUSG00000042605.17_1771	chr5	121948983	121949048	+	cds	Atxn2	ENSMUSG00000042605.17	ENSMUST00000051950.14
ENSMUSG00000024299.18_5968	chr17	33756103	33756150	+	cds	Adamts10	ENSMUSG00000024299.18	ENSMUST00000087623.13
ENSMUSG00000034271.17_4605	chr12	85663501	85663578	+	introns	Jdp2	ENSMUSG00000034271.17	ENSMUST00000177587.9
ENSMUSG00000044813.16_1216	chr4	45480036	45480130	-	introns	Shb	ENSMUSG00000044813.16	ENSMUST00000147926.8
ENSMUSG00000035873.9_3873	chr10	108185560	108185652	+	introns	Pawr	ENSMUSG00000035873.9	ENSMUST00000095313.5
ENSMUSG00000043903.5_3113	chr8	122991256	122991322	+	cds	Zfp469	ENSMUSG00000043903.5	ENSMUST00000187142.3
ENSMUSG00000008690.16_5462	chr15	89253595	89253650	+	cds	Ncaph2	ENSMUSG00000008690.16	ENSMUST00000036987.12
ENSMUSG00000031740.9_2957	chr8	93557433	93557506	+	cds	Mmp2	ENSMUSG00000031740.9	ENSMUST00000034187.9
ENSMUSG00000033209.18_1719	chr5	111433863	111433946	+	cds	Ttc28	ENSMUSG00000033209.18	ENSMUST00000040111.10
ENSMUSG00000006932.18_3558	chr9	120762884	120762935	+	fiveUTRs	Ctnnb1	ENSMUSG00000006932.18	ENSMUST00000130466.8
ENSMUSG00000023022.15_5526	chr15	99678542	99678600	-	cds	Lima1	ENSMUSG00000023022.15	ENSMUST00000109024.9
ENSMUSG00000026361.10_256	chr1	143578421	143578482	-	fiveUTRs	Cdc73	ENSMUSG00000026361.10	ENSMUST00000018337.9
ENSMUSG00000062825.16_4461	chr11	120238895	120238964	-	cds	Actg1	ENSMUSG00000062825.16	ENSMUST00000071555.13
ENSMUSG00000017667.10_902	chr2	165222138	165222210	-	cds	Zfp334	ENSMUSG00000017667.10	ENSMUST00000103084.4
ENSMUSG00000055053.19_3808	chr10	81241923	81242003	-	cds	Nfic	ENSMUSG00000055053.19	ENSMUST00000105321.10
ENSMUSG00000031925.18_3182	chr9	13524586	13524678	+	introns	Maml2	ENSMUSG00000031925.18	ENSMUST00000159294.9
ENSMUSG00000046876.17_4750	chr13	45943659	45943735	-	fiveUTRs	Atxn1	ENSMUSG00000046876.17	ENSMUST00000091628.11
ENSMUSG00000007817.16_4976	chr14	25523285	25523357	+	fiveUTRs	Zmiz1	ENSMUSG00000007817.16	ENSMUST00000162645.8
ENSMUSG00000032194.10_3230	chr9	21705752	21705811	-	cds	Kank2	ENSMUSG00000032194.10	ENSMUST00000034717.7
ENSMUSG00000041679.10_2977	chr8	106042791	106042874	-	fiveUTRs	Lrrc29	ENSMUSG00000041679.10	ENSMUST00000070508.8
ENSMUSG00000029070.10_1492	chr4	155927250	155927291	+	cds	Mxra8	ENSMUSG00000029070.10	ENSMUST00000030947.4
ENSMUSG00000015305.7_3590	chr10	8615957	8616041	-	cds	Sash1	ENSMUSG00000015305.7	ENSMUST00000015449.6
ENSMUSG00000053510.13_1288	chr4	108889128	108889211	+	introns	Nrd1	ENSMUSG00000053510.13	ENSMUST00000065977.11
ENSMUSG00000034462.10_1681	chr5	104641297	104641363	+	introns	Pkd2	ENSMUSG00000034462.10	ENSMUST00000086831.4
ENSMUSG00000040463.17_4200	chr11	72338608	72338694	+	cds	Mybbp1a	ENSMUSG00000040463.17	ENSMUST00000045633.6
ENSMUSG00000001986.17_6861	chrX	40745721	40745807	+	introns	Gria3	ENSMUSG00000001986.17	ENSMUST00000115103.9
ENSMUSG00000024535.17_6450	chr18	53428304	53428367	+	introns	Snx24	ENSMUSG00000024535.17	ENSMUST00000165032.9
ENSMUSG00000053293.10_1852	chr5	135420476	135420554	-	cds	Pom121	ENSMUSG00000053293.10	ENSMUST00000111171.6
ENSMUSG00000040043.18_3956	chr10	128004344	128004425	-	fiveUTRs	Rbms2	ENSMUSG00000040043.18	ENSMUST00000099139.9
ENSMUSG00000018501.18_4154	chr11	62274122	62274202	-	cds	Ncor1	ENSMUSG00000018501.18	ENSMUST00000101066.10
ENSMUSG00000022346.18_5269	chr15	61859441	61859509	+	cds	Myc	ENSMUSG00000022346.18	ENSMUST00000022971.8
ENSMUSG00000023800.16_5817	chr17	3427151	3427218	+	fiveUTRs	Tiam2	ENSMUSG00000023800.16	ENSMUST00000169838.9
ENSMUSG00000030068.5_2193	chr6	99457094	99457164	-	threeUTRs	Gm20696	ENSMUSG00000030068.5	ENSMUST00000155466.2
ENSMUSG00000036940.16_1391	chr4	136309351	136309411	-	cds	Kdm1a	ENSMUSG00000036940.16	ENSMUST00000105847.8
ENSMUSG00000030120.15_2280	chr6	124911646	124911709	+	cds	Mlf2	ENSMUSG00000030120.15	ENSMUST00000180095.4
ENSMUSG00000028248.16_1185	chr4	21865949	21866005	+	cds	Pnisr	ENSMUSG00000028248.16	ENSMUST00000029911.12
ENSMUSG00000022565.16_5322	chr15	76065089	76065166	-	cds	Plec	ENSMUSG00000022565.16	ENSMUST00000054449.14
ENSMUSG00000041890.18_1739	chr5	114871268	114871329	-	cds	Git2	ENSMUSG00000041890.18	ENSMUST00000112185.9
ENSMUSG00000027774.17_1007	chr3	67357061	67357142	+	cds	Gfm1	ENSMUSG00000027774.17	ENSMUST00000077271.9
ENSMUSG00000020241.14_3720	chr10	76447626	76447671	-	cds	Col6a2	ENSMUSG00000020241.14	ENSMUST00000001181.13
ENSMUSG00000001506.11_4286	chr11	94835424	94835478	+	cds	Col1a1	ENSMUSG00000001506.11	ENSMUST00000001547.8
ENSMUSG00000059248.14_4432	chr11	117243933	117244014	+	cds	Septin9	ENSMUSG00000059248.14	ENSMUST00000093907.11
ENSMUSG00000021546.19_4807	chr13	58550175	58550231	-	fiveUTRs	Hnrnpk	ENSMUSG00000021546.19	ENSMUST00000116403.9
ENSMUSG00000023026.17_5530	chr15	100045111	100045167	+	introns	Dip2b	ENSMUSG00000023026.17	ENSMUST00000100203.10
ENSMUSG00000057914.16_411	chr2	14814594	14814675	+	introns	Cacnb2	ENSMUSG00000057914.16	ENSMUST00000114723.9
ENSMUSG00000002028.14_3300	chr9	44759197	44759294	-	cds	Kmt2a	ENSMUSG00000002028.14	ENSMUST00000002095.11
ENSMUSG00000021709.15_4894	chr13	103994620	103994706	-	introns	Erbin	ENSMUSG00000021709.15	ENSMUST00000022222.12
ENSMUSG00000020780.16_4420	chr11	116151620	116151661	-	cds	Srp68	ENSMUSG00000020780.16	ENSMUST00000106425.4
ENSMUSG00000024420.10_6233	chr18	14042182	14042261	-	introns	Zfp521	ENSMUSG00000024420.10	ENSMUST00000025288.9
ENSMUSG00000037692.15_1362	chr4	132792583	132792652	+	cds	Ahdc1	ENSMUSG00000037692.15	ENSMUST00000105915.8
ENSMUSG00000035051.16_6170	chr17	80571558	80571644	-	introns	Dhx57	ENSMUSG00000035051.16	ENSMUST00000038166.9
ENSMUSG00000040990.18_6956	chrX	158648351	158648397	+	cds	Sh3kbp1	ENSMUSG00000040990.18	ENSMUST00000112456.9
ENSMUSG00000039852.18_1470	chr4	150698618	150698663	+	cds	Rere	ENSMUSG00000039852.18	ENSMUST00000105682.9
ENSMUSG00000092329.2_3077	chr8	123216978	123217029	+	introns	Galnt2l	ENSMUSG00000092329.2	ENSMUST00000127664.2
ENSMUSG00000024940.12_6608	chr19	5801278	5801361	+	cds	Ltbp3	ENSMUSG00000024940.12	ENSMUST00000081496.6
ENSMUSG00000006169.21_4072	chr11	45781570	45781627	+	cds	Clint1	ENSMUSG00000006169.21	ENSMUST00000109260.3
ENSMUSG00000055065.8_5394	chr15	79415873	79415914	-	cds	Ddx17	ENSMUSG00000055065.8	ENSMUST00000054014.9
ENSMUSG00000030259.13_2322	chr6	145730609	145730702	+	fiveUTRs	Rassf8	ENSMUSG00000030259.13	ENSMUST00000111704.8
ENSMUSG00000028634.18_1309	chr4	119952709	119952797	+	cds	Hivep3	ENSMUSG00000028634.18	ENSMUST00000106307.9
ENSMUSG00000056313.6_2781	chr8	24928863	24928943	-	cds	Tcim	ENSMUSG00000056313.6	ENSMUST00000052622.6
ENSMUSG00000033149.18_5734	chr16	45605531	45605604	-	introns	Phldb2	ENSMUSG00000033149.18	ENSMUST00000036355.13
ENSMUSG00000024937.16_6600	chr19	5770083	5770152	-	cds	Ehbp1l1	ENSMUSG00000024937.16	ENSMUST00000049295.15
ENSMUSG00000052504.8_5751	chr16	63500486	63500548	-	fiveUTRs	Epha3	ENSMUSG00000052504.8	ENSMUST00000232461.2
ENSMUSG00000035890.10_3738	chr10	79597268	79597326	-	cds	Rnf126	ENSMUSG00000035890.10	ENSMUST00000047203.9
ENSMUSG00000035356.18_5741	chr16	55638847	55638898	-	cds	Nfkbiz	ENSMUSG00000035356.18	ENSMUST00000114458.8
ENSMUSG00000027109.17_647	chr2	72809880	72809943	-	cds	Sp3	ENSMUSG00000027109.17	ENSMUST00000102689.10
ENSMUSG00000079286.2_649	chr2	72809808	72809872	-	cds	Sp3	ENSMUSG00000079286.2	ENSMUST00000102689.10
ENSMUSG00000026767.13_406	chr2	12423950	12423987	-	cds	Mindy3	ENSMUSG00000026767.13	ENSMUST00000155530.8
ENSMUSG00000036054.16_2865	chr8	70713929	70713994	+	threeUTRs	Sugp2	ENSMUSG00000036054.16	ENSMUST00000131489.8
ENSMUSG00000068284.15_5728	chr16	44040085	44040158	+	cds	Usf3	ENSMUSG00000068284.15	ENSMUST00000119746.8
ENSMUSG00000025068.9_6800	chr19	47843722	47843790	+	cds	Gsto1	ENSMUSG00000025068.9	ENSMUST00000026050.8
ENSMUSG00000067851.12_5	chr1	10302560	10302590	-	introns	Arfgef1	ENSMUSG00000067851.12	ENSMUST00000088615.11
ENSMUSG00000020241.14_3716	chr10	76445125	76445181	-	cds	Col6a2	ENSMUSG00000020241.14	ENSMUST00000001181.13
ENSMUSG00000055013.17_165	chr1	89598901	89598978	+	cds	Agap1	ENSMUSG00000055013.17	ENSMUST00000027521.15
ENSMUSG00000021493.16_4786	chr13	55654122	55654181	-	cds	Pdlim7	ENSMUSG00000021493.16	ENSMUST00000155098.8
ENSMUSG00000026131.21_23	chr1	34218517	34218589	+	cds	Dst	ENSMUSG00000026131.21	ENSMUST00000183302.6
ENSMUSG00000003534.18_6015	chr17	35999434	35999485	-	cds	Ddr1	ENSMUSG00000003534.18	ENSMUST00000119825.8
ENSMUSG00000055204.16_1644	chr5	90391604	90391665	-	cds	Ankrd17	ENSMUSG00000055204.16	ENSMUST00000014421.15
ENSMUSG00000021843.18_5018	chr14	47922230	47922307	+	cds	Ktn1	ENSMUSG00000021843.18	ENSMUST00000187839.8
ENSMUSG00000058571.12_5138	chr14	117306087	117306177	+	introns	Gpc6	ENSMUSG00000058571.12	ENSMUST00000123239.2
ENSMUSG00000049288.5_1074	chr3	96511064	96511120	+	introns	Lix1l	ENSMUSG00000049288.5	ENSMUST00000062058.5
ENSMUSG00000022346.18_5268	chr15	61859350	61859426	+	cds	Myc	ENSMUSG00000022346.18	ENSMUST00000022971.8
ENSMUSG00000037411.11_1871	chr5	137096942	137097009	-	introns	Serpine1	ENSMUSG00000037411.11	ENSMUST00000041388.11
ENSMUSG00000034613.13_3910	chr10	122696349	122696445	+	introns	Ppm1h	ENSMUSG00000034613.13	ENSMUST00000162853.8
ENSMUSG00000042644.10_5919	chr17	27322899	27322972	+	cds	Itpr3	ENSMUSG00000042644.10	ENSMUST00000049308.9
ENSMUSG00000031862.12_2856	chr8	70252547	70252613	+	cds	Atp13a1	ENSMUSG00000031862.12	ENSMUST00000034326.7
ENSMUSG00000031799.11_2896	chr8	72897346	72897412	+	cds	Tpm4	ENSMUSG00000031799.11	ENSMUST00000003575.11
ENSMUSG00000027198.17_697	chr2	93620101	93620194	-	introns	Ext2	ENSMUSG00000027198.17	ENSMUST00000184931.8
ENSMUSG00000035765.11_6514	chr18	75190366	75190466	+	introns	Dym	ENSMUSG00000035765.11	ENSMUST00000236220.2
ENSMUSG00000039153.18_6037	chr17	44943676	44943739	-	threeUTRs	Runx2	ENSMUSG00000039153.18	ENSMUST00000162816.8
ENSMUSG00000056427.11_4057	chr11	35239323	35239391	+	introns	Slit3	ENSMUSG00000056427.11	ENSMUST00000069837.4
ENSMUSG00000028809.17_1384	chr4	135071175	135071238	-	cds	Srrm1	ENSMUSG00000028809.17	ENSMUST00000105861.8
ENSMUSG00000025880.12_6515	chr18	75501100	75501155	+	fiveUTRs	Smad7	ENSMUSG00000025880.12	ENSMUST00000026999.10
ENSMUSG00000089945.14_1227	chr4	57605260	57605353	+	introns	Pakap	ENSMUSG00000089945.14	ENSMUST00000102905.8
ENSMUSG00000044791.17_3519	chr9	110445561	110445620	+	threeUTRs	Setd2	ENSMUSG00000044791.17	ENSMUST00000196814.5
ENSMUSG00000028820.14_1332	chr4	126919981	126920021	+	cds	Sfpq	ENSMUSG00000028820.14	ENSMUST00000030623.8
ENSMUSG00000055531.13_3893	chr10	117191865	117191938	-	cds	Cpsf6	ENSMUSG00000055531.13	ENSMUST00000069168.13
ENSMUSG00000026043.19_59	chr1	45366749	45366803	+	cds	Col3a1	ENSMUSG00000026043.19	ENSMUST00000087883.13
ENSMUSG00000022565.16_5313	chr15	76062719	76062787	-	cds	Plec	ENSMUSG00000022565.16	ENSMUST00000054449.14
ENSMUSG00000030084.12_2147	chr6	89319311	89319365	-	cds	Plxna1	ENSMUSG00000030084.12	ENSMUST00000163139.8
ENSMUSG00000027184.15_715	chr2	103603319	103603369	-	cds	Caprin1	ENSMUSG00000027184.15	ENSMUST00000028607.13
ENSMUSG00000027551.16_920	chr2	168790257	168790353	-	introns	Zfp64	ENSMUSG00000027551.16	ENSMUST00000109162.9
ENSMUSG00000069833.14_6671	chr19	8982044	8982113	+	cds	Ahnak	ENSMUSG00000069833.14	ENSMUST00000092956.4
ENSMUSG00000103458.2_6281	chr18	37945970	37946046	+	threeUTRs	Pcdhgc3	ENSMUSG00000103458.2	ENSMUST00000192103.2
ENSMUSG00000024830.18_6564	chr19	4207881	4207935	-	cds	Rps6kb2	ENSMUSG00000024830.18	ENSMUST00000025749.15
ENSMUSG00000001918.18_2366	chr7	16529828	16529905	+	cds	Slc1a5	ENSMUSG00000001918.18	ENSMUST00000108496.9
ENSMUSG00000028333.11_1217	chr4	46469912	46469993	+	cds	Anp32b	ENSMUSG00000028333.11	ENSMUST00000102926.5
ENSMUSG00000019947.11_3686	chr10	68060815	68060879	-	introns	Arid5b	ENSMUSG00000019947.11	ENSMUST00000219238.2
ENSMUSG00000030067.18_2180	chr6	99250633	99250713	-	threeUTRs	Gm20696	ENSMUSG00000030067.18	ENSMUST00000155466.2
ENSMUSG00000010453.13_39	chr1	36404563	36404622	-	cds	Kansl3	ENSMUSG00000010453.13	ENSMUST00000185912.7
ENSMUSG00000046532.9_6903	chrX	97193903	97193967	+	cds	Ar	ENSMUSG00000046532.9	ENSMUST00000052837.9
ENSMUSG00000102836.2_6289	chr18	37945970	37946046	+	threeUTRs	Pcdhgc3	ENSMUSG00000102836.2	ENSMUST00000192103.2
ENSMUSG00000103125.2_6297	chr18	37945970	37946046	+	threeUTRs	Pcdhgc3	ENSMUSG00000103125.2	ENSMUST00000192103.2
ENSMUSG00000048126.17_173	chr1	90720736	90720799	-	cds	Col6a3	ENSMUSG00000048126.17	ENSMUST00000056925.16
ENSMUSG00000029111.8_1574	chr5	34059089	34059152	-	cds	Nelfa	ENSMUSG00000029111.8	ENSMUST00000030993.8
ENSMUSG00000036580.16_993	chr3	55021760	55021847	+	fiveUTRs	Spg20	ENSMUSG00000036580.16	ENSMUST00000044116.14
ENSMUSG00000062202.15_5954	chr17	30589128	30589192	-	introns	Btbd9	ENSMUSG00000062202.15	ENSMUST00000168787.8
ENSMUSG00000025369.16_3962	chr10	128310241	128310279	+	cds	Smarcc2	ENSMUSG00000025369.16	ENSMUST00000026433.9
ENSMUSG00000059602.15_3835	chr10	86147429	86147521	-	introns	Syn3	ENSMUSG00000059602.15	ENSMUST00000120638.8
ENSMUSG00000038539.16_2461	chr7	44463836	44463904	-	introns	Atf5	ENSMUSG00000038539.16	ENSMUST00000047356.11
ENSMUSG00000067567.13_6910	chrX	101428318	101428386	-	introns	Hdac8	ENSMUSG00000067567.13	ENSMUST00000087916.11
ENSMUSG00000029027.10_1478	chr4	154058623	154058673	-	introns	Dffb	ENSMUSG00000029027.10	ENSMUST00000030893.3
ENSMUSG00000039477.17_1918	chr5	142717075	142717137	-	cds	Tnrc18	ENSMUSG00000039477.17	ENSMUST00000152247.8
ENSMUSG00000001911.17_2938	chr8	85470477	85470548	-	introns	Nfix	ENSMUSG00000001911.17	ENSMUST00000109764.8
ENSMUSG00000052609.10_4556	chr12	76612274	76612353	+	cds	Plekhg3	ENSMUSG00000052609.10	ENSMUST00000075249.6
ENSMUSG00000092232.2_5041	chr14	55131699	55131759	+	cds	Pabpn1	ENSMUSG00000092232.2	ENSMUST00000116476.9
ENSMUSG00000091243.3_5755	chr16	65646095	65646170	+	introns	Vgll3	ENSMUSG00000091243.3	ENSMUST00000168064.3
ENSMUSG00000037487.8_5234	chr15	37981965	37982048	-	introns	Ubr5	ENSMUSG00000037487.8	ENSMUST00000228029.2
ENSMUSG00000022565.16_5311	chr15	76062249	76062322	-	cds	Plec	ENSMUSG00000022565.16	ENSMUST00000054449.14
ENSMUSG00000014444.18_3126	chr8	123210204	123210264	-	cds	Piezo1	ENSMUSG00000014444.18	ENSMUST00000067252.14
ENSMUSG00000028788.15_1342	chr4	129714121	129714157	+	fiveUTRs	Ptp4a2	ENSMUSG00000028788.15	ENSMUST00000030578.14
ENSMUSG00000039497.9_3633	chr10	34055378	34055452	-	introns	Dse	ENSMUSG00000039497.9	ENSMUST00000048010.9
ENSMUSG00000032238.18_3406	chr9	69100038	69100107	+	introns	Rora	ENSMUSG00000032238.18	ENSMUST00000034766.14
ENSMUSG00000035357.18_2210	chr6	101320034	101320095	-	introns	Pdzrn3	ENSMUSG00000035357.18	ENSMUST00000075994.11
ENSMUSG00000032440.14_3536	chr9	115945004	115945081	-	introns	Tgfbr2	ENSMUSG00000032440.14	ENSMUST00000061101.12
ENSMUSG00000006456.11_6572	chr19	4853938	4854026	-	cds	Rbm14	ENSMUSG00000006456.11	ENSMUST00000006625.8
ENSMUSG00000027422.16_822	chr2	143815389	143815467	-	cds	Rrbp1	ENSMUSG00000027422.16	ENSMUST00000016072.12
ENSMUSG00000002957.12_2706	chr7	141201083	141201158	+	cds	Ap2a2	ENSMUSG00000002957.12	ENSMUST00000003038.12
ENSMUSG00000020695.15_4381	chr11	105230683	105230763	+	introns	Mrc2	ENSMUSG00000020695.15	ENSMUST00000100335.10
ENSMUSG00000062078.16_5833	chr17	10537659	10537718	-	cds	Qk	ENSMUSG00000062078.16	ENSMUST00000233645.2
ENSMUSG00000031904.6_2990	chr8	106906271	106906316	+	cds	Slc7a6	ENSMUSG00000031904.6	ENSMUST00000034378.5
ENSMUSG00000027422.16_821	chr2	143805166	143805207	-	cds	Rrbp1	ENSMUSG00000027422.16	ENSMUST00000016072.12
ENSMUSG00000031370.13_6962	chrX	162737370	162737444	-	cds	Zrsr2	ENSMUSG00000031370.13	ENSMUST00000112289.9
ENSMUSG00000032531.16_3464	chr9	102597331	102597410	+	cds	Amotl2	ENSMUSG00000032531.16	ENSMUST00000145913.2
ENSMUSG00000021217.8_2451	chr7	36410780	36410848	+	introns	Tshz3	ENSMUSG00000021217.8	ENSMUST00000021641.8
ENSMUSG00000041836.11_2688	chr7	135212563	135212648	+	fiveUTRs	Ptpre	ENSMUSG00000041836.11	ENSMUST00000211140.2
ENSMUSG00000093803.6_3576	chr9	124201329	124201387	+	cds	Ppp2r3d	ENSMUSG00000093803.6	ENSMUST00000239563.2
ENSMUSG00000029094.13_1585	chr5	36153301	36153372	+	cds	Afap1	ENSMUSG00000029094.13	ENSMUST00000064571.11
ENSMUSG00000007880.17_1369	chr4	133480414	133480451	-	cds	Arid1a	ENSMUSG00000007880.17	ENSMUST00000105897.10
ENSMUSG00000003233.13_5642	chr16	20351430	20351506	+	threeUTRs	Dvl3	ENSMUSG00000003233.13	ENSMUST00000171572.9
ENSMUSG00000005442.14_2398	chr7	24992075	24992146	+	cds	Cic	ENSMUSG00000005442.14	ENSMUST00000169266.8
ENSMUSG00000022360.9_5259	chr15	57985924	57985999	-	cds	Atad2	ENSMUSG00000022360.9	ENSMUST00000038194.5
ENSMUSG00000041483.15_249	chr1	136553639	136553722	+	cds	Zfp281	ENSMUSG00000041483.15	ENSMUST00000047734.15
ENSMUSG00000040274.12_1502	chr5	3519393	3519446	+	introns	Cdk6	ENSMUSG00000040274.12	ENSMUST00000165117.8
ENSMUSG00000033400.15_1106	chr3	116576751	116576830	-	threeUTRs	Agl	ENSMUSG00000033400.15	ENSMUST00000161336.8
ENSMUSG00000040249.16_3940	chr10	127395812	127395881	-	cds	Lrp1	ENSMUSG00000040249.16	ENSMUST00000049149.15
ENSMUSG00000052915.15_4337	chr11	98687355	98687422	+	cds	Msl1	ENSMUSG00000052915.15	ENSMUST00000037915.9
ENSMUSG00000040433.17_3460	chr9	96568239	96568305	-	cds	Zbtb38	ENSMUSG00000040433.17	ENSMUST00000152594.8
ENSMUSG00000042292.19_5407	chr15	80902585	80902681	-	cds	Mrtfa	ENSMUSG00000042292.19	ENSMUST00000134469.9
ENSMUSG00000055322.17_125	chr1	74024997	74025072	-	cds	Tns1	ENSMUSG00000055322.17	ENSMUST00000169786.8
ENSMUSG00000075590.5_5305	chr15	75961303	75961375	-	cds	Nrbp2	ENSMUSG00000075590.5	ENSMUST00000228366.3
ENSMUSG00000028780.14_1516	chr5	17897444	17897530	+	introns	Sema3c	ENSMUSG00000028780.14	ENSMUST00000030568.14
ENSMUSG00000016487.16_2326	chr6	146899680	146899735	+	cds	Ppfibp1	ENSMUSG00000016487.16	ENSMUST00000016631.14
ENSMUSG00000026657.18_387	chr2	4305646	4305722	+	fiveUTRs	Frmd4a	ENSMUSG00000026657.18	ENSMUST00000175669.8
ENSMUSG00000029661.17_1981	chr6	4516900	4516947	+	cds	Col1a2	ENSMUSG00000029661.17	ENSMUST00000031668.10
ENSMUSG00000034161.9_5338	chr15	76343273	76343349	+	cds	Scx	ENSMUSG00000034161.9	ENSMUST00000043089.9
ENSMUSG00000003233.13_5641	chr16	20343040	20343096	+	cds	Dvl3	ENSMUSG00000003233.13	ENSMUST00000003318.13
ENSMUSG00000054074.10_416	chr2	18052082	18052144	-	cds	Skida1	ENSMUSG00000054074.10	ENSMUST00000091420.6
ENSMUSG00000001065.16_3149	chr8	123994396	123994443	+	cds	Zfp276	ENSMUSG00000001065.16	ENSMUST00000001092.15
ENSMUSG00000027210.21_731	chr2	115819555	115819636	-	introns	Meis2	ENSMUSG00000027210.21	ENSMUST00000028639.13
ENSMUSG00000061751.17_5706	chr16	34355106	34355165	-	introns	Kalrn	ENSMUSG00000061751.17	ENSMUST00000114961.8
ENSMUSG00000029823.17_2035	chr6	38528834	38528909	+	cds	Luc7l2	ENSMUSG00000029823.17	ENSMUST00000161538.8
ENSMUSG00000035441.15_4242	chr11	80438528	80438584	-	introns	Myo1d	ENSMUSG00000035441.15	ENSMUST00000041065.14
ENSMUSG00000026135.18_130	chr1	74617332	74617388	-	cds	Zfp142	ENSMUSG00000026135.18	ENSMUST00000113737.8
ENSMUSG00000008348.10_1818	chr5	125466725	125466793	-	fiveUTRs	Ubc	ENSMUSG00000008348.10	ENSMUST00000136312.2
ENSMUSG00000006498.17_3742	chr10	79695055	79695121	+	cds	Ptbp1	ENSMUSG00000006498.17	ENSMUST00000172282.8
ENSMUSG00000058070.15_4638	chr12	108455618	108455678	+	introns	Eml1	ENSMUSG00000058070.15	ENSMUST00000138456.8
ENSMUSG00000033565.19_5353	chr15	77016917	77016953	-	cds	Rbfox2	ENSMUSG00000033565.19	ENSMUST00000171751.10
ENSMUSG00000033701.14_274	chr1	155504112	155504189	+	introns	Acbd6	ENSMUSG00000033701.14	ENSMUST00000035560.9
ENSMUSG00000034135.16_3316	chr9	46048136	46048205	+	introns	Sik3	ENSMUSG00000034135.16	ENSMUST00000126865.8
ENSMUSG00000038872.11_3009	chr8	109675875	109675942	+	cds	Zfhx3	ENSMUSG00000038872.11	ENSMUST00000220518.2
ENSMUSG00000028763.19_1398	chr4	137271776	137271841	+	cds	Hspg2	ENSMUSG00000028763.19	ENSMUST00000030547.15
ENSMUSG00000032085.6_3308	chr9	45844717	45844781	-	fiveUTRs	Tagln	ENSMUSG00000032085.6	ENSMUST00000034590.4
ENSMUSG00000032238.18_3404	chr9	68793877	68793951	+	introns	Rora	ENSMUSG00000032238.18	ENSMUST00000034766.14
ENSMUSG00000032826.20_1120	chr3	127045619	127045697	-	introns	Ank2	ENSMUSG00000032826.20	ENSMUST00000182078.9
ENSMUSG00000023170.15_4175	chr11	69805578	69805642	+	cds	Gps2	ENSMUSG00000023170.15	ENSMUST00000072581.9
ENSMUSG00000020311.18_4040	chr11	30883414	30883496	-	threeUTRs	Erlec1	ENSMUSG00000020311.18	ENSMUST00000129593.9
ENSMUSG00000021464.16_4774	chr13	53423869	53423933	-	introns	Ror2	ENSMUSG00000021464.16	ENSMUST00000130235.9
ENSMUSG00000062203.16_5599	chr16	11056768	11056833	-	cds	Gspt1	ENSMUSG00000062203.16	ENSMUST00000167571.8
ENSMUSG00000002265.18_2351	chr7	6720813	6720888	-	cds	Peg3	ENSMUSG00000002265.18	ENSMUST00000051209.11
ENSMUSG00000024858.15_6568	chr19	4337855	4337919	-	cds	Grk2	ENSMUSG00000024858.15	ENSMUST00000025791.12
ENSMUSG00000031309.16_6954	chrX	158039171	158039222	+	cds	Rps6ka3	ENSMUSG00000031309.16	ENSMUST00000033671.13
ENSMUSG00000031558.16_1600	chr5	48346160	48346217	+	threeUTRs	Slit2	ENSMUSG00000031558.16	ENSMUST00000174658.8
ENSMUSG00000096210.3_5382	chr15	78913318	78913392	+	cds	H1f0	ENSMUSG00000096210.3	ENSMUST00000180086.3
ENSMUSG00000028542.18_1301	chr4	117720730	117720789	+	cds	Slc6a9	ENSMUSG00000028542.18	ENSMUST00000063857.11
ENSMUSG00000035356.18_5742	chr16	55639930	55639979	-	cds	Nfkbiz	ENSMUSG00000035356.18	ENSMUST00000114458.8
ENSMUSG00000045817.9_6178	chr17	84493465	84493520	-	cds	Zfp36l2	ENSMUSG00000045817.9	ENSMUST00000060366.7
ENSMUSG00000026837.17_463	chr2	27840710	27840771	+	cds	Col5a1	ENSMUSG00000026837.17	ENSMUST00000028280.14
ENSMUSG00000026786.15_428	chr2	22731630	22731685	+	introns	Apbb1ip	ENSMUSG00000026786.15	ENSMUST00000014290.15
ENSMUSG00000023008.19_5520	chr15	99227161	99227203	-	cds	Fmnl3	ENSMUSG00000023008.19	ENSMUST00000120633.2
ENSMUSG00000026042.17_68	chr1	45460381	45460435	-	cds	Col5a2	ENSMUSG00000026042.17	ENSMUST00000086430.5
ENSMUSG00000021010.10_4527	chr12	53330895	53330986	+	introns	Npas3	ENSMUSG00000021010.10	ENSMUST00000223358.3
ENSMUSG00000029478.17_1808	chr5	125106176	125106239	-	cds	Ncor2	ENSMUSG00000029478.17	ENSMUST00000125053.8
ENSMUSG00000103332.2_6314	chr18	37945970	37946045	+	threeUTRs	Pcdhgc3	ENSMUSG00000103332.2	ENSMUST00000192103.2
ENSMUSG00000062115.16_4134	chr11	60079595	60079653	+	cds	Rai1	ENSMUSG00000062115.16	ENSMUST00000064190.13
ENSMUSG00000103144.2_6306	chr18	37945970	37946045	+	threeUTRs	Pcdhgc3	ENSMUSG00000103144.2	ENSMUST00000192103.2
ENSMUSG00000103458.2_6283	chr18	37946695	37946767	+	threeUTRs	Pcdhgc3	ENSMUSG00000103458.2	ENSMUST00000192103.2
ENSMUSG00000002365.11_5821	chr17	5896950	5897032	+	introns	Snx9	ENSMUSG00000002365.11	ENSMUST00000002436.11
ENSMUSG00000022377.17_5275	chr15	64001953	64002009	-	cds	Asap1	ENSMUSG00000022377.17	ENSMUST00000177371.8
ENSMUSG00000104346.2_6322	chr18	37945970	37946045	+	threeUTRs	Pcdhgc3	ENSMUSG00000104346.2	ENSMUST00000192103.2
ENSMUSG00000026933.18_440	chr2	25829868	25829933	-	cds	Camsap1	ENSMUSG00000026933.18	ENSMUST00000091268.11
ENSMUSG00000103585.2_6376	chr18	37945970	37946045	+	threeUTRs	Pcdhgc3	ENSMUSG00000103585.2	ENSMUST00000192103.2
ENSMUSG00000022816.12_5718	chr16	37651944	37651996	+	cds	Fstl1	ENSMUSG00000022816.12	ENSMUST00000114763.3
ENSMUSG00000102836.2_6291	chr18	37946695	37946767	+	threeUTRs	Pcdhgc3	ENSMUSG00000102836.2	ENSMUST00000192103.2
ENSMUSG00000103125.2_6299	chr18	37946695	37946767	+	threeUTRs	Pcdhgc3	ENSMUSG00000103125.2	ENSMUST00000192103.2
ENSMUSG00000015143.16_4567	chr12	80228114	80228156	-	cds	Actn1	ENSMUSG00000015143.16	ENSMUST00000021554.16
ENSMUSG00000022475.20_5489	chr15	97705846	97705905	-	cds	Hdac7	ENSMUSG00000022475.20	ENSMUST00000079838.14
ENSMUSG00000027201.17_765	chr2	124965231	124965281	-	introns	Myef2	ENSMUSG00000027201.17	ENSMUST00000110501.8
ENSMUSG00000004880.12_344	chr1	181659714	181659780	-	cds	Lbr	ENSMUSG00000004880.12	ENSMUST00000005003.12
ENSMUSG00000030068.5_2190	chr6	99319946	99320039	-	threeUTRs	Gm20696	ENSMUSG00000030068.5	ENSMUST00000155466.2
ENSMUSG00000050965.15_4396	chr11	107987632	107987698	-	introns	Prkca	ENSMUSG00000050965.15	ENSMUST00000059595.11
ENSMUSG00000028173.11_1171	chr3	159588306	159588378	+	threeUTRs	Wls	ENSMUSG00000028173.11	ENSMUST00000200191.2
ENSMUSG00000038740.10_570	chr2	33687925	33687988	-	introns	Mvb12b	ENSMUSG00000038740.10	ENSMUST00000041555.10
ENSMUSG00000037679.10_4678	chr12	112574961	112575019	+	cds	Inf2	ENSMUSG00000037679.10	ENSMUST00000101029.4
ENSMUSG00000056708.6_271	chr1	154974451	154974512	-	cds	Ier5	ENSMUSG00000056708.6	ENSMUST00000055322.6
ENSMUSG00000109324.3_2468	chr7	44628780	44628845	-	cds	Prmt1	ENSMUSG00000109324.3	ENSMUST00000207370.2
ENSMUSG00000041328.17_2559	chr7	92318833	92318877	-	fiveUTRs	Pcf11	ENSMUSG00000041328.17	ENSMUST00000119954.9
ENSMUSG00000055737.13_5161	chr15	3609655	3609732	-	fiveUTRs	Ghr	ENSMUSG00000055737.13	ENSMUST00000069451.11
ENSMUSG00000003810.14_1295	chr4	116212251	116212313	-	introns	Mast2	ENSMUSG00000003810.14	ENSMUST00000239239.2
ENSMUSG00000103472.2_6370	chr18	37945970	37946045	+	threeUTRs	Pcdhgc3	ENSMUSG00000103472.2	ENSMUST00000192103.2
ENSMUSG00000022892.12_5763	chr16	84958534	84958623	-	introns	App	ENSMUSG00000022892.12	ENSMUST00000227723.2
ENSMUSG00000103897.2_6382	chr18	37945970	37946045	+	threeUTRs	Pcdhgc3	ENSMUSG00000103897.2	ENSMUST00000192103.2
ENSMUSG00000024472.10_6438	chr18	44544950	44545014	+	introns	Dcp2	ENSMUSG00000024472.10	ENSMUST00000025350.10
ENSMUSG00000053293.10_1851	chr5	135412707	135412779	-	cds	Pom121	ENSMUSG00000053293.10	ENSMUST00000111171.6
ENSMUSG00000096764.2_725	chr2	112101392	112101483	+	introns	Slc12a6	ENSMUSG00000096764.2	ENSMUST00000110991.9
ENSMUSG00000069601.15_3693	chr10	69745768	69745841	+	introns	Ank3	ENSMUSG00000069601.15	ENSMUST00000218680.2
ENSMUSG00000022263.11_5212	chr15	27818986	27819041	-	cds	Trio	ENSMUSG00000022263.11	ENSMUST00000090247.7
ENSMUSG00000047843.17_1944	chr5	144222709	144222794	+	introns	Bri3	ENSMUSG00000047843.17	ENSMUST00000155491.8
ENSMUSG00000052414.10_5554	chr15	102434657	102434762	-	introns	Gm28047	ENSMUSG00000052414.10	ENSMUST00000184772.2
ENSMUSG00000103037.2_6330	chr18	37945970	37946045	+	threeUTRs	Pcdhgc3	ENSMUSG00000103037.2	ENSMUST00000192103.2
ENSMUSG00000020315.19_4034	chr11	30050536	30050593	-	cds	Sptbn1	ENSMUSG00000020315.19	ENSMUST00000006629.14
ENSMUSG00000102748.2_6346	chr18	37945970	37946045	+	threeUTRs	Pcdhgc3	ENSMUSG00000102748.2	ENSMUST00000192103.2
ENSMUSG00000013236.18_6091	chr17	56758652	56758705	-	cds	Ptprs	ENSMUSG00000013236.18	ENSMUST00000223859.2
ENSMUSG00000026426.11_241	chr1	135081950	135082009	+	cds	Arl8a	ENSMUSG00000026426.11	ENSMUST00000027684.11
ENSMUSG00000028763.19_1402	chr4	137296120	137296157	+	cds	Hspg2	ENSMUSG00000028763.19	ENSMUST00000030547.15
ENSMUSG00000103677.2_6338	chr18	37945970	37946045	+	threeUTRs	Pcdhgc3	ENSMUSG00000103677.2	ENSMUST00000192103.2
ENSMUSG00000005575.17_2352	chr7	12771548	12771629	-	cds	Ube2m	ENSMUSG00000005575.17	ENSMUST00000005714.14
ENSMUSG00000026626.12_372	chr1	191102742	191102827	-	introns	Ppp2r5a	ENSMUSG00000026626.12	ENSMUST00000067976.9
ENSMUSG00000103567.2_6354	chr18	37945970	37946045	+	threeUTRs	Pcdhgc3	ENSMUSG00000103567.2	ENSMUST00000192103.2
ENSMUSG00000024074.9_6160	chr17	78680954	78681011	+	introns	Crim1	ENSMUSG00000024074.9	ENSMUST00000112498.3
ENSMUSG00000103458.2_6276	chr18	37846379	37846452	+	introns	Gm42416	ENSMUSG00000103458.2	ENSMUST00000115661.5
ENSMUSG00000055681.15_2867	chr8	70761145	70761227	+	cds	Cope	ENSMUSG00000055681.15	ENSMUST00000066469.14
ENSMUSG00000001910.6_2936	chr8	85403033	85403097	-	cds	Nacc1	ENSMUSG00000001910.6	ENSMUST00000001975.6
ENSMUSG00000005417.18_4126	chr11	59632032	59632080	+	cds	Mprip	ENSMUSG00000005417.18	ENSMUST00000072031.13
ENSMUSG00000103125.2_6292	chr18	37846379	37846452	+	introns	Gm42416	ENSMUSG00000103125.2	ENSMUST00000115661.5
ENSMUSG00000102836.2_6284	chr18	37846379	37846452	+	introns	Gm42416	ENSMUSG00000102836.2	ENSMUST00000115661.5
ENSMUSG00000054509.8_5062	chr14	56893780	56893889	+	introns	Parp4	ENSMUSG00000054509.8	ENSMUST00000161553.2
ENSMUSG00000009739.18_5532	chr15	100490362	100490436	-	introns	Pou6f1	ENSMUSG00000009739.18	ENSMUST00000073837.13
ENSMUSG00000032332.18_3444	chr9	79591476	79591531	-	cds	Col12a1	ENSMUSG00000032332.18	ENSMUST00000071750.13
ENSMUSG00000103749.2_6388	chr18	37945970	37946045	+	threeUTRs	Pcdhgc3	ENSMUSG00000103749.2	ENSMUST00000192103.2
ENSMUSG00000055322.17_124	chr1	74023485	74023569	-	introns	Tns1	ENSMUSG00000055322.17	ENSMUST00000169786.8
ENSMUSG00000029763.18_2021	chr6	33673579	33673675	+	introns	Exoc4	ENSMUSG00000029763.18	ENSMUST00000052266.15
ENSMUSG00000103793.2_6362	chr18	37945970	37946045	+	threeUTRs	Pcdhgc3	ENSMUSG00000103793.2	ENSMUST00000192103.2
ENSMUSG00000093803.6_3574	chr9	124199768	124199830	+	cds	Ppp2r3d	ENSMUSG00000093803.6	ENSMUST00000239563.2
ENSMUSG00000038002.10_5896	chr17	25233201	25233275	-	fiveUTRs	Cramp1l	ENSMUSG00000038002.10	ENSMUST00000073337.8
ENSMUSG00000042308.15_2649	chr7	127376542	127376595	+	fiveUTRs	Setd1a	ENSMUSG00000042308.15	ENSMUST00000047075.14
ENSMUSG00000038545.14_6058	chr17	46966624	46966689	+	cds	Cul7	ENSMUSG00000038545.14	ENSMUST00000043464.14
ENSMUSG00000013415.10_4301	chr11	95862582	95862651	-	introns	Igf2bp1	ENSMUSG00000013415.10	ENSMUST00000013559.3
ENSMUSG00000051721.7_4486	chr12	4895946	4896034	+	fiveUTRs	Wdcp	ENSMUSG00000051721.7	ENSMUST00000220215.2
ENSMUSG00000039405.8_2557	chr7	89159241	89159306	-	cds	Prss23	ENSMUSG00000039405.8	ENSMUST00000041761.7
ENSMUSG00000035168.17_616	chr2	59630000	59630072	+	cds	Tanc1	ENSMUSG00000035168.17	ENSMUST00000112568.8
ENSMUSG00000102440.2_6393	chr18	37945970	37946045	+	threeUTRs	Pcdhgc3	ENSMUSG00000102440.2	ENSMUST00000192103.2
ENSMUSG00000058571.12_5145	chr14	117901003	117901076	+	introns	Gpc6	ENSMUSG00000058571.12	ENSMUST00000088483.10
ENSMUSG00000099083.8_5557	chr15	102434657	102434762	-	introns	Gm28047	ENSMUSG00000099083.8	ENSMUST00000184772.2
ENSMUSG00000026623.17_374	chr1	191483986	191484052	+	introns	Lpgat1	ENSMUSG00000026623.17	ENSMUST00000110855.8
ENSMUSG00000027397.15_785	chr2	129051848	129051905	+	cds	Slc20a1	ENSMUSG00000027397.15	ENSMUST00000028880.10
ENSMUSG00000030084.12_2144	chr6	89299399	89299469	-	cds	Plxna1	ENSMUSG00000030084.12	ENSMUST00000163139.8
ENSMUSG00000055421.9_5126	chr14	94049576	94049647	-	introns	Pcdh9	ENSMUSG00000055421.9	ENSMUST00000195826.6
ENSMUSG00000040249.16_3943	chr10	127408797	127408848	-	cds	Lrp1	ENSMUSG00000040249.16	ENSMUST00000049149.15
ENSMUSG00000034430.17_2149	chr6	90355881	90355939	+	cds	Zxdc	ENSMUSG00000034430.17	ENSMUST00000113539.8
ENSMUSG00000112743.2_3844	chr10	86632291	86632377	+	introns	Gm49358	ENSMUSG00000112743.2	ENSMUST00000218802.2
ENSMUSG00000070047.15_2813	chr8	45403583	45403650	+	cds	Fat1	ENSMUSG00000070047.15	ENSMUST00000191428.7
ENSMUSG00000103088.2_6398	chr18	37945970	37946045	+	threeUTRs	Pcdhgc3	ENSMUSG00000103088.2	ENSMUST00000192103.2
ENSMUSG00000004952.14_1857	chr5	136130839	136130898	+	cds	Rasa4	ENSMUSG00000004952.14	ENSMUST00000042135.14
ENSMUSG00000045983.17_5652	chr16	20504319	20504374	+	cds	Eif4g1	ENSMUSG00000045983.17	ENSMUST00000044783.14
ENSMUSG00000022443.18_5355	chr15	77650914	77650968	-	cds	Myh9	ENSMUSG00000022443.18	ENSMUST00000016771.13
ENSMUSG00000051495.9_3166	chr8	127320312	127320395	-	fiveUTRs	Irf2bp2	ENSMUSG00000051495.9	ENSMUST00000054960.9
ENSMUSG00000003228.10_6833	chr19	60878787	60878839	+	fiveUTRs	Grk5	ENSMUSG00000003228.10	ENSMUST00000003313.10
ENSMUSG00000037519.18_2724	chr7	144071440	144071484	-	cds	Ppfia1	ENSMUSG00000037519.18	ENSMUST00000168134.10
ENSMUSG00000035934.17_3263	chr9	37058304	37058373	-	fiveUTRs	Pknox2	ENSMUSG00000035934.17	ENSMUST00000039674.13
ENSMUSG00000042121.17_1728	chr5	114080376	114080413	-	cds	Ssh1	ENSMUSG00000042121.17	ENSMUST00000159592.8
ENSMUSG00000001847.15_1933	chr5	143493088	143493129	-	cds	Rac1	ENSMUSG00000001847.15	ENSMUST00000080537.14
ENSMUSG00000045954.8_73	chr1	51339956	51340024	+	cds	Cavin2	ENSMUSG00000045954.8	ENSMUST00000051572.8
ENSMUSG00000028894.19_1320	chr4	124652706	124652789	+	introns	Inpp5b	ENSMUSG00000028894.19	ENSMUST00000094782.10
ENSMUSG00000040761.17_1439	chr4	141202914	141202994	-	cds	Spen	ENSMUSG00000040761.17	ENSMUST00000078886.10
ENSMUSG00000047409.14_3553	chr9	118842811	118842899	+	introns	Ctdspl	ENSMUSG00000047409.14	ENSMUST00000073109.12
ENSMUSG00000046982.12_6548	chr18	84032858	84032928	-	cds	Tshz1	ENSMUSG00000046982.12	ENSMUST00000060303.10
ENSMUSG00000030351.6_2293	chr6	127890909	127890986	+	introns	Tspan11	ENSMUSG00000030351.6	ENSMUST00000032501.6
ENSMUSG00000024759.15_6657	chr19	7481092	7481182	+	introns	Atl3	ENSMUSG00000024759.15	ENSMUST00000170373.9
ENSMUSG00000020886.18_4181	chr11	69921767	69921835	+	cds	Dlg4	ENSMUSG00000020886.18	ENSMUST00000231506.2
ENSMUSG00000039852.18_1464	chr4	150367787	150367851	+	fiveUTRs	Rere	ENSMUSG00000039852.18	ENSMUST00000105682.9
ENSMUSG00000032479.16_3505	chr9	109866941	109867003	+	cds	Map4	ENSMUSG00000032479.16	ENSMUST00000163190.8
ENSMUSG00000021820.19_4960	chr14	20843942	20844005	-	cds	Camk2g	ENSMUSG00000021820.19	ENSMUST00000100837.11
ENSMUSG00000023191.10_2274	chr6	124827892	124827948	-	cds	P3h3	ENSMUSG00000023191.10	ENSMUST00000023958.10
ENSMUSG00000035311.17_3849	chr10	88230520	88230581	+	introns	Gnptab	ENSMUSG00000035311.17	ENSMUST00000127615.8
ENSMUSG00000038545.14_6057	chr17	46965074	46965129	+	cds	Cul7	ENSMUSG00000038545.14	ENSMUST00000043464.14
ENSMUSG00000038244.15_2594	chr7	111927864	111927928	+	cds	Mical2	ENSMUSG00000038244.15	ENSMUST00000050149.12
ENSMUSG00000054027.9_3846	chr10	86632291	86632377	+	introns	Gm49358	ENSMUSG00000054027.9	ENSMUST00000218802.2
ENSMUSG00000048279.20_5072	chr14	61412797	61412864	+	introns	Sacs	ENSMUSG00000048279.20	ENSMUST00000089394.10
ENSMUSG00000024851.15_6562	chr19	4161129	4161180	+	cds	Pitpnm1	ENSMUSG00000024851.15	ENSMUST00000049658.14
ENSMUSG00000062115.16_4135	chr11	60080418	60080480	+	cds	Rai1	ENSMUSG00000062115.16	ENSMUST00000064190.13
ENSMUSG00000024991.9_6831	chr19	60751587	60751646	-	cds	Eif3a	ENSMUSG00000024991.9	ENSMUST00000025955.8
ENSMUSG00000051323.17_6927	chrX	132555502	132555585	-	introns	Pcdh19	ENSMUSG00000051323.17	ENSMUST00000149154.8
ENSMUSG00000026131.21_18	chr1	34217357	34217428	+	cds	Dst	ENSMUSG00000026131.21	ENSMUST00000183302.6
ENSMUSG00000021910.16_4996	chr14	30898284	30898340	-	cds	Nisch	ENSMUSG00000021910.16	ENSMUST00000168206.8
ENSMUSG00000009681.11_3703	chr10	75000272	75000345	+	introns	Bcr	ENSMUSG00000009681.11	ENSMUST00000164107.3
ENSMUSG00000089922.3_4521	chr12	49431957	49432001	+	cds	Foxg1	ENSMUSG00000089922.3	ENSMUST00000179669.3
ENSMUSG00000005958.16_5657	chr16	21033178	21033229	+	cds	Ephb3	ENSMUSG00000005958.16	ENSMUST00000006112.7
ENSMUSG00000116461.2_5464	chr15	89312337	89312399	-	cds	Chkb	ENSMUSG00000116461.2	ENSMUST00000023289.13
ENSMUSG00000033420.13_2127	chr6	87263981	87264057	-	cds	Antxr1	ENSMUSG00000033420.13	ENSMUST00000042025.12
ENSMUSG00000051586.18_2258	chr6	120950383	120950450	-	cds	Mical3	ENSMUSG00000051586.18	ENSMUST00000207889.2
ENSMUSG00000021699.18_4912	chr13	109122640	109122702	+	introns	Pde4d	ENSMUSG00000021699.18	ENSMUST00000122041.8
ENSMUSG00000056476.14_999	chr3	59026744	59026812	+	introns	Med12l	ENSMUSG00000056476.14	ENSMUST00000199659.5
ENSMUSG00000056758.15_3899	chr10	120298574	120298620	-	cds	Hmga2	ENSMUSG00000056758.15	ENSMUST00000072777.14
ENSMUSG00000041852.16_5425	chr15	82707727	82707808	-	introns	Tcf20	ENSMUSG00000041852.16	ENSMUST00000048966.7
ENSMUSG00000040263.17_3106	chr8	122523672	122523743	-	cds	Klhdc4	ENSMUSG00000040263.17	ENSMUST00000045884.17
ENSMUSG00000022892.12_5764	chr16	84958668	84958752	-	introns	App	ENSMUSG00000022892.12	ENSMUST00000227723.2
ENSMUSG00000032238.18_3405	chr9	68942467	68942555	+	introns	Rora	ENSMUSG00000032238.18	ENSMUST00000034766.14
ENSMUSG00000026837.17_474	chr2	27876733	27876772	+	cds	Col5a1	ENSMUSG00000026837.17	ENSMUST00000028280.14
ENSMUSG00000034863.10_2892	chr8	71933507	71933572	-	cds	Ano8	ENSMUSG00000034863.10	ENSMUST00000093450.6
ENSMUSG00000047409.14_3554	chr9	118843085	118843149	+	introns	Ctdspl	ENSMUSG00000047409.14	ENSMUST00000073109.12
ENSMUSG00000031453.17_2762	chr8	13620289	13620363	-	cds	Rasa3	ENSMUSG00000031453.17	ENSMUST00000117551.4
ENSMUSG00000034022.9_5343	chr15	76485776	76485826	-	cds	Cpsf1	ENSMUSG00000034022.9	ENSMUST00000071898.7
ENSMUSG00000059263.10_2591	chr7	111692520	111692591	+	cds	Usp47	ENSMUSG00000059263.10	ENSMUST00000106653.4
ENSMUSG00000066621.13_1940	chr5	144149611	144149726	-	introns	Tecpr1	ENSMUSG00000066621.13	ENSMUST00000085701.7
ENSMUSG00000035407.9_1264	chr4	98652358	98652424	-	introns	Kank4	ENSMUSG00000035407.9	ENSMUST00000102790.4
ENSMUSG00000051331.17_2243	chr6	118725315	118725403	-	introns	Cacna1c	ENSMUSG00000051331.17	ENSMUST00000186889.7
ENSMUSG00000111394.2_3366	chr9	59582925	59583009	+	cds	Pkm	ENSMUSG00000111394.2	ENSMUST00000034834.16
ENSMUSG00000058317.13_4937	chr14	3709258	3709325	+	introns	Ube2e2	ENSMUSG00000058317.13	ENSMUST00000124353.2
ENSMUSG00000027130.16_724	chr2	112101392	112101482	+	introns	Slc12a6	ENSMUSG00000027130.16	ENSMUST00000110991.9
ENSMUSG00000014599.11_1096	chr3	107655834	107655891	-	cds	Csf1	ENSMUSG00000014599.11	ENSMUST00000014743.10
ENSMUSG00000004677.18_2884	chr8	71785984	71786040	+	cds	Myo9b	ENSMUSG00000004677.18	ENSMUST00000212935.2
ENSMUSG00000007670.11_6110	chr17	57338059	57338113	-	introns	Khsrp	ENSMUSG00000007670.11	ENSMUST00000007814.10
ENSMUSG00000032637.16_2626	chr7	126092336	126092390	-	cds	Atxn2l	ENSMUSG00000032637.16	ENSMUST00000040202.15
ENSMUSG00000036391.17_4097	chr11	51593490	51593554	-	introns	Sec24a	ENSMUSG00000036391.17	ENSMUST00000109097.9
ENSMUSG00000039262.17_538	chr2	32041234	32041290	+	fiveUTRs	Prrc2b	ENSMUSG00000039262.17	ENSMUST00000036691.14
ENSMUSG00000103332.2_6309	chr18	37846379	37846452	+	introns	Gm42416	ENSMUSG00000103332.2	ENSMUST00000115661.5
ENSMUSG00000026721.17_285	chr1	160584567	160584636	-	fiveUTRs	Rabgap1l	ENSMUSG00000026721.17	ENSMUST00000028049.13
ENSMUSG00000103144.2_6301	chr18	37846379	37846452	+	introns	Gm42416	ENSMUSG00000103144.2	ENSMUST00000115661.5
ENSMUSG00000079111.4_1932	chr5	143389770	143389833	+	cds	Kdelr2	ENSMUSG00000079111.4	ENSMUST00000110731.4
ENSMUSG00000022443.18_5354	chr15	77649956	77650029	-	cds	Myh9	ENSMUSG00000022443.18	ENSMUST00000016771.13
ENSMUSG00000104346.2_6317	chr18	37846379	37846452	+	introns	Gm42416	ENSMUSG00000104346.2	ENSMUST00000115661.5
ENSMUSG00000002771.13_2489	chr7	45522491	45522560	-	fiveUTRs	Grin2d	ENSMUSG00000002771.13	ENSMUST00000211250.2
ENSMUSG00000028763.19_1399	chr4	137272007	137272051	+	cds	Hspg2	ENSMUSG00000028763.19	ENSMUST00000030547.15
ENSMUSG00000029686.16_2049	chr6	47464465	47464540	+	introns	Cul1	ENSMUSG00000029686.16	ENSMUST00000146828.8
ENSMUSG00000053398.12_1079	chr3	98232207	98232279	-	introns	Phgdh	ENSMUSG00000053398.12	ENSMUST00000065793.12
ENSMUSG00000038872.11_3004	chr8	109673423	109673494	+	cds	Zfhx3	ENSMUSG00000038872.11	ENSMUST00000220518.2
ENSMUSG00000058317.13_4936	chr14	3627709	3627781	+	introns	Ube2e2	ENSMUSG00000058317.13	ENSMUST00000124353.2
ENSMUSG00000102222.2_6404	chr18	37945971	37946045	+	threeUTRs	Pcdhgc3	ENSMUSG00000102222.2	ENSMUST00000192103.2
ENSMUSG00000058013.12_1649	chr5	93290227	93290294	+	fiveUTRs	Septin11	ENSMUSG00000058013.12	ENSMUST00000202196.4
ENSMUSG00000002365.11_5823	chr17	5951558	5951634	+	introns	Snx9	ENSMUSG00000002365.11	ENSMUST00000002436.11
ENSMUSG00000038126.18_1800	chr5	124409683	124409745	-	threeUTRs	Mphosph9	ENSMUSG00000038126.18	ENSMUST00000147737.8
ENSMUSG00000058571.12_5143	chr14	117623930	117624017	+	introns	Gpc6	ENSMUSG00000058571.12	ENSMUST00000123239.2
ENSMUSG00000063760.10_3631	chr10	31412215	31412288	-	introns	Rnf217	ENSMUSG00000063760.10	ENSMUST00000081989.8
ENSMUSG00000063063.13_2090	chr6	77379645	77379716	-	introns	Ctnna2	ENSMUSG00000063063.13	ENSMUST00000160894.8
ENSMUSG00000032733.7_3350	chr9	56832865	56832934	-	cds	Snx33	ENSMUSG00000032733.7	ENSMUST00000050916.7
ENSMUSG00000041741.11_2316	chr6	141379079	141379163	+	introns	Pde3a	ENSMUSG00000041741.11	ENSMUST00000043259.10
ENSMUSG00000021810.4_4953	chr14	20384762	20384833	-	introns	Ecd	ENSMUSG00000021810.4	ENSMUST00000022344.4
ENSMUSG00000076433.5_4449	chr11	118224484	118224557	-	cds	Cep295nl	ENSMUSG00000076433.5	ENSMUST00000103024.4
ENSMUSG00000034647.16_6131	chr17	66292728	66292797	-	cds	Ankrd12	ENSMUSG00000034647.16	ENSMUST00000038116.13
ENSMUSG00000020282.19_4044	chr11	32166142	32166189	-	cds	Rhbdf1	ENSMUSG00000020282.19	ENSMUST00000020524.15
ENSMUSG00000020900.16_4163	chr11	68682689	68682747	+	cds	Myh10	ENSMUSG00000020900.16	ENSMUST00000102611.10
ENSMUSG00000034832.16_2113	chr6	83433486	83433521	-	introns	Tet3	ENSMUSG00000034832.16	ENSMUST00000190295.2
ENSMUSG00000002602.17_2402	chr7	25478049	25478108	-	cds	Axl	ENSMUSG00000002602.17	ENSMUST00000002677.11
ENSMUSG00000062825.16_4462	chr11	120239224	120239280	-	fiveUTRs	Actg1	ENSMUSG00000062825.16	ENSMUST00000071555.13
ENSMUSG00000021493.16_4787	chr13	55655353	55655407	-	cds	Pdlim7	ENSMUSG00000021493.16	ENSMUST00000155098.8
ENSMUSG00000031823.15_3090	chr8	120816738	120816804	-	fiveUTRs	Zdhhc7	ENSMUSG00000031823.15	ENSMUST00000034280.9
ENSMUSG00000034088.16_188	chr1	93373302	93373362	-	fiveUTRs	Hdlbp	ENSMUSG00000034088.16	ENSMUST00000170883.8
ENSMUSG00000026020.10_93	chr1	59749664	59749744	+	cds	Nop58	ENSMUSG00000026020.10	ENSMUST00000191142.7
ENSMUSG00000058571.12_5141	chr14	117623574	117623654	+	introns	Gpc6	ENSMUSG00000058571.12	ENSMUST00000123239.2
ENSMUSG00000020167.15_3775	chr10	80261778	80261826	-	introns	Tcf3	ENSMUSG00000020167.15	ENSMUST00000105344.8
ENSMUSG00000048058.18_704	chr2	101911230	101911304	-	introns	Ldlrad3	ENSMUSG00000048058.18	ENSMUST00000111222.2
ENSMUSG00000103332.2_6316	chr18	37946698	37946766	+	threeUTRs	Pcdhgc3	ENSMUSG00000103332.2	ENSMUST00000192103.2
ENSMUSG00000058013.12_1653	chr5	93315379	93315445	+	cds	Septin11	ENSMUSG00000058013.12	ENSMUST00000074733.11
ENSMUSG00000035168.17_612	chr2	59593669	59593737	+	introns	Tanc1	ENSMUSG00000035168.17	ENSMUST00000112568.8
ENSMUSG00000103144.2_6308	chr18	37946698	37946766	+	threeUTRs	Pcdhgc3	ENSMUSG00000103144.2	ENSMUST00000192103.2
ENSMUSG00000054309.10_4502	chr12	21355093	21355170	+	introns	Cpsf3	ENSMUSG00000054309.10	ENSMUST00000067284.10
ENSMUSG00000103037.2_6325	chr18	37846379	37846452	+	introns	Gm42416	ENSMUSG00000103037.2	ENSMUST00000115661.5
ENSMUSG00000104346.2_6324	chr18	37946698	37946766	+	threeUTRs	Pcdhgc3	ENSMUSG00000104346.2	ENSMUST00000192103.2
ENSMUSG00000103585.2_6378	chr18	37946698	37946766	+	threeUTRs	Pcdhgc3	ENSMUSG00000103585.2	ENSMUST00000192103.2
ENSMUSG00000026618.12_360	chr1	185036013	185036090	-	introns	Iars2	ENSMUSG00000026618.12	ENSMUST00000027921.11
ENSMUSG00000102748.2_6341	chr18	37846379	37846452	+	introns	Gm42416	ENSMUSG00000102748.2	ENSMUST00000115661.5
ENSMUSG00000037742.15_3433	chr9	78387786	78387845	-	cds	Eef1a1	ENSMUSG00000037742.15	ENSMUST00000042235.15
ENSMUSG00000031925.18_3177	chr9	13303585	13303653	+	introns	Maml2	ENSMUSG00000031925.18	ENSMUST00000159294.9
ENSMUSG00000103677.2_6333	chr18	37846379	37846452	+	introns	Gm42416	ENSMUSG00000103677.2	ENSMUST00000115661.5
ENSMUSG00000103567.2_6349	chr18	37846379	37846452	+	introns	Gm42416	ENSMUSG00000103567.2	ENSMUST00000115661.5
ENSMUSG00000104063.2_6409	chr18	37945971	37946045	+	threeUTRs	Pcdhgc3	ENSMUSG00000104063.2	ENSMUST00000192103.2
ENSMUSG00000020439.18_3981	chr11	3476165	3476223	-	cds	Smtn	ENSMUSG00000020439.18	ENSMUST00000020718.10
ENSMUSG00000102918.2_6427	chr18	37945971	37946045	+	threeUTRs	Pcdhgc3	ENSMUSG00000102918.2	ENSMUST00000192103.2
ENSMUSG00000102742.2_6414	chr18	37945971	37946045	+	threeUTRs	Pcdhgc3	ENSMUSG00000102742.2	ENSMUST00000192103.2
ENSMUSG00000040054.18_3955	chr10	127957765	127957841	+	cds	Baz2a	ENSMUSG00000040054.18	ENSMUST00000238829.2
ENSMUSG00000028760.17_1408	chr4	137721125	137721176	+	fiveUTRs	Eif4g3	ENSMUSG00000028760.17	ENSMUST00000139759.8
ENSMUSG00000056708.6_272	chr1	154975113	154975171	-	cds	Ier5	ENSMUSG00000056708.6	ENSMUST00000055322.6
ENSMUSG00000021820.19_4958	chr14	20814214	20814269	-	cds	Camk2g	ENSMUSG00000021820.19	ENSMUST00000100837.11
ENSMUSG00000033016.17_6536	chr18	80670116	80670161	-	introns	Nfatc1	ENSMUSG00000033016.17	ENSMUST00000167977.8
ENSMUSG00000024646.15_6552	chr18	84882870	84882941	+	introns	Cyb5a	ENSMUSG00000024646.15	ENSMUST00000235725.2
ENSMUSG00000054823.18_2788	chr8	26163350	26163387	+	cds	Nsd3	ENSMUSG00000054823.18	ENSMUST00000155861.8
ENSMUSG00000029415.5_1647	chr5	92449647	92449723	-	cds	Sdad1	ENSMUSG00000029415.5	ENSMUST00000031364.5
ENSMUSG00000052533.15_511	chr2	30227362	30227440	+	cds	Nup188	ENSMUSG00000052533.15	ENSMUST00000064447.12
ENSMUSG00000046841.6_3831	chr10	84364295	84364361	-	cds	Ckap4	ENSMUSG00000046841.6	ENSMUST00000053871.5
ENSMUSG00000103793.2_6357	chr18	37846379	37846452	+	introns	Gm42416	ENSMUSG00000103793.2	ENSMUST00000115661.5
ENSMUSG00000022021.15_5121	chr14	87355711	87355788	-	introns	Diaph3	ENSMUSG00000022021.15	ENSMUST00000022599.14
ENSMUSG00000037991.10_5594	chr16	10672185	10672253	+	introns	Rmi2	ENSMUSG00000037991.10	ENSMUST00000181721.2
ENSMUSG00000031189.13_6875	chrX	68602451	68602530	+	introns	Aff2	ENSMUSG00000031189.13	ENSMUST00000033532.7
ENSMUSG00000029106.15_1577	chr5	34782729	34782780	+	cds	Add1	ENSMUSG00000029106.15	ENSMUST00000114338.9
ENSMUSG00000026043.19_61	chr1	45371133	45371187	+	cds	Col3a1	ENSMUSG00000026043.19	ENSMUST00000087883.13
ENSMUSG00000092329.2_3072	chr8	122997759	122997835	+	cds	Zfp469	ENSMUSG00000092329.2	ENSMUST00000187142.3
ENSMUSG00000038872.11_3003	chr8	109602143	109602189	+	introns	Zfhx3	ENSMUSG00000038872.11	ENSMUST00000220518.2
ENSMUSG00000069833.14_6669	chr19	8980602	8980657	+	cds	Ahnak	ENSMUSG00000069833.14	ENSMUST00000092956.4
ENSMUSG00000103472.2_6372	chr18	37946698	37946766	+	threeUTRs	Pcdhgc3	ENSMUSG00000103472.2	ENSMUST00000192103.2
ENSMUSG00000032312.8_3357	chr9	57552712	57552748	-	fiveUTRs	Csk	ENSMUSG00000032312.8	ENSMUST00000034863.8
ENSMUSG00000103897.2_6384	chr18	37946698	37946766	+	threeUTRs	Pcdhgc3	ENSMUSG00000103897.2	ENSMUST00000192103.2
ENSMUSG00000029328.16_1660	chr5	100186572	100186625	-	cds	Hnrnpdl	ENSMUSG00000029328.16	ENSMUST00000128187.8
ENSMUSG00000028277.14_1190	chr4	33039054	33039125	+	introns	Ube2j1	ENSMUSG00000028277.14	ENSMUST00000124992.8
ENSMUSG00000042608.16_1322	chr4	125997975	125998015	+	fiveUTRs	Stk40	ENSMUSG00000042608.16	ENSMUST00000116286.9
ENSMUSG00000005417.18_4129	chr11	59656234	59656301	+	cds	Mprip	ENSMUSG00000005417.18	ENSMUST00000072031.13
ENSMUSG00000103037.2_6332	chr18	37946698	37946766	+	threeUTRs	Pcdhgc3	ENSMUSG00000103037.2	ENSMUST00000192103.2
ENSMUSG00000004267.17_2268	chr6	124741316	124741391	-	threeUTRs	Eno2	ENSMUSG00000004267.17	ENSMUST00000138770.8
ENSMUSG00000022565.16_5323	chr15	76065171	76065228	-	cds	Plec	ENSMUSG00000022565.16	ENSMUST00000054449.14
ENSMUSG00000102748.2_6348	chr18	37946698	37946766	+	threeUTRs	Pcdhgc3	ENSMUSG00000102748.2	ENSMUST00000192103.2
ENSMUSG00000030678.8_2635	chr7	126624872	126624945	-	cds	Maz	ENSMUSG00000030678.8	ENSMUST00000205568.2
ENSMUSG00000116594.2_5629	chr16	18441665	18441723	-	cds	Gm49601	ENSMUSG00000116594.2	ENSMUST00000231335.2
ENSMUSG00000103677.2_6340	chr18	37946698	37946766	+	threeUTRs	Pcdhgc3	ENSMUSG00000103677.2	ENSMUST00000192103.2
ENSMUSG00000103567.2_6356	chr18	37946698	37946766	+	threeUTRs	Pcdhgc3	ENSMUSG00000103567.2	ENSMUST00000192103.2
ENSMUSG00000033016.17_6537	chr18	80716711	80716822	-	introns	Nfatc1	ENSMUSG00000033016.17	ENSMUST00000167977.8
ENSMUSG00000074746.4_6827	chr19	59289469	59289527	-	cds	Pdzd8	ENSMUSG00000074746.4	ENSMUST00000099274.4
ENSMUSG00000103081.4_6419	chr18	37945971	37946045	+	threeUTRs	Pcdhgc3	ENSMUSG00000103081.4	ENSMUST00000192103.2
ENSMUSG00000042331.14_4152	chr11	62042714	62042767	+	cds	Specc1	ENSMUSG00000042331.14	ENSMUST00000202389.4
ENSMUSG00000028869.14_1321	chr4	124946462	124946533	+	cds	Gnl2	ENSMUSG00000028869.14	ENSMUST00000030684.8
ENSMUSG00000102428.2_6424	chr18	37945971	37946045	+	threeUTRs	Pcdhgc3	ENSMUSG00000102428.2	ENSMUST00000192103.2
ENSMUSG00000028763.19_1394	chr4	137238419	137238481	+	cds	Hspg2	ENSMUSG00000028763.19	ENSMUST00000030547.15
ENSMUSG00000025857.11_1903	chr5	139160616	139160685	+	introns	Dnaaf5	ENSMUSG00000025857.11	ENSMUST00000026975.11
ENSMUSG00000000776.14_5101	chr14	70678482	70678546	-	cds	Polr3d	ENSMUSG00000000776.14	ENSMUST00000000793.13
ENSMUSG00000033885.16_4946	chr14	14350623	14350700	-	introns	Pxk	ENSMUSG00000033885.16	ENSMUST00000036682.9
ENSMUSG00000092232.2_5040	chr14	55131636	55131684	+	cds	Pabpn1	ENSMUSG00000092232.2	ENSMUST00000116476.9
ENSMUSG00000006307.17_2436	chr7	30285687	30285747	-	cds	Kmt2b	ENSMUSG00000006307.17	ENSMUST00000006470.14
ENSMUSG00000020015.11_3860	chr10	93100759	93100819	+	threeUTRs	Cdk17	ENSMUSG00000020015.11	ENSMUST00000215286.2
ENSMUSG00000030058.18_2132	chr6	87870886	87870936	+	cds	Copg1	ENSMUSG00000030058.18	ENSMUST00000113607.10
ENSMUSG00000103749.2_6390	chr18	37946698	37946766	+	threeUTRs	Pcdhgc3	ENSMUSG00000103749.2	ENSMUST00000192103.2
ENSMUSG00000061410.7_3105	chr8	122377844	122377883	-	introns	Zcchc14	ENSMUSG00000061410.7	ENSMUST00000046386.5
ENSMUSG00000103793.2_6364	chr18	37946698	37946766	+	threeUTRs	Pcdhgc3	ENSMUSG00000103793.2	ENSMUST00000192103.2
ENSMUSG00000029313.19_1680	chr5	103990172	103990228	+	cds	Aff1	ENSMUSG00000029313.19	ENSMUST00000054979.10
ENSMUSG00000018583.6_4116	chr11	55386200	55386263	+	cds	G3bp1	ENSMUSG00000018583.6	ENSMUST00000018727.4
ENSMUSG00000003814.9_2941	chr8	85571204	85571272	-	cds	Calr	ENSMUSG00000003814.9	ENSMUST00000003912.7
ENSMUSG00000062376.8_6787	chr19	46685989	46686071	+	introns	Borcs7	ENSMUSG00000062376.8	ENSMUST00000074912.8
ENSMUSG00000021156.18_4704	chr13	9740494	9740551	-	cds	Zmynd11	ENSMUSG00000021156.18	ENSMUST00000110636.9
ENSMUSG00000019961.18_3855	chr10	90989140	90989196	-	cds	Tmpo	ENSMUSG00000019961.18	ENSMUST00000072239.14
ENSMUSG00000031503.14_2751	chr8	11458090	11458145	+	cds	Col4a2	ENSMUSG00000031503.14	ENSMUST00000033899.14
ENSMUSG00000052726.17_255	chr1	140484642	140484709	+	threeUTRs	Kcnt2	ENSMUSG00000052726.17	ENSMUST00000193606.2
ENSMUSG00000001962.9_6891	chrX	73359103	73359179	+	cds	Fam50a	ENSMUSG00000001962.9	ENSMUST00000114160.2
ENSMUSG00000039148.6_6583	chr19	5430468	5430531	-	cds	Sart1	ENSMUSG00000039148.6	ENSMUST00000044207.5
ENSMUSG00000022263.11_5206	chr15	27772977	27773037	-	cds	Trio	ENSMUSG00000022263.11	ENSMUST00000090247.7
ENSMUSG00000102440.2_6395	chr18	37946698	37946766	+	threeUTRs	Pcdhgc3	ENSMUSG00000102440.2	ENSMUST00000192103.2
ENSMUSG00000053950.11_6532	chr18	80171215	80171271	-	cds	Adnp2	ENSMUSG00000053950.11	ENSMUST00000066743.11
ENSMUSG00000024668.9_6686	chr19	10502754	10502815	-	introns	Sdhaf2	ENSMUSG00000024668.9	ENSMUST00000235222.2
ENSMUSG00000059456.14_5081	chr14	66395991	66396050	-	cds	Ptk2b	ENSMUSG00000059456.14	ENSMUST00000022622.14
ENSMUSG00000036402.14_2076	chr6	66897615	66897677	+	fiveUTRs	Gng12	ENSMUSG00000036402.14	ENSMUST00000043148.13
ENSMUSG00000034928.17_4776	chr13	54830911	54830967	-	cds	Rnf44	ENSMUSG00000034928.17	ENSMUST00000177950.8
ENSMUSG00000060206.12_1219	chr4	54948436	54948506	+	fiveUTRs	Zfp462	ENSMUSG00000060206.12	ENSMUST00000133895.8
ENSMUSG00000024163.18_5894	chr17	25143121	25143183	-	cds	Mapk8ip3	ENSMUSG00000024163.18	ENSMUST00000146923.8
ENSMUSG00000031565.19_2785	chr8	26056885	26056949	+	cds	Fgfr1	ENSMUSG00000031565.19	ENSMUST00000084027.13
ENSMUSG00000030122.13_2277	chr6	124891598	124891677	-	cds	Ptms	ENSMUSG00000030122.13	ENSMUST00000032216.7
ENSMUSG00000025314.17_676	chr2	90281464	90281533	-	introns	Ptprj	ENSMUSG00000025314.17	ENSMUST00000111495.9
ENSMUSG00000037605.17_1638	chr5	81412858	81412959	+	fiveUTRs	Adgrl3	ENSMUSG00000037605.17	ENSMUST00000132375.8
ENSMUSG00000092329.2_3060	chr8	122986951	122987009	+	cds	Zfp469	ENSMUSG00000092329.2	ENSMUST00000187142.3
ENSMUSG00000073856.12_2610	chr7	118570419	118570498	+	threeUTRs	Iqck	ENSMUSG00000073856.12	ENSMUST00000152136.8
ENSMUSG00000020863.16_4275	chr11	94187851	94187929	-	cds	Luc7l3	ENSMUSG00000020863.16	ENSMUST00000166312.8
ENSMUSG00000066900.12_1751	chr5	117246418	117246485	-	cds	Suds3	ENSMUSG00000066900.12	ENSMUST00000086471.12
ENSMUSG00000103088.2_6400	chr18	37946698	37946766	+	threeUTRs	Pcdhgc3	ENSMUSG00000103088.2	ENSMUST00000192103.2
ENSMUSG00000025967.17_101	chr1	63217991	63218041	+	cds	Eef1b2	ENSMUSG00000025967.17	ENSMUST00000129339.8
ENSMUSG00000028207.19_1178	chr4	9622134	9622214	-	cds	Asph	ENSMUSG00000028207.19	ENSMUST00000103004.10
ENSMUSG00000034390.17_3041	chr8	118182732	118182809	+	introns	Cmip	ENSMUSG00000034390.17	ENSMUST00000166750.9
ENSMUSG00000022394.15_5415	chr15	81562242	81562302	+	introns	L3mbtl2	ENSMUSG00000022394.15	ENSMUST00000023029.15
ENSMUSG00000021938.13_5063	chr14	56986318	56986400	-	cds	Pspc1	ENSMUSG00000021938.13	ENSMUST00000022507.13
ENSMUSG00000017969.14_911	chr2	167068306	167068377	-	introns	Ptgis	ENSMUSG00000017969.14	ENSMUST00000088041.11
ENSMUSG00000026131.21_20	chr1	34217546	34217628	+	cds	Dst	ENSMUSG00000026131.21	ENSMUST00000183302.6
ENSMUSG00000022263.11_5210	chr15	27808171	27808233	-	introns	Trio	ENSMUSG00000022263.11	ENSMUST00000090247.7
ENSMUSG00000059401.15_6876	chrX	70162818	70162902	+	cds	Mamld1	ENSMUSG00000059401.15	ENSMUST00000239162.2
ENSMUSG00000056758.15_3901	chr10	120309157	120309216	-	cds	Hmga2	ENSMUSG00000056758.15	ENSMUST00000072777.14
ENSMUSG00000027210.21_732	chr2	115895502	115895557	-	fiveUTRs	Meis2	ENSMUSG00000027210.21	ENSMUST00000028639.13
ENSMUSG00000038859.8_1946	chr5	144222709	144222790	-	introns	Baiap2l1	ENSMUSG00000038859.8	ENSMUST00000055190.8
ENSMUSG00000034832.16_2109	chr6	83347380	83347450	-	cds	Tet3	ENSMUSG00000034832.16	ENSMUST00000089622.11
ENSMUSG00000030103.12_2216	chr6	108641845	108641915	+	cds	Bhlhe40	ENSMUSG00000030103.12	ENSMUST00000032194.11
ENSMUSG00000041645.15_4631	chr12	103382368	103382451	-	introns	Ddx24	ENSMUSG00000041645.15	ENSMUST00000044923.15
ENSMUSG00000026796.17_567	chr2	32812938	32813000	+	cds	Niban2	ENSMUSG00000026796.17	ENSMUST00000028135.15
ENSMUSG00000002031.14_3297	chr9	44693441	44693519	+	cds	Ift46	ENSMUSG00000002031.14	ENSMUST00000002099.11
ENSMUSG00000034667.9_3908	chr10	121438141	121438191	-	cds	Xpot	ENSMUSG00000034667.9	ENSMUST00000039810.8
ENSMUSG00000024805.17_6728	chr19	36382091	36382157	+	fiveUTRs	Pcgf5	ENSMUSG00000024805.17	ENSMUST00000225920.2
ENSMUSG00000024038.18_5955	chr17	31746883	31746950	+	cds	Ndufv3	ENSMUSG00000024038.18	ENSMUST00000046288.16
ENSMUSG00000017466.10_4446	chr11	118224079	118224140	-	cds	Cep295nl	ENSMUSG00000017466.10	ENSMUST00000103024.4
ENSMUSG00000020770.14_4417	chr11	115949211	115949279	+	cds	Unk	ENSMUSG00000020770.14	ENSMUST00000021116.12
ENSMUSG00000028248.16_1184	chr4	21862103	21862165	+	cds	Pnisr	ENSMUSG00000028248.16	ENSMUST00000029911.12
ENSMUSG00000001119.8_3722	chr10	76547409	76547470	-	cds	Col6a1	ENSMUSG00000001119.8	ENSMUST00000001147.5
ENSMUSG00000061589.15_3784	chr10	80608987	80609033	+	cds	Dot1l	ENSMUSG00000061589.15	ENSMUST00000105336.9
ENSMUSG00000052837.8_2942	chr8	85704155	85704218	-	cds	Junb	ENSMUSG00000052837.8	ENSMUST00000064922.7
ENSMUSG00000047843.17_1942	chr5	144192689	144192754	+	cds	Bri3	ENSMUSG00000047843.17	ENSMUST00000110695.8
ENSMUSG00000049807.17_4318	chr11	97365859	97365915	+	cds	Arhgap23	ENSMUSG00000049807.17	ENSMUST00000121799.8
ENSMUSG00000036617.18_425	chr2	20811375	20811450	+	cds	Etl4	ENSMUSG00000036617.18	ENSMUST00000114627.8
ENSMUSG00000051306.8_1938	chr5	143700409	143700479	-	cds	Usp42	ENSMUSG00000051306.8	ENSMUST00000053287.6
ENSMUSG00000028954.12_1542	chr5	24902093	24902167	+	cds	Nub1	ENSMUSG00000028954.12	ENSMUST00000197407.5
ENSMUSG00000020740.14_4413	chr11	115481728	115481789	-	cds	Gga3	ENSMUSG00000020740.14	ENSMUST00000019135.14
ENSMUSG00000031328.17_6889	chrX	73284034	73284089	-	cds	Flna	ENSMUSG00000031328.17	ENSMUST00000144429.8
ENSMUSG00000046034.9_5197	chr15	27562936	27562981	-	introns	Otulin	ENSMUSG00000046034.9	ENSMUST00000228179.2
ENSMUSG00000020282.19_4043	chr11	32165934	32165988	-	cds	Rhbdf1	ENSMUSG00000020282.19	ENSMUST00000020524.15
ENSMUSG00000040459.12_2736	chr8	8733928	8733974	-	cds	Arglu1	ENSMUSG00000040459.12	ENSMUST00000048545.10
ENSMUSG00000026193.16_116	chr1	71658543	71658602	-	cds	Fn1	ENSMUSG00000026193.16	ENSMUST00000188894.7
ENSMUSG00000001506.11_4287	chr11	94835578	94835624	+	cds	Col1a1	ENSMUSG00000001506.11	ENSMUST00000001547.8
ENSMUSG00000041629.8_4409	chr11	113568102	113568155	-	cds	Fam104a	ENSMUSG00000041629.8	ENSMUST00000120194.2
ENSMUSG00000056758.15_3898	chr10	120283607	120283667	-	introns	Hmga2	ENSMUSG00000056758.15	ENSMUST00000072777.14
ENSMUSG00000049659.16_4021	chr11	20649132	20649195	-	introns	Aftph	ENSMUSG00000049659.16	ENSMUST00000146722.9
ENSMUSG00000023007.16_5516	chr15	99207035	99207069	+	cds	Prpf40b	ENSMUSG00000023007.16	ENSMUST00000145482.8
ENSMUSG00000031701.7_2946	chr8	86281768	86281833	-	cds	Dnaja2	ENSMUSG00000031701.7	ENSMUST00000034138.7
ENSMUSG00000102222.2_6406	chr18	37946698	37946766	+	threeUTRs	Pcdhgc3	ENSMUSG00000102222.2	ENSMUST00000192103.2
ENSMUSG00000039542.17_3324	chr9	49428615	49428697	-	threeUTRs	Ncam1	ENSMUSG00000039542.17	ENSMUST00000114476.8
ENSMUSG00000024983.11_6812	chr19	55427273	55427342	+	introns	Vti1a	ENSMUSG00000024983.11	ENSMUST00000225529.2
ENSMUSG00000037295.8_1380	chr4	134482476	134482541	-	cds	Ldlrap1	ENSMUSG00000037295.8	ENSMUST00000037828.8
ENSMUSG00000036057.12_3516	chr9	110216811	110216880	-	cds	Ptpn23	ENSMUSG00000036057.12	ENSMUST00000040021.12
ENSMUSG00000037736.21_1621	chr5	67186101	67186185	+	cds	Limch1	ENSMUSG00000037736.21	ENSMUST00000101164.11
ENSMUSG00000022561.14_5330	chr15	76217249	76217304	+	cds	Gpaa1	ENSMUSG00000022561.14	ENSMUST00000023221.13
ENSMUSG00000015143.16_4573	chr12	80306761	80306818	-	cds	Actn1	ENSMUSG00000015143.16	ENSMUST00000021554.16
ENSMUSG00000027201.17_764	chr2	124940248	124940321	-	introns	Myef2	ENSMUSG00000027201.17	ENSMUST00000110501.8
ENSMUSG00000042444.11_3416	chr9	70530640	70530720	-	introns	Mindy2	ENSMUSG00000042444.11	ENSMUST00000049031.6
ENSMUSG00000042496.19_3245	chr9	31201491	31201557	+	fiveUTRs	Prdm10	ENSMUSG00000042496.19	ENSMUST00000117389.8
ENSMUSG00000006498.17_3743	chr10	79695501	79695547	+	cds	Ptbp1	ENSMUSG00000006498.17	ENSMUST00000172282.8
ENSMUSG00000021009.16_4623	chr12	98655165	98655237	-	cds	Ptpn21	ENSMUSG00000021009.16	ENSMUST00000170188.8
ENSMUSG00000026353.10_218	chr1	128190622	128190685	+	cds	Ubxn4	ENSMUSG00000026353.10	ENSMUST00000027592.6
ENSMUSG00000031960.15_3024	chr8	111780794	111780844	+	cds	Aars	ENSMUSG00000031960.15	ENSMUST00000034441.8
ENSMUSG00000047454.13_4560	chr12	78451210	78451288	+	introns	Gphn	ENSMUSG00000047454.13	ENSMUST00000052472.6
ENSMUSG00000021134.18_4577	chr12	80994270	80994332	+	cds	Srsf5	ENSMUSG00000021134.18	ENSMUST00000094693.11
ENSMUSG00000004098.8_3195	chr9	20698827	20698872	-	cds	Col5a3	ENSMUSG00000004098.8	ENSMUST00000004201.8
ENSMUSG00000036989.17_2576	chr7	105271376	105271427	-	introns	Trim3	ENSMUSG00000036989.17	ENSMUST00000106791.8
ENSMUSG00000031167.17_6844	chrX	8010783	8010841	-	cds	Rbm3	ENSMUSG00000031167.17	ENSMUST00000040010.10
ENSMUSG00000067851.12_6	chr1	10302728	10302790	-	fiveUTRs	Arfgef1	ENSMUSG00000067851.12	ENSMUST00000088615.11
ENSMUSG00000033909.18_4440	chr11	118155524	118155573	-	cds	Usp36	ENSMUSG00000033909.18	ENSMUST00000106296.9
ENSMUSG00000033174.18_2140	chr6	88793581	88793661	+	threeUTRs	Mgll	ENSMUSG00000033174.18	ENSMUST00000203608.3
ENSMUSG00000061175.13_1016	chr3	79464833	79464913	-	introns	Fnip2	ENSMUSG00000061175.13	ENSMUST00000133154.7
ENSMUSG00000007029.17_5996	chr17	35223820	35223870	+	cds	Vars	ENSMUSG00000007029.17	ENSMUST00000087315.14
ENSMUSG00000013787.16_5994	chr17	35124385	35124443	+	cds	Ehmt2	ENSMUSG00000013787.16	ENSMUST00000114033.9
ENSMUSG00000044303.7_1259	chr4	89198408	89198471	-	introns	Cdkn2a	ENSMUSG00000044303.7	ENSMUST00000060501.5
ENSMUSG00000025278.10_4949	chr14	14540590	14540664	-	cds	Flnb	ENSMUSG00000025278.10	ENSMUST00000052678.9
ENSMUSG00000004100.13_3200	chr9	20802799	20802872	+	cds	Ppan	ENSMUSG00000004100.13	ENSMUST00000004203.6
ENSMUSG00000061689.16_866	chr2	156591198	156591261	+	cds	Dlgap4	ENSMUSG00000061689.16	ENSMUST00000109567.10
ENSMUSG00000116933.2_5786	chr16	91633996	91634070	-	introns	Atp5o	ENSMUSG00000116933.2	ENSMUST00000159295.8
ENSMUSG00000032855.7_5884	chr17	24787249	24787314	+	cds	Pkd1	ENSMUSG00000032855.7	ENSMUST00000035565.5
ENSMUSG00000022362.14_5258	chr15	57903937	57903998	-	introns	Gm29394	ENSMUSG00000022362.14	ENSMUST00000176935.8
ENSMUSG00000040479.13_688	chr2	91770956	91771022	-	cds	Dgkz	ENSMUSG00000040479.13	ENSMUST00000099709.10
[truncated: 4,556 more rows]

## Sheet: +PDGF
omniCLIP_peak_id	chr	start	end	strand	category	gene_name	gene_id	transcript_id
ENSMUSG00000029761.17_2692	chr6	34722724	34722990	+	cds	Cald1	ENSMUSG00000029761.17	ENSMUST00000079391.10
ENSMUSG00000046876.17_6304	chr13	45791719	45791856	-	fiveUTRs	Atxn1	ENSMUSG00000046876.17	ENSMUST00000091628.11
ENSMUSG00000027422.16_1062	chr2	143831881	143832055	-	cds	Rrbp1	ENSMUSG00000027422.16	ENSMUST00000016072.12
ENSMUSG00000039218.18_7675	chr17	24035009	24035256	+	cds	Srrm2	ENSMUSG00000039218.18	ENSMUST00000190686.7
ENSMUSG00000031328.17_8972	chrX	73271277	73271364	-	cds	Flna	ENSMUSG00000031328.17	ENSMUST00000114299.8
ENSMUSG00000015165.17_3177	chr7	28515918	28516043	+	introns	Hnrnpl	ENSMUSG00000015165.17	ENSMUST00000174548.8
ENSMUSG00000026305.16_259	chr1	91043129	91043351	+	cds	Lrrfip1	ENSMUSG00000026305.16	ENSMUST00000097649.10
ENSMUSG00000027204.14_986	chr2	125273186	125273335	-	introns	Fbn1	ENSMUSG00000027204.14	ENSMUST00000028633.13
ENSMUSG00000028364.16_1674	chr4	63904292	63904425	-	introns	Tnc	ENSMUSG00000028364.16	ENSMUST00000030056.12
ENSMUSG00000056342.17_5301	chr11	23313958	23314088	+	cds	Usp34	ENSMUSG00000056342.17	ENSMUST00000180046.8
ENSMUSG00000037210.17_2134	chr5	34622918	34623079	+	cds	Fam193a	ENSMUSG00000037210.17	ENSMUST00000180376.8
ENSMUSG00000055320.19_3478	chr7	112448430	112448563	+	introns	Tead1	ENSMUSG00000055320.19	ENSMUST00000084705.13
ENSMUSG00000026074.16_80	chr1	40036181	40036343	+	cds	Map4k4	ENSMUSG00000026074.16	ENSMUST00000163854.9
ENSMUSG00000069833.14_8697	chr19	8979056	8979165	+	cds	Ahnak	ENSMUSG00000069833.14	ENSMUST00000092956.4
ENSMUSG00000022377.17_6956	chr15	64184197	64184322	-	cds	Asap1	ENSMUSG00000022377.17	ENSMUST00000177371.8
ENSMUSG00000092329.2_4064	chr8	122988452	122988570	+	cds	Zfp469	ENSMUSG00000092329.2	ENSMUST00000187142.3
ENSMUSG00000029761.17_2696	chr6	34732704	34732834	+	cds	Cald1	ENSMUSG00000029761.17	ENSMUST00000079391.10
ENSMUSG00000020315.19_5308	chr11	30059885	30059981	-	cds	Sptbn1	ENSMUSG00000020315.19	ENSMUST00000006629.14
ENSMUSG00000026193.16_161	chr1	71637524	71637623	-	cds	Fn1	ENSMUSG00000026193.16	ENSMUST00000188894.7
ENSMUSG00000018171.10_5616	chr11	86477311	86477410	-	cds	Vmp1	ENSMUSG00000018171.10	ENSMUST00000018315.10
ENSMUSG00000023944.15_7895	chr17	45881241	45881459	-	cds	Hsp90ab1	ENSMUSG00000023944.15	ENSMUST00000024739.14
ENSMUSG00000026131.21_36	chr1	34217310	34217561	+	cds	Dst	ENSMUSG00000026131.21	ENSMUST00000183302.6
ENSMUSG00000029478.17_2443	chr5	125127998	125128131	-	cds	Ncor2	ENSMUSG00000029478.17	ENSMUST00000111402.9
ENSMUSG00000026193.16_165	chr1	71639449	71639626	-	cds	Fn1	ENSMUSG00000026193.16	ENSMUST00000188894.7
ENSMUSG00000048154.18_7220	chr15	98743260	98743424	-	cds	Kmt2d	ENSMUSG00000048154.18	ENSMUST00000178486.9
ENSMUSG00000027620.17_1127	chr2	156014748	156014874	-	cds	Rbm39	ENSMUSG00000027620.17	ENSMUST00000109587.9
ENSMUSG00000015133.18_3321	chr7	65988846	65988938	-	introns	Lrrk1	ENSMUSG00000015133.18	ENSMUST00000015277.14
ENSMUSG00000038615.18_5665	chr11	96710406	96710545	-	cds	Nfe2l1	ENSMUSG00000038615.18	ENSMUST00000167110.8
ENSMUSG00000021838.18_6631	chr14	47175028	47175154	+	fiveUTRs	Samd4	ENSMUSG00000021838.18	ENSMUST00000228404.2
ENSMUSG00000031925.18_4223	chr9	13409736	13409857	+	introns	Maml2	ENSMUSG00000031925.18	ENSMUST00000159294.9
ENSMUSG00000047793.14_273	chr1	93204294	93204447	+	introns	Sned1	ENSMUSG00000047793.14	ENSMUST00000062202.14
ENSMUSG00000029761.17_2694	chr6	34723332	34723519	+	cds	Cald1	ENSMUSG00000029761.17	ENSMUST00000115027.8
ENSMUSG00000025555.15_6803	chr14	121492933	121493009	+	cds	Farp1	ENSMUSG00000025555.15	ENSMUST00000026635.8
ENSMUSG00000024044.20_8023	chr17	69569224	69569337	+	cds	Epb41l3	ENSMUSG00000024044.20	ENSMUST00000239167.2
ENSMUSG00000069833.14_8701	chr19	8982327	8982506	+	cds	Ahnak	ENSMUSG00000069833.14	ENSMUST00000092956.4
ENSMUSG00000038587.11_4743	chr10	4303410	4303691	+	cds	Akap12	ENSMUSG00000038587.11	ENSMUST00000045730.7
ENSMUSG00000039286.13_1266	chr3	27592276	27592384	-	cds	Fndc3b	ENSMUSG00000039286.13	ENSMUST00000195008.6
ENSMUSG00000032621.9_6477	chr13	103888916	103889092	-	cds	Srek1	ENSMUSG00000032621.9	ENSMUST00000210489.2
ENSMUSG00000068699.13_2674	chr6	29453619	29453760	+	cds	Flnc	ENSMUSG00000068699.13	ENSMUST00000065090.8
ENSMUSG00000004562.17_6644	chr14	52227251	52227396	+	cds	Arhgef40	ENSMUSG00000004562.17	ENSMUST00000182905.8
ENSMUSG00000033955.14_861	chr2	84892683	84892839	+	cds	Tnks1bp1	ENSMUSG00000033955.14	ENSMUST00000111605.9
ENSMUSG00000021838.18_6635	chr14	47330888	47331007	+	introns	Samd4	ENSMUSG00000021838.18	ENSMUST00000022386.15
ENSMUSG00000005534.11_3625	chr8	3226686	3226784	-	introns	Insr	ENSMUSG00000005534.11	ENSMUST00000091291.5
ENSMUSG00000032366.16_4500	chr9	66956301	66956444	-	cds	Tpm1	ENSMUSG00000032366.16	ENSMUST00000113705.8
ENSMUSG00000039630.11_466	chr1	178164674	178164827	-	cds	Hnrnpu	ENSMUSG00000039630.11	ENSMUST00000161769.8
ENSMUSG00000030259.13_3035	chr6	145761276	145761438	+	cds	Rassf8	ENSMUSG00000030259.13	ENSMUST00000111704.8
ENSMUSG00000002028.14_4377	chr9	44760487	44760735	-	cds	Kmt2a	ENSMUSG00000002028.14	ENSMUST00000002095.11
ENSMUSG00000057335.12_458	chr1	176584318	176584453	-	cds	Cep170	ENSMUSG00000057335.12	ENSMUST00000057037.13
ENSMUSG00000030779.17_3494	chr7	122601118	122601337	+	cds	Rbbp6	ENSMUSG00000030779.17	ENSMUST00000052135.14
ENSMUSG00000004044.10_5724	chr11	100849789	100849928	-	cds	Cavin1	ENSMUSG00000004044.10	ENSMUST00000060792.6
ENSMUSG00000030067.18_2882	chr6	98980262	98980366	-	cds	Foxp1	ENSMUSG00000030067.18	ENSMUST00000113326.9
ENSMUSG00000032479.16_4659	chr9	109866901	109867028	+	cds	Map4	ENSMUSG00000032479.16	ENSMUST00000163190.8
ENSMUSG00000090266.11_5843	chr11	116742867	116743034	+	introns	Mettl23	ENSMUSG00000090266.11	ENSMUST00000143184.2
ENSMUSG00000022462.8_7187	chr15	96596505	96596643	-	cds	Slc38a2	ENSMUSG00000022462.8	ENSMUST00000023099.8
ENSMUSG00000092329.2_4073	chr8	122996019	122996166	+	cds	Zfp469	ENSMUSG00000092329.2	ENSMUST00000187142.3
ENSMUSG00000026305.16_260	chr1	91043361	91043536	+	cds	Lrrfip1	ENSMUSG00000026305.16	ENSMUST00000097649.10
ENSMUSG00000024949.18_8666	chr19	6415694	6415768	+	cds	Sf1	ENSMUSG00000024949.18	ENSMUST00000131252.8
ENSMUSG00000021910.16_6602	chr14	30899316	30899507	-	cds	Nisch	ENSMUSG00000021910.16	ENSMUST00000168206.8
ENSMUSG00000051331.17_2936	chr6	118610124	118610211	-	introns	Cacna1c	ENSMUSG00000051331.17	ENSMUST00000186889.7
ENSMUSG00000027624.21_1133	chr2	156363304	156363477	+	cds	Epb41l1	ENSMUSG00000027624.21	ENSMUST00000125153.10
ENSMUSG00000039607.18_4703	chr9	116873482	116873629	-	introns	Rbms3	ENSMUSG00000039607.18	ENSMUST00000111773.10
ENSMUSG00000026837.17_663	chr2	27842285	27842391	+	cds	Col5a1	ENSMUSG00000026837.17	ENSMUST00000028280.14
ENSMUSG00000029478.17_2446	chr5	125145996	125146090	-	cds	Ncor2	ENSMUSG00000029478.17	ENSMUST00000111402.9
ENSMUSG00000043940.16_2265	chr5	102023718	102023826	-	cds	Wdfy3	ENSMUSG00000043940.16	ENSMUST00000053177.14
ENSMUSG00000043903.5_4134	chr8	122988454	122988567	+	cds	Zfp469	ENSMUSG00000043903.5	ENSMUST00000187142.3
ENSMUSG00000021699.18_6500	chr13	109998364	109998562	+	introns	Pde4d	ENSMUSG00000021699.18	ENSMUST00000122041.8
ENSMUSG00000032479.16_4660	chr9	109869320	109869429	+	cds	Map4	ENSMUSG00000032479.16	ENSMUST00000163190.8
ENSMUSG00000107478.2_2967	chr6	124724801	124724931	-	cds	Gm45234	ENSMUSG00000107478.2	ENSMUST00000129411.7
ENSMUSG00000034994.11_5019	chr10	81015378	81015478	+	cds	Eef2	ENSMUSG00000034994.11	ENSMUST00000047864.11
ENSMUSG00000031540.15_3691	chr8	23428419	23428660	+	cds	Kat6a	ENSMUSG00000031540.15	ENSMUST00000110696.8
ENSMUSG00000026349.15_306	chr1	127730737	127730845	+	cds	Ccnt2	ENSMUSG00000026349.15	ENSMUST00000112570.2
ENSMUSG00000022565.16_6989	chr15	76062250	76062489	-	cds	Plec	ENSMUSG00000022565.16	ENSMUST00000054449.14
ENSMUSG00000004263.16_2968	chr6	124724801	124724930	-	cds	Gm45234	ENSMUSG00000004263.16	ENSMUST00000129411.7
ENSMUSG00000035545.14_3050	chr7	4150616	4150733	+	threeUTRs	Leng8	ENSMUSG00000035545.14	ENSMUST00000037472.13
ENSMUSG00000004562.17_6643	chr14	52227040	52227186	+	cds	Arhgef40	ENSMUSG00000004562.17	ENSMUST00000182905.8
ENSMUSG00000052727.7_6463	chr13	99570544	99570777	-	cds	Map1b	ENSMUSG00000052727.7	ENSMUST00000064762.6
ENSMUSG00000019997.12_4802	chr10	24471410	24471577	+	fiveUTRs	Ccn2	ENSMUSG00000019997.12	ENSMUST00000020171.12
ENSMUSG00000022377.17_6947	chr15	63965858	63965964	-	cds	Asap1	ENSMUSG00000022377.17	ENSMUST00000177371.8
ENSMUSG00000070047.15_3738	chr8	45497180	45497262	+	cds	Fat1	ENSMUSG00000070047.15	ENSMUST00000191428.7
ENSMUSG00000022246.15_6831	chr15	10575376	10575482	-	cds	Rai14	ENSMUSG00000022246.15	ENSMUST00000090339.11
ENSMUSG00000014599.11_1462	chr3	107656203	107656309	-	cds	Csf1	ENSMUSG00000014599.11	ENSMUST00000014743.10
ENSMUSG00000090213.2_1199	chr2	167531558	167531741	-	promoters	Tmem189	ENSMUSG00000090213.2	ENSMUST00000148262.2
ENSMUSG00000026131.21_35	chr1	34217006	34217137	+	cds	Dst	ENSMUSG00000026131.21	ENSMUST00000183302.6
ENSMUSG00000022443.18_7042	chr15	77658757	77658895	-	cds	Myh9	ENSMUSG00000022443.18	ENSMUST00000016771.13
ENSMUSG00000031558.16_2175	chr5	48267877	48268046	+	introns	Slit2	ENSMUSG00000031558.16	ENSMUST00000173107.8
ENSMUSG00000051391.10_2496	chr5	135940308	135940420	-	cds	Ywhag	ENSMUSG00000051391.10	ENSMUST00000198270.2
ENSMUSG00000035299.17_9066	chrX	168600540	168600697	+	fiveUTRs	Mid1	ENSMUSG00000035299.17	ENSMUST00000112104.8
ENSMUSG00000022010.20_6761	chr14	76653873	76653968	+	cds	Tsc22d1	ENSMUSG00000022010.20	ENSMUST00000110888.8
ENSMUSG00000032212.11_4517	chr9	70480973	70481127	+	cds	Sltm	ENSMUSG00000032212.11	ENSMUST00000216816.2
ENSMUSG00000040225.16_435	chr1	162538057	162538259	-	cds	Prrc2c	ENSMUSG00000040225.16	ENSMUST00000182149.8
ENSMUSG00000033565.19_7033	chr15	77001198	77001268	-	cds	Rbfox2	ENSMUSG00000033565.19	ENSMUST00000171751.10
ENSMUSG00000089945.14_1645	chr4	57855377	57855515	+	cds	Pakap	ENSMUSG00000089945.14	ENSMUST00000150412.4
ENSMUSG00000039219.19_6251	chr13	14344504	14344618	+	cds	Arid4b	ENSMUSG00000039219.19	ENSMUST00000129488.8
ENSMUSG00000022961.19_7563	chr16	91457194	91457352	+	cds	Son	ENSMUSG00000022961.19	ENSMUST00000117633.8
ENSMUSG00000020950.11_5971	chr12	49431315	49431455	+	cds	Foxg1	ENSMUSG00000020950.11	ENSMUST00000179669.3
ENSMUSG00000062115.16_5430	chr11	60076737	60076841	+	cds	Rai1	ENSMUSG00000062115.16	ENSMUST00000064190.13
ENSMUSG00000085795.9_3706	chr8	27468978	27469111	+	cds	Zfp703	ENSMUSG00000085795.9	ENSMUST00000154256.3
ENSMUSG00000028464.17_1602	chr4	43523242	43523375	-	cds	Tpm2	ENSMUSG00000028464.17	ENSMUST00000030184.12
ENSMUSG00000032332.18_4554	chr9	79578590	79578732	-	introns	Col12a1	ENSMUSG00000032332.18	ENSMUST00000071750.13
ENSMUSG00000053510.13_1732	chr4	108870777	108870890	+	cds	Nrd1	ENSMUSG00000053510.13	ENSMUST00000065977.11
ENSMUSG00000002028.14_4374	chr9	44753830	44753972	-	cds	Kmt2a	ENSMUSG00000002028.14	ENSMUST00000002095.11
ENSMUSG00000001424.15_2665	chr6	28545517	28545599	+	cds	Snd1	ENSMUSG00000001424.15	ENSMUST00000001460.14
ENSMUSG00000070576.5_2317	chr5	111567559	111567700	+	cds	Mn1	ENSMUSG00000070576.5	ENSMUST00000094463.5
ENSMUSG00000040481.18_5782	chr11	107022121	107022293	-	cds	Bptf	ENSMUSG00000040481.18	ENSMUST00000057892.15
ENSMUSG00000001504.11_6410	chr13	72778946	72779096	+	cds	Irx2	ENSMUSG00000001504.11	ENSMUST00000074372.6
ENSMUSG00000001729.15_6204	chr12	112623502	112623631	-	cds	Akt1	ENSMUSG00000001729.15	ENSMUST00000001780.10
ENSMUSG00000024393.15_7855	chr17	35378225	35378336	-	cds	Prrc2a	ENSMUSG00000024393.15	ENSMUST00000025253.12
ENSMUSG00000035569.18_4173	chr8	123619610	123619731	-	cds	Ankrd11	ENSMUSG00000035569.18	ENSMUST00000098334.13
ENSMUSG00000022475.20_7195	chr15	97707282	97707395	-	cds	Hdac7	ENSMUSG00000022475.20	ENSMUST00000079838.14
ENSMUSG00000040761.17_1950	chr4	141202923	141203158	-	cds	Spen	ENSMUSG00000040761.17	ENSMUST00000078886.10
ENSMUSG00000071064.16_3850	chr8	79882800	79882945	+	introns	Zfp827	ENSMUSG00000071064.16	ENSMUST00000098614.9
ENSMUSG00000020473.14_5266	chr11	5815201	5815311	+	cds	Aebp1	ENSMUSG00000020473.14	ENSMUST00000102923.10
ENSMUSG00000064210.8_7175	chr15	95806094	95806217	+	introns	Ano6	ENSMUSG00000064210.8	ENSMUST00000071874.8
ENSMUSG00000030849.19_3559	chr7	130330687	130330823	-	fiveUTRs	Fgfr2	ENSMUSG00000030849.19	ENSMUST00000124096.8
ENSMUSG00000027881.15_1468	chr3	108811500	108811691	-	cds	Prpf38b	ENSMUSG00000027881.15	ENSMUST00000029480.9
ENSMUSG00000024960.10_8669	chr19	6932209	6932299	-	cds	Plcb3	ENSMUSG00000024960.10	ENSMUST00000237808.2
ENSMUSG00000001506.11_5651	chr11	94841637	94841726	+	cds	Col1a1	ENSMUSG00000001506.11	ENSMUST00000001547.8
ENSMUSG00000022387.18_7144	chr15	88614371	88614478	-	cds	Brd1	ENSMUSG00000022387.18	ENSMUST00000109381.9
ENSMUSG00000036591.17_602	chr2	20854864	20855023	-	cds	Arhgap21	ENSMUSG00000036591.17	ENSMUST00000154230.9
ENSMUSG00000038729.25_1649	chr4	57855378	57855514	+	cds	Pakap	ENSMUSG00000038729.25	ENSMUST00000150412.4
ENSMUSG00000073643.12_215	chr1	79692591	79692675	-	cds	Wdfy1	ENSMUSG00000073643.12	ENSMUST00000113512.8
ENSMUSG00000068036.17_7657	chr17	14116350	14116483	+	cds	Afdn	ENSMUSG00000068036.17	ENSMUST00000170827.9
ENSMUSG00000031229.17_9026	chrX	104894752	104894873	-	cds	Atrx	ENSMUSG00000031229.17	ENSMUST00000113573.8
ENSMUSG00000020198.9_5002	chr10	80546562	80546667	-	cds	Ap3d1	ENSMUSG00000020198.9	ENSMUST00000020420.9
ENSMUSG00000026657.18_563	chr2	4366280	4366403	+	introns	Frmd4a	ENSMUSG00000026657.18	ENSMUST00000177457.8
ENSMUSG00000041734.16_1337	chr3	87032318	87032425	-	introns	Kirrel	ENSMUSG00000041734.16	ENSMUST00000159976.8
ENSMUSG00000025234.12_4449	chr9	59393517	59393606	-	cds	Arih1	ENSMUSG00000025234.12	ENSMUST00000171975.8
ENSMUSG00000069833.14_8707	chr19	8985246	8985429	+	cds	Ahnak	ENSMUSG00000069833.14	ENSMUST00000092956.4
ENSMUSG00000043079.18_8447	chr18	60735451	60735601	-	cds	Synpo	ENSMUSG00000043079.18	ENSMUST00000097566.10
ENSMUSG00000002833.12_7949	chr17	56404238	56404419	+	cds	Hdgfl2	ENSMUSG00000002833.12	ENSMUST00000226053.2
ENSMUSG00000028820.14_1812	chr4	126920562	126920680	+	cds	Sfpq	ENSMUSG00000028820.14	ENSMUST00000030623.8
ENSMUSG00000021794.17_6623	chr14	34033054	34033184	+	cds	Glud1	ENSMUSG00000021794.17	ENSMUST00000022322.17
ENSMUSG00000029050.16_2011	chr4	155306002	155306119	-	cds	Ski	ENSMUSG00000029050.16	ENSMUST00000084103.10
ENSMUSG00000034120.19_5844	chr11	116742869	116743027	-	cds	Srsf2	ENSMUSG00000034120.19	ENSMUST00000092404.13
ENSMUSG00000020695.15_5767	chr11	105192268	105192390	+	introns	Mrc2	ENSMUSG00000020695.15	ENSMUST00000126931.2
ENSMUSG00000024238.16_8113	chr18	5668616	5668730	+	threeUTRs	Zeb1	ENSMUSG00000024238.16	ENSMUST00000161295.8
ENSMUSG00000092329.2_4074	chr8	122997253	122997354	+	cds	Zfp469	ENSMUSG00000092329.2	ENSMUST00000187142.3
ENSMUSG00000005087.18_900	chr2	102683441	102683537	-	cds	Cd44	ENSMUSG00000005087.18	ENSMUST00000005218.15
ENSMUSG00000005417.18_5424	chr11	59655224	59655354	+	cds	Mprip	ENSMUSG00000005417.18	ENSMUST00000072031.13
ENSMUSG00000031939.17_4234	chr9	15220022	15220120	+	cds	Taf1d	ENSMUSG00000031939.17	ENSMUST00000034415.6
ENSMUSG00000023022.15_7244	chr15	99678454	99678622	-	cds	Lima1	ENSMUSG00000023022.15	ENSMUST00000109024.9
ENSMUSG00000074305.10_4422	chr9	56165058	56165148	-	cds	Peak1	ENSMUSG00000074305.10	ENSMUST00000061552.15
ENSMUSG00000101678.4_2106	chr5	31330194	31330342	-	cds	Gm29609	ENSMUSG00000101678.4	ENSMUST00000101411.6
ENSMUSG00000024620.12_8459	chr18	61183815	61183964	+	fiveUTRs	Pdgfrb	ENSMUSG00000024620.12	ENSMUST00000025522.11
ENSMUSG00000018476.8_5488	chr11	69295905	69296051	-	cds	Kdm6b	ENSMUSG00000018476.8	ENSMUST00000094077.5
ENSMUSG00000040459.12_3639	chr8	8739977	8740052	-	cds	Arglu1	ENSMUSG00000040459.12	ENSMUST00000048545.10
ENSMUSG00000037679.10_6203	chr12	112578191	112578327	+	cds	Inf2	ENSMUSG00000037679.10	ENSMUST00000101029.4
ENSMUSG00000020532.19_5602	chr11	84129003	84129122	+	introns	Acaca	ENSMUSG00000020532.19	ENSMUST00000103201.8
ENSMUSG00000022892.12_7538	chr16	84853262	84853415	-	cds	App	ENSMUSG00000022892.12	ENSMUST00000227723.2
ENSMUSG00000092329.2_4072	chr8	122994422	122994642	+	cds	Zfp469	ENSMUSG00000092329.2	ENSMUST00000187142.3
ENSMUSG00000027254.14_974	chr2	121131045	121131267	+	cds	Map1a	ENSMUSG00000027254.14	ENSMUST00000094639.10
ENSMUSG00000015937.16_6374	chr13	56252115	56252188	-	cds	Macroh2a1	ENSMUSG00000015937.16	ENSMUST00000016081.13
ENSMUSG00000013419.8_4730	chr9	121592601	121592744	+	cds	Zfp651	ENSMUSG00000013419.8	ENSMUST00000214732.2
ENSMUSG00000070047.15_3735	chr8	45476812	45477048	+	cds	Fat1	ENSMUSG00000070047.15	ENSMUST00000191428.7
ENSMUSG00000021733.12_6523	chr14	7735907	7736002	-	cds	Slc4a7	ENSMUSG00000021733.12	ENSMUST00000224952.3
ENSMUSG00000058013.12_2249	chr5	93315363	93315464	+	cds	Septin11	ENSMUSG00000058013.12	ENSMUST00000074733.11
ENSMUSG00000026721.17_418	chr1	160584520	160584637	-	fiveUTRs	Rabgap1l	ENSMUSG00000026721.17	ENSMUST00000028049.13
ENSMUSG00000032239.11_4313	chr9	22359994	22360113	-	cds	Rp9	ENSMUSG00000032239.11	ENSMUST00000034763.10
ENSMUSG00000030770.16_3474	chr7	112159138	112159275	+	cds	Parva	ENSMUSG00000030770.16	ENSMUST00000106643.8
ENSMUSG00000027523.21_1220	chr2	174170560	174170715	+	cds	Gnas	ENSMUSG00000027523.21	ENSMUST00000149016.9
ENSMUSG00000020827.19_5514	chr11	70496874	70496968	+	cds	Mink1	ENSMUSG00000020827.19	ENSMUST00000072237.13
ENSMUSG00000037487.8_6907	chr15	38000137	38000249	-	cds	Ubr5	ENSMUSG00000037487.8	ENSMUST00000110336.4
ENSMUSG00000001506.11_5649	chr11	94841291	94841400	+	cds	Col1a1	ENSMUSG00000001506.11	ENSMUST00000001547.8
ENSMUSG00000018160.16_5688	chr11	98048668	98048779	-	cds	Med1	ENSMUSG00000018160.16	ENSMUST00000107545.9
ENSMUSG00000020994.6_5992	chr12	59118269	59118386	+	cds	Pnn	ENSMUSG00000020994.6	ENSMUST00000021381.6
ENSMUSG00000048154.18_7224	chr15	98761674	98761782	-	cds	Kmt2d	ENSMUSG00000048154.18	ENSMUST00000178486.9
ENSMUSG00000106864.4_2107	chr5	31330194	31330336	-	cds	Gm29609	ENSMUSG00000106864.4	ENSMUST00000101411.6
ENSMUSG00000027750.17_1292	chr3	54290807	54290899	+	cds	Postn	ENSMUSG00000027750.17	ENSMUST00000117373.8
ENSMUSG00000026193.16_164	chr1	71638762	71638852	-	cds	Fn1	ENSMUSG00000026193.16	ENSMUST00000188894.7
ENSMUSG00000036617.18_598	chr2	20610210	20610328	+	introns	Etl4	ENSMUSG00000036617.18	ENSMUST00000114610.8
ENSMUSG00000022263.11_6878	chr15	27748007	27748168	-	cds	Trio	ENSMUSG00000022263.11	ENSMUST00000090247.7
ENSMUSG00000034163.11_5108	chr10	115221137	115221235	+	cds	Zfc3h1	ENSMUSG00000034163.11	ENSMUST00000036044.9
ENSMUSG00000040524.10_4486	chr9	65609838	65609979	-	cds	Zfp609	ENSMUSG00000040524.10	ENSMUST00000159109.2
ENSMUSG00000029478.17_2437	chr5	125103913	125104070	-	cds	Ncor2	ENSMUSG00000029478.17	ENSMUST00000125053.8
ENSMUSG00000032560.15_4597	chr9	104046408	104046506	-	introns	Dnajc13	ENSMUSG00000032560.15	ENSMUST00000035170.13
ENSMUSG00000029711.14_2522	chr5	137522254	137522371	-	fiveUTRs	Epo	ENSMUSG00000029711.14	ENSMUST00000111038.8
ENSMUSG00000020473.14_5265	chr11	5814027	5814159	+	cds	Aebp1	ENSMUSG00000020473.14	ENSMUST00000102923.10
ENSMUSG00000023007.16_7230	chr15	99206944	99207069	+	cds	Prpf40b	ENSMUSG00000023007.16	ENSMUST00000145482.8
ENSMUSG00000015222.19_156	chr1	66455061	66455186	+	cds	Map2	ENSMUSG00000015222.19	ENSMUST00000114013.8
ENSMUSG00000030852.19_3563	chr7	130330688	130330821	+	cds	Tacc2	ENSMUSG00000030852.19	ENSMUST00000084513.12
ENSMUSG00000034595.18_7872	chr17	36178372	36178455	+	cds	Ppp1r18	ENSMUSG00000034595.18	ENSMUST00000127442.8
ENSMUSG00000035783.10_8776	chr19	34229094	34229223	-	cds	Acta2	ENSMUSG00000035783.10	ENSMUST00000039631.10
ENSMUSG00000032525.16_4727	chr9	121578368	121578485	+	cds	Nktr	ENSMUSG00000032525.16	ENSMUST00000035112.13
ENSMUSG00000019505.8_5463	chr11	62443682	62443778	+	cds	Ubb	ENSMUSG00000019505.8	ENSMUST00000019649.4
ENSMUSG00000025402.13_5188	chr10	127500147	127500250	-	cds	Nab2	ENSMUSG00000025402.13	ENSMUST00000026469.9
ENSMUSG00000026987.17_799	chr2	59799591	59799693	-	cds	Baz2b	ENSMUSG00000026987.17	ENSMUST00000112550.8
ENSMUSG00000026219.15_224	chr1	84771392	84771520	-	cds	Trip12	ENSMUSG00000026219.15	ENSMUST00000027421.13
ENSMUSG00000029207.17_2196	chr5	66608832	66608972	-	cds	Apbb2	ENSMUSG00000029207.17	ENSMUST00000162366.8
ENSMUSG00000024238.16_8115	chr18	5670684	5670791	+	threeUTRs	Zeb1	ENSMUSG00000024238.16	ENSMUST00000161295.8
ENSMUSG00000062184.12_8950	chrX	50600936	50601038	-	introns	Hs6st2	ENSMUSG00000062184.12	ENSMUST00000088172.12
ENSMUSG00000028649.22_1781	chr4	123279253	123279445	-	cds	Macf1	ENSMUSG00000028649.22	ENSMUST00000097897.11
ENSMUSG00000050295.5_6281	chr13	31991676	31991787	+	cds	Foxc1	ENSMUSG00000050295.5	ENSMUST00000062292.5
ENSMUSG00000039477.17_2571	chr5	142736324	142736390	-	cds	Tnrc18	ENSMUSG00000039477.17	ENSMUST00000152247.8
ENSMUSG00000040423.12_420	chr1	160759187	160759292	+	introns	Rc3h1	ENSMUSG00000040423.12	ENSMUST00000161609.8
ENSMUSG00000033059.8_1069	chr2	150633559	150633653	+	introns	Pygb	ENSMUSG00000033059.8	ENSMUST00000045441.8
ENSMUSG00000001761.8_2676	chr6	29750967	29751085	+	introns	Smo	ENSMUSG00000001761.8	ENSMUST00000001812.5
ENSMUSG00000080316.12_7666	chr17	18052087	18052168	+	fiveUTRs	Spaca6	ENSMUSG00000080316.12	ENSMUST00000228490.2
ENSMUSG00000034889.9_5025	chr10	81158706	81158837	+	cds	Cactin	ENSMUSG00000034889.9	ENSMUST00000050867.8
ENSMUSG00000029135.11_2118	chr5	32310213	32310328	+	cds	Fosl2	ENSMUSG00000029135.11	ENSMUST00000031017.11
ENSMUSG00000031078.16_3620	chr7	143995436	143995526	-	cds	Cttn	ENSMUSG00000031078.16	ENSMUST00000033407.13
ENSMUSG00000031523.17_3721	chr8	37051635	37051760	-	cds	Dlc1	ENSMUSG00000031523.17	ENSMUST00000033923.14
ENSMUSG00000021838.18_6632	chr14	47264122	47264266	+	introns	Samd4	ENSMUSG00000021838.18	ENSMUST00000022386.15
ENSMUSG00000057738.15_693	chr2	29917031	29917139	+	cds	Sptan1	ENSMUSG00000057738.15	ENSMUST00000113719.9
ENSMUSG00000021948.18_6594	chr14	30342529	30342670	-	fiveUTRs	Prkcd	ENSMUSG00000021948.18	ENSMUST00000112210.11
ENSMUSG00000011960.13_7206	chr15	98441706	98441792	-	cds	Ccnt1	ENSMUSG00000011960.13	ENSMUST00000169707.8
ENSMUSG00000005124.11_6958	chr15	66778250	66778333	+	cds	Ccn4	ENSMUSG00000005124.11	ENSMUST00000005255.9
ENSMUSG00000027288.17_963	chr2	120366020	120366153	-	cds	Zfp106	ENSMUSG00000027288.17	ENSMUST00000055241.13
ENSMUSG00000092329.2_4068	chr8	122991255	122991480	+	cds	Zfp469	ENSMUSG00000092329.2	ENSMUST00000187142.3
ENSMUSG00000032883.16_213	chr1	78642786	78642871	+	cds	Utp14b	ENSMUSG00000032883.16	ENSMUST00000053760.12
ENSMUSG00000014303.14_7301	chr16	4429620	4429725	+	cds	Glis2	ENSMUSG00000014303.14	ENSMUST00000014447.13
ENSMUSG00000068220.7_7066	chr15	78813842	78814005	+	cds	Lgals1	ENSMUSG00000068220.7	ENSMUST00000089377.6
ENSMUSG00000039637.16_7303	chr16	4459575	4459696	-	introns	Coro7	ENSMUSG00000039637.16	ENSMUST00000038552.13
ENSMUSG00000037104.10_8097	chr17	87441818	87441915	+	cds	Socs5	ENSMUSG00000037104.10	ENSMUST00000041369.8
ENSMUSG00000008348.10_2450	chr5	125463164	125463265	-	cds	Ubc	ENSMUSG00000008348.10	ENSMUST00000136312.2
ENSMUSG00000019947.11_4883	chr10	67933162	67933254	-	cds	Arid5b	ENSMUSG00000019947.11	ENSMUST00000219238.2
ENSMUSG00000004069.18_7306	chr16	4459578	4459696	+	fiveUTRs	Vasn	ENSMUSG00000004069.18	ENSMUST00000038770.4
ENSMUSG00000032399.9_4479	chr9	64085575	64085718	+	cds	Rpl4	ENSMUSG00000032399.9	ENSMUST00000034966.9
ENSMUSG00000032294.18_4452	chr9	59577915	59578019	+	cds	Pkm	ENSMUSG00000032294.18	ENSMUST00000034834.16
ENSMUSG00000022565.16_7002	chr15	76071837	76071938	-	cds	Plec	ENSMUSG00000022565.16	ENSMUST00000054449.14
ENSMUSG00000033149.18_7502	chr16	45599655	45599789	-	introns	Phldb2	ENSMUSG00000033149.18	ENSMUST00000036355.13
ENSMUSG00000027209.18_1000	chr2	125877845	125877922	-	introns	Fam227b	ENSMUSG00000027209.18	ENSMUST00000110446.9
ENSMUSG00000029761.17_2690	chr6	34665160	34665259	+	introns	Cald1	ENSMUSG00000029761.17	ENSMUST00000079391.10
ENSMUSG00000013415.10_5662	chr11	95861495	95861618	-	cds	Igf2bp1	ENSMUSG00000013415.10	ENSMUST00000013559.3
ENSMUSG00000028053.14_1371	chr3	88873333	88873431	+	cds	Ash1l	ENSMUSG00000028053.14	ENSMUST00000186583.7
ENSMUSG00000024501.21_8412	chr18	43484510	43484639	-	threeUTRs	Dpysl3	ENSMUSG00000024501.21	ENSMUST00000237707.2
ENSMUSG00000033228.9_7183	chr15	96316686	96316809	-	cds	Scaf11	ENSMUSG00000033228.9	ENSMUST00000047835.8
ENSMUSG00000022565.16_6991	chr15	76063170	76063264	-	cds	Plec	ENSMUSG00000022565.16	ENSMUST00000054449.14
ENSMUSG00000029313.19_2273	chr5	103990152	103990261	+	cds	Aff1	ENSMUSG00000029313.19	ENSMUST00000054979.10
ENSMUSG00000079470.9_214	chr1	78642786	78642871	+	cds	Utp14b	ENSMUSG00000079470.9	ENSMUST00000053760.12
ENSMUSG00000021493.16_6357	chr13	55655301	55655428	-	cds	Pdlim7	ENSMUSG00000021493.16	ENSMUST00000155098.8
ENSMUSG00000039067.6_3990	chr8	108307527	108307654	-	cds	Psmd7	ENSMUSG00000039067.6	ENSMUST00000044106.6
ENSMUSG00000025369.16_5214	chr10	128310552	128310657	+	cds	Smarcc2	ENSMUSG00000025369.16	ENSMUST00000026433.9
ENSMUSG00000029761.17_2697	chr6	34734919	34735010	+	cds	Cald1	ENSMUSG00000029761.17	ENSMUST00000079391.10
ENSMUSG00000056758.15_5133	chr10	120309157	120309244	-	cds	Hmga2	ENSMUSG00000056758.15	ENSMUST00000072777.14
ENSMUSG00000092329.2_4071	chr8	122993624	122993723	+	cds	Zfp469	ENSMUSG00000092329.2	ENSMUST00000187142.3
ENSMUSG00000036103.10_8130	chr18	9842015	9842126	+	introns	Colec12	ENSMUSG00000036103.10	ENSMUST00000234965.2
ENSMUSG00000026131.21_42	chr1	34218638	34218793	+	cds	Dst	ENSMUSG00000026131.21	ENSMUST00000183302.6
ENSMUSG00000018707.14_6178	chr12	110618185	110618305	+	cds	Dync1h1	ENSMUSG00000018707.14	ENSMUST00000018851.14
ENSMUSG00000118667.1_6210	chr12	112741085	112741192	-	cds	Ahnak2	ENSMUSG00000118667.1	ENSMUST00000239525.1
ENSMUSG00000032220.11_4510	chr9	70221570	70221684	+	threeUTRs	Myo1e	ENSMUSG00000032220.11	ENSMUST00000214042.2
ENSMUSG00000029714.12_2523	chr5	137522255	137522370	+	cds	Gigyf1	ENSMUSG00000029714.12	ENSMUST00000031727.10
ENSMUSG00000022961.19_7562	chr16	91456921	91457095	+	cds	Son	ENSMUSG00000022961.19	ENSMUST00000117633.8
ENSMUSG00000069662.6_4827	chr10	37012466	37012578	-	cds	Marcks	ENSMUSG00000069662.6	ENSMUST00000092584.6
ENSMUSG00000041688.17_9041	chrX	144270139	144270234	-	cds	Amot	ENSMUSG00000041688.17	ENSMUST00000112836.9
ENSMUSG00000039852.18_1996	chr4	150698597	150698696	+	cds	Rere	ENSMUSG00000039852.18	ENSMUST00000105682.9
ENSMUSG00000001911.17_3886	chr8	85498720	85498864	-	cds	Nfix	ENSMUSG00000001911.17	ENSMUST00000109764.8
ENSMUSG00000052837.8_3894	chr8	85704149	85704263	-	cds	Junb	ENSMUSG00000052837.8	ENSMUST00000064922.7
ENSMUSG00000037876.18_4878	chr10	67055009	67055130	+	cds	Jmjd1c	ENSMUSG00000037876.18	ENSMUST00000174317.8
ENSMUSG00000038872.11_4005	chr8	109682699	109682809	+	cds	Zfhx3	ENSMUSG00000038872.11	ENSMUST00000220518.2
ENSMUSG00000031563.9_3747	chr8	48353762	48353892	-	cds	Wwc2	ENSMUSG00000031563.9	ENSMUST00000057561.9
ENSMUSG00000022443.18_7045	chr15	77670697	77670788	-	cds	Myh9	ENSMUSG00000022443.18	ENSMUST00000016771.13
ENSMUSG00000035545.14_3049	chr7	4148265	4148329	+	cds	Leng8	ENSMUSG00000035545.14	ENSMUST00000037472.13
ENSMUSG00000036617.18_600	chr2	20811372	20811472	+	cds	Etl4	ENSMUSG00000036617.18	ENSMUST00000114627.8
ENSMUSG00000010095.14_8677	chr19	8690959	8691112	-	cds	Slc3a2	ENSMUSG00000010095.14	ENSMUST00000170157.8
ENSMUSG00000028059.17_1363	chr3	88537094	88537165	+	cds	Arhgef2	ENSMUSG00000028059.17	ENSMUST00000175903.9
ENSMUSG00000056427.11_5328	chr11	35068610	35068682	+	cds	Slit3	ENSMUSG00000056427.11	ENSMUST00000069837.4
ENSMUSG00000027208.15_1004	chr2	125877845	125877922	+	cds	Fgf7	ENSMUSG00000027208.15	ENSMUST00000064794.14
ENSMUSG00000028809.17_1882	chr4	135071175	135071270	-	cds	Srrm1	ENSMUSG00000028809.17	ENSMUST00000105861.8
ENSMUSG00000029484.13_2251	chr5	96968261	96968342	+	cds	Anxa3	ENSMUSG00000029484.13	ENSMUST00000031447.12
ENSMUSG00000055204.16_2235	chr5	90513534	90513630	-	cds	Ankrd17	ENSMUSG00000055204.16	ENSMUST00000014421.15
ENSMUSG00000020315.19_5307	chr11	30050523	30050605	-	cds	Sptbn1	ENSMUSG00000020315.19	ENSMUST00000006629.14
ENSMUSG00000041297.9_6256	chr13	17946954	17947038	-	cds	Cdk13	ENSMUSG00000041297.9	ENSMUST00000223490.2
ENSMUSG00000039646.6_7305	chr16	4459578	4459696	+	fiveUTRs	Vasn	ENSMUSG00000039646.6	ENSMUST00000038770.4
ENSMUSG00000042133.17_809	chr2	69580239	69580370	+	cds	Ppig	ENSMUSG00000042133.17	ENSMUST00000090858.10
ENSMUSG00000056537.12_9023	chrX	103007196	103007338	-	cds	Rlim	ENSMUSG00000056537.12	ENSMUST00000070705.6
ENSMUSG00000019978.17_4805	chr10	25319640	25319746	+	cds	Epb41l2	ENSMUSG00000019978.17	ENSMUST00000053748.16
ENSMUSG00000026842.17_724	chr2	31690270	31690441	+	cds	Abl1	ENSMUSG00000026842.17	ENSMUST00000075759.13
ENSMUSG00000022565.16_6998	chr15	76065095	76065252	-	cds	Plec	ENSMUSG00000022565.16	ENSMUST00000054449.14
ENSMUSG00000085925.4_6166	chr12	109566258	109566372	-	fiveUTRs	Rtl1	ENSMUSG00000085925.4	ENSMUST00000149046.4
ENSMUSG00000019432.16_7859	chr17	35468615	35468727	+	introns	Ddx39b	ENSMUSG00000019432.16	ENSMUST00000068056.12
ENSMUSG00000058881.14_8542	chr18	82954303	82954408	+	fiveUTRs	Zfp516	ENSMUSG00000058881.14	ENSMUST00000235793.2
ENSMUSG00000006307.17_3199	chr7	30285641	30285792	-	cds	Kmt2b	ENSMUSG00000006307.17	ENSMUST00000006470.14
ENSMUSG00000020048.14_5061	chr10	86527508	86527613	-	cds	Hsp90b1	ENSMUSG00000020048.14	ENSMUST00000020238.14
ENSMUSG00000015143.16_6050	chr12	80306758	80306851	-	cds	Actn1	ENSMUSG00000015143.16	ENSMUST00000021554.16
ENSMUSG00000031328.17_8978	chrX	73285406	73285523	-	cds	Flna	ENSMUSG00000031328.17	ENSMUST00000144429.8
ENSMUSG00000043903.5_4140	chr8	122996021	122996160	+	cds	Zfp469	ENSMUSG00000043903.5	ENSMUST00000187142.3
ENSMUSG00000011158.9_6217	chr12	112940854	112940937	-	introns	Brf1	ENSMUSG00000011158.9	ENSMUST00000011302.9
ENSMUSG00000012017.5_7364	chr16	17622675	17622789	+	cds	Scarf2	ENSMUSG00000012017.5	ENSMUST00000012161.5
ENSMUSG00000007850.17_5361	chr11	50269129	50269245	+	cds	Hnrnph1	ENSMUSG00000007850.17	ENSMUST00000109142.8
ENSMUSG00000038369.15_1104	chr2	155302709	155302816	-	fiveUTRs	Ncoa6	ENSMUSG00000038369.15	ENSMUST00000109670.8
ENSMUSG00000022665.16_7500	chr16	44916869	44917075	+	cds	Ccdc80	ENSMUSG00000022665.16	ENSMUST00000099498.10
ENSMUSG00000029328.16_2258	chr5	100186566	100186695	-	cds	Hnrnpdl	ENSMUSG00000029328.16	ENSMUST00000128187.8
ENSMUSG00000029701.16_2668	chr6	29154757	29154893	-	cds	Rbm28	ENSMUSG00000029701.16	ENSMUST00000007993.16
ENSMUSG00000042548.15_1094	chr2	153188198	153188311	+	cds	Asxl1	ENSMUSG00000042548.15	ENSMUST00000227428.2
ENSMUSG00000026499.6_484	chr1	180564259	180564405	+	cds	Acbd3	ENSMUSG00000026499.6	ENSMUST00000027780.6
ENSMUSG00000037990.19_4848	chr10	58724452	58724550	+	introns	Sh3rf3	ENSMUSG00000037990.19	ENSMUST00000135526.9
ENSMUSG00000003119.15_5690	chr11	98094681	98094801	+	cds	Cdk12	ENSMUSG00000003119.15	ENSMUST00000107539.8
ENSMUSG00000018501.18_5460	chr11	62274121	62274202	-	cds	Ncor1	ENSMUSG00000018501.18	ENSMUST00000101066.10
ENSMUSG00000033565.19_7034	chr15	77016917	77016977	-	cds	Rbfox2	ENSMUSG00000033565.19	ENSMUST00000171751.10
ENSMUSG00000025555.15_6804	chr14	121494129	121494191	+	cds	Farp1	ENSMUSG00000025555.15	ENSMUST00000026635.8
ENSMUSG00000028869.14_1792	chr4	124946438	124946565	+	cds	Gnl2	ENSMUSG00000028869.14	ENSMUST00000030684.8
ENSMUSG00000018974.8_2326	chr5	113884700	113884830	-	cds	Sart3	ENSMUSG00000018974.8	ENSMUST00000019118.8
ENSMUSG00000028173.11_1553	chr3	159637116	159637242	+	threeUTRs	Wls	ENSMUSG00000028173.11	ENSMUST00000200191.2
ENSMUSG00000052040.11_3307	chr7	63541370	63541459	-	cds	Klf13	ENSMUSG00000052040.11	ENSMUST00000063694.10
ENSMUSG00000037104.10_8096	chr17	87441098	87441196	+	cds	Socs5	ENSMUSG00000037104.10	ENSMUST00000041369.8
ENSMUSG00000025261.19_9047	chrX	150689988	150690081	+	cds	Huwe1	ENSMUSG00000025261.19	ENSMUST00000026292.15
ENSMUSG00000035357.18_2895	chr6	101127860	101127939	-	cds	Pdzrn3	ENSMUSG00000035357.18	ENSMUST00000075994.11
ENSMUSG00000027575.20_1238	chr2	180614488	180614576	+	cds	Arfgap1	ENSMUSG00000027575.20	ENSMUST00000108862.8
ENSMUSG00000034252.15_4558	chr9	80023825	80023912	+	cds	Senp6	ENSMUSG00000034252.15	ENSMUST00000037484.15
ENSMUSG00000047417.19_4993	chr10	80385840	80385957	-	cds	Rexo1	ENSMUSG00000047417.19	ENSMUST00000057910.16
ENSMUSG00000035168.17_794	chr2	59673090	59673231	+	cds	Tanc1	ENSMUSG00000035168.17	ENSMUST00000112568.8
ENSMUSG00000019923.15_4899	chr10	72492905	72493015	+	cds	Zwint	ENSMUSG00000019923.15	ENSMUST00000020081.11
ENSMUSG00000057649.7_6413	chr13	74086669	74086768	+	cds	Brd9	ENSMUSG00000057649.7	ENSMUST00000222399.2
ENSMUSG00000022443.18_7037	chr15	77648086	77648201	-	cds	Myh9	ENSMUSG00000022443.18	ENSMUST00000016771.13
ENSMUSG00000032531.16_4586	chr9	102597316	102597425	+	cds	Amotl2	ENSMUSG00000032531.16	ENSMUST00000145913.2
ENSMUSG00000026482.14_381	chr1	152417688	152417791	-	introns	Rgl1	ENSMUSG00000026482.14	ENSMUST00000111859.8
ENSMUSG00000042292.19_7098	chr15	80902548	80902681	-	cds	Mrtfa	ENSMUSG00000042292.19	ENSMUST00000134469.9
ENSMUSG00000025034.10_8844	chr19	46491063	46491150	+	cds	Trim8	ENSMUSG00000025034.10	ENSMUST00000026008.9
ENSMUSG00000022263.11_6879	chr15	27748334	27748470	-	cds	Trio	ENSMUSG00000022263.11	ENSMUST00000090247.7
ENSMUSG00000049470.14_5382	chr11	53295330	53295426	+	cds	Aff4	ENSMUSG00000049470.14	ENSMUST00000060945.12
ENSMUSG00000030551.15_3337	chr7	70009672	70009792	-	cds	Nr2f2	ENSMUSG00000030551.15	ENSMUST00000032768.15
ENSMUSG00000021699.18_6494	chr13	109922607	109922706	+	introns	Pde4d	ENSMUSG00000021699.18	ENSMUST00000122041.8
ENSMUSG00000051695.7_2818	chr6	86502708	86502843	-	cds	Pcbp1	ENSMUSG00000051695.7	ENSMUST00000053015.7
ENSMUSG00000048874.16_29	chr1	30843084	30843215	-	cds	Phf3	ENSMUSG00000048874.16	ENSMUST00000186733.7
ENSMUSG00000053080.11_8675	chr19	7400020	7400112	+	cds	2700081O15Rik	ENSMUSG00000053080.11	ENSMUST00000159348.3
ENSMUSG00000024660.10_8713	chr19	9855041	9855161	-	cds	Incenp	ENSMUSG00000024660.10	ENSMUST00000025562.9
ENSMUSG00000039477.17_2567	chr5	142717052	142717133	-	cds	Tnrc18	ENSMUSG00000039477.17	ENSMUST00000152247.8
ENSMUSG00000028760.17_1915	chr4	137721354	137721456	+	cds	Eif4g3	ENSMUSG00000028760.17	ENSMUST00000203828.3
ENSMUSG00000048271.15_2091	chr5	28599032	28599116	+	cds	Rbm33	ENSMUSG00000048271.15	ENSMUST00000114884.8
ENSMUSG00000026193.16_167	chr1	71641482	71641576	-	cds	Fn1	ENSMUSG00000026193.16	ENSMUST00000188894.7
ENSMUSG00000029478.17_2445	chr5	125144964	125145013	-	cds	Ncor2	ENSMUSG00000029478.17	ENSMUST00000111402.9
ENSMUSG00000039286.13_1265	chr3	27592108	27592193	-	cds	Fndc3b	ENSMUSG00000039286.13	ENSMUST00000195008.6
ENSMUSG00000026918.17_655	chr2	27342913	27343033	-	cds	Brd3	ENSMUSG00000026918.17	ENSMUST00000028282.15
ENSMUSG00000013236.18_7958	chr17	56731880	56731985	-	cds	Ptprs	ENSMUSG00000013236.18	ENSMUST00000223859.2
ENSMUSG00000071659.5_8682	chr19	8797856	8797941	+	cds	Hnrnpul2	ENSMUSG00000071659.5	ENSMUST00000096753.5
ENSMUSG00000035357.18_2894	chr6	101127702	101127806	-	cds	Pdzrn3	ENSMUSG00000035357.18	ENSMUST00000075994.11
ENSMUSG00000022261.7_6898	chr15	32941560	32941666	+	introns	Sdc2	ENSMUSG00000022261.7	ENSMUST00000022871.7
ENSMUSG00000020458.17_5306	chr11	29643264	29643355	+	cds	Rtn4	ENSMUSG00000020458.17	ENSMUST00000102842.10
ENSMUSG00000024462.18_7888	chr17	37361991	37362052	+	cds	Gabbr1	ENSMUSG00000024462.18	ENSMUST00000025338.16
ENSMUSG00000018707.14_6174	chr12	110584199	110584300	+	cds	Dync1h1	ENSMUSG00000018707.14	ENSMUST00000018851.14
ENSMUSG00000020167.15_4992	chr10	80249040	80249138	-	cds	Tcf3	ENSMUSG00000020167.15	ENSMUST00000105344.8
ENSMUSG00000018340.14_5396	chr11	54885727	54885806	-	cds	Anxa6	ENSMUSG00000018340.14	ENSMUST00000102727.3
ENSMUSG00000028333.11_1622	chr4	46469886	46470008	+	cds	Anp32b	ENSMUSG00000028333.11	ENSMUST00000102926.5
ENSMUSG00000018501.18_5459	chr11	62263996	62264101	-	cds	Ncor1	ENSMUSG00000018501.18	ENSMUST00000101066.10
ENSMUSG00000045954.8_107	chr1	51339934	51340038	+	cds	Cavin2	ENSMUSG00000045954.8	ENSMUST00000051572.8
ENSMUSG00000042115.5_324	chr1	132227299	132227391	+	cds	Klhdc8a	ENSMUSG00000042115.5	ENSMUST00000046071.5
ENSMUSG00000070002.8_3792	chr8	71038538	71038669	+	cds	Ell	ENSMUSG00000070002.8	ENSMUST00000093454.8
ENSMUSG00000056708.6_392	chr1	154975096	154975198	-	cds	Ier5	ENSMUSG00000056708.6	ENSMUST00000055322.6
ENSMUSG00000029661.17_2635	chr6	4514522	4514608	+	introns	Col1a2	ENSMUSG00000029661.17	ENSMUST00000141483.8
ENSMUSG00000027551.16_1206	chr2	168768386	168768488	-	cds	Zfp64	ENSMUSG00000027551.16	ENSMUST00000087971.11
ENSMUSG00000049470.14_5380	chr11	53290498	53290587	+	cds	Aff4	ENSMUSG00000049470.14	ENSMUST00000060945.12
ENSMUSG00000035726.9_6653	chr14	52414085	52414179	-	cds	Supt16	ENSMUSG00000035726.9	ENSMUST00000046709.9
ENSMUSG00000056758.15_5134	chr10	120311854	120311928	-	cds	Hmga2	ENSMUSG00000056758.15	ENSMUST00000072777.14
ENSMUSG00000053931.12_1485	chr3	121243598	121243666	+	cds	Cnn3	ENSMUSG00000053931.12	ENSMUST00000029773.13
ENSMUSG00000037608.17_4788	chr10	20201267	20201370	+	cds	Bclaf1	ENSMUSG00000037608.17	ENSMUST00000092678.10
ENSMUSG00000036158.13_7173	chr15	93439224	93439291	-	fiveUTRs	Prickle1	ENSMUSG00000036158.13	ENSMUST00000048982.11
ENSMUSG00000014599.11_1461	chr3	107655807	107655893	-	cds	Csf1	ENSMUSG00000014599.11	ENSMUST00000014743.10
ENSMUSG00000026837.17_668	chr2	27928748	27928854	+	threeUTRs	Col5a1	ENSMUSG00000026837.17	ENSMUST00000028280.14
ENSMUSG00000028809.17_1881	chr4	135067849	135067929	-	cds	Srrm1	ENSMUSG00000028809.17	ENSMUST00000105861.8
ENSMUSG00000038587.11_4744	chr10	4303736	4303883	+	cds	Akap12	ENSMUSG00000038587.11	ENSMUST00000045730.7
ENSMUSG00000033713.13_6120	chr12	99162662	99162806	-	cds	Foxn3	ENSMUSG00000033713.13	ENSMUST00000046859.12
ENSMUSG00000058013.12_2248	chr5	93313108	93313231	+	cds	Septin11	ENSMUSG00000058013.12	ENSMUST00000074733.11
ENSMUSG00000021938.13_6694	chr14	56986318	56986401	-	cds	Pspc1	ENSMUSG00000021938.13	ENSMUST00000022507.13
ENSMUSG00000027194.17_895	chr2	94152227	94152348	-	introns	Ttc17	ENSMUSG00000027194.17	ENSMUST00000055081.14
ENSMUSG00000028911.17_1833	chr4	131627952	131628103	+	cds	Srsf4	ENSMUSG00000028911.17	ENSMUST00000053819.6
ENSMUSG00000041096.14_9053	chrX	151124710	151124819	-	cds	Tspyl2	ENSMUSG00000041096.14	ENSMUST00000044509.7
ENSMUSG00000049550.18_2415	chr5	123752836	123752968	-	cds	Clip1	ENSMUSG00000049550.18	ENSMUST00000154672.2
ENSMUSG00000020614.14_5797	chr11	109577893	109577979	-	introns	Fam20a	ENSMUSG00000020614.14	ENSMUST00000155559.8
ENSMUSG00000089837.10_7088	chr15	79712867	79712963	-	cds	Npcd	ENSMUSG00000089837.10	ENSMUST00000089299.6
ENSMUSG00000056501.4_1200	chr2	167531571	167531698	+	cds	Cebpb	ENSMUSG00000056501.4	ENSMUST00000070642.4
ENSMUSG00000052512.18_3298	chr7	49102637	49102783	+	cds	Nav2	ENSMUSG00000052512.18	ENSMUST00000183659.8
ENSMUSG00000031925.18_4224	chr9	13532567	13532689	+	cds	Maml2	ENSMUSG00000031925.18	ENSMUST00000159294.9
ENSMUSG00000008475.14_383	chr1	152642464	152642598	+	cds	Arpc5	ENSMUSG00000008475.14	ENSMUST00000077755.11
ENSMUSG00000026970.17_805	chr2	60783011	60783119	-	introns	Rbms1	ENSMUSG00000026970.17	ENSMUST00000028347.13
ENSMUSG00000028759.14_1921	chr4	137968757	137968834	+	cds	Hp1bp3	ENSMUSG00000028759.14	ENSMUST00000105827.8
ENSMUSG00000043241.15_569	chr2	5962519	5962629	+	cds	Upf2	ENSMUSG00000043241.15	ENSMUST00000060092.13
ENSMUSG00000020250.12_5038	chr10	82702622	82702712	+	cds	Eid3	ENSMUSG00000020250.12	ENSMUST00000211623.2
ENSMUSG00000029062.15_2017	chr4	155724262	155724386	+	cds	Cdk11b	ENSMUSG00000029062.15	ENSMUST00000067081.10
ENSMUSG00000023852.15_7661	chr17	15948449	15948514	+	cds	Chd1	ENSMUSG00000023852.15	ENSMUST00000024627.14
ENSMUSG00000018707.14_6180	chr12	110630986	110631110	+	cds	Dync1h1	ENSMUSG00000018707.14	ENSMUST00000018851.14
ENSMUSG00000015937.16_6373	chr13	56243986	56244048	-	cds	Macroh2a1	ENSMUSG00000015937.16	ENSMUST00000016081.13
ENSMUSG00000021910.16_6604	chr14	30906913	30907008	-	cds	Nisch	ENSMUSG00000021910.16	ENSMUST00000168206.8
ENSMUSG00000000567.6_5800	chr11	112675989	112676183	+	cds	Sox9	ENSMUSG00000000567.6	ENSMUST00000000579.3
ENSMUSG00000032402.13_4478	chr9	63664774	63664885	-	cds	Smad3	ENSMUSG00000032402.13	ENSMUST00000034973.10
ENSMUSG00000032231.15_4508	chr9	69388236	69388358	+	introns	Anxa2	ENSMUSG00000032231.15	ENSMUST00000034756.15
ENSMUSG00000024457.17_7886	chr17	37168555	37168664	+	cds	Trim26	ENSMUSG00000024457.17	ENSMUST00000179968.8
ENSMUSG00000002983.18_3132	chr7	19356068	19356185	-	fiveUTRs	Relb	ENSMUSG00000002983.18	ENSMUST00000153309.8
ENSMUSG00000030410.17_3104	chr7	18811961	18812054	+	cds	Dmwd	ENSMUSG00000030410.17	ENSMUST00000032570.14
ENSMUSG00000092329.2_4088	chr8	123228994	123229051	+	introns	Galnt2l	ENSMUSG00000092329.2	ENSMUST00000127664.2
ENSMUSG00000013236.18_7957	chr17	56731200	56731279	-	cds	Ptprs	ENSMUSG00000013236.18	ENSMUST00000223859.2
ENSMUSG00000039501.15_1193	chr2	166898611	166898719	-	cds	Znfx1	ENSMUSG00000039501.15	ENSMUST00000048988.14
ENSMUSG00000032440.14_4694	chr9	115938864	115938946	-	cds	Tgfbr2	ENSMUSG00000032440.14	ENSMUST00000061101.12
ENSMUSG00000056952.14_2917	chr6	113679303	113679387	+	cds	Tatdn2	ENSMUSG00000056952.14	ENSMUST00000089018.11
ENSMUSG00000042650.4_5438	chr11	60429441	60429528	+	cds	Alkbh5	ENSMUSG00000042650.4	ENSMUST00000044250.4
ENSMUSG00000092329.2_4086	chr8	123216978	123217042	+	introns	Galnt2l	ENSMUSG00000092329.2	ENSMUST00000127664.2
ENSMUSG00000026436.16_323	chr1	131945610	131945718	+	cds	Elk4	ENSMUSG00000026436.16	ENSMUST00000086556.12
ENSMUSG00000020282.19_5316	chr11	32165013	32165110	-	cds	Rhbdf1	ENSMUSG00000020282.19	ENSMUST00000020524.15
ENSMUSG00000036606.18_7149	chr15	89044118	89044206	-	cds	Plxnb2	ENSMUSG00000036606.18	ENSMUST00000060808.10
ENSMUSG00000022961.19_7559	chr16	91452242	91452371	+	cds	Son	ENSMUSG00000022961.19	ENSMUST00000117633.8
ENSMUSG00000037815.8_8183	chr18	35386787	35386886	+	cds	Ctnna1	ENSMUSG00000037815.8	ENSMUST00000042345.8
ENSMUSG00000046768.14_6024	chr12	75378102	75378209	+	introns	Rhoj	ENSMUSG00000046768.14	ENSMUST00000118602.8
ENSMUSG00000022098.11_6746	chr14	70723599	70723702	-	cds	Bmp1	ENSMUSG00000022098.11	ENSMUST00000022693.9
ENSMUSG00000040415.16_5158	chr10	127027188	127027295	-	cds	Dtx3	ENSMUSG00000040415.16	ENSMUST00000038217.14
ENSMUSG00000069833.14_8700	chr19	8980812	8980906	+	cds	Ahnak	ENSMUSG00000069833.14	ENSMUST00000092956.4
ENSMUSG00000053877.13_3528	chr7	127159234	127159319	+	cds	Srcap	ENSMUSG00000053877.13	ENSMUST00000187040.7
ENSMUSG00000001632.17_2906	chr6	113292340	113292476	+	cds	Brpf1	ENSMUSG00000001632.17	ENSMUST00000113122.8
ENSMUSG00000027364.15_1011	chr2	126584243	126584344	-	introns	Usp50	ENSMUSG00000027364.15	ENSMUST00000136319.8
ENSMUSG00000060969.10_6409	chr13	72107931	72108063	-	cds	Irx1	ENSMUSG00000060969.10	ENSMUST00000077337.9
ENSMUSG00000035569.18_4175	chr8	123620186	123620312	-	cds	Ankrd11	ENSMUSG00000035569.18	ENSMUST00000098334.13
ENSMUSG00000118667.1_6208	chr12	112739528	112739603	-	cds	Ahnak2	ENSMUSG00000118667.1	ENSMUST00000239525.1
ENSMUSG00000020439.18_5234	chr11	3472777	3472938	-	cds	Smtn	ENSMUSG00000020439.18	ENSMUST00000020718.10
ENSMUSG00000001506.11_5646	chr11	94833641	94833729	+	cds	Col1a1	ENSMUSG00000001506.11	ENSMUST00000001547.8
ENSMUSG00000008200.16_867	chr2	90609607	90609701	+	cds	Fnbp4	ENSMUSG00000008200.16	ENSMUST00000013759.6
ENSMUSG00000050965.15_5787	chr11	108057956	108058108	-	introns	Prkca	ENSMUSG00000050965.15	ENSMUST00000059595.11
ENSMUSG00000030536.11_3369	chr7	80373527	80373655	-	cds	Iqgap1	ENSMUSG00000030536.11	ENSMUST00000167377.3
ENSMUSG00000037266.19_1875	chr4	134652604	134652740	+	cds	Rsrp1	ENSMUSG00000037266.19	ENSMUST00000078084.7
ENSMUSG00000032187.17_4286	chr9	21550604	21550688	+	cds	Smarca4	ENSMUSG00000032187.17	ENSMUST00000034707.15
ENSMUSG00000092329.2_4070	chr8	122993401	122993506	+	cds	Zfp469	ENSMUSG00000092329.2	ENSMUST00000187142.3
ENSMUSG00000056749.8_6327	chr13	53122610	53122723	-	cds	Nfil3	ENSMUSG00000056749.8	ENSMUST00000071065.8
ENSMUSG00000022377.17_6954	chr15	64024679	64024780	-	cds	Asap1	ENSMUSG00000022377.17	ENSMUST00000177371.8
ENSMUSG00000025555.15_6802	chr14	121480885	121480991	+	cds	Farp1	ENSMUSG00000025555.15	ENSMUST00000026635.8
ENSMUSG00000020232.18_5027	chr10	81184720	81184786	-	cds	Hmg20b	ENSMUSG00000020232.18	ENSMUST00000105323.8
ENSMUSG00000054051.8_6613	chr14	32248707	32248802	+	cds	Ercc6	ENSMUSG00000054051.8	ENSMUST00000066807.8
ENSMUSG00000022565.16_6996	chr15	76064266	76064425	-	cds	Plec	ENSMUSG00000022565.16	ENSMUST00000054449.14
ENSMUSG00000028207.19_1559	chr4	9622118	9622216	-	cds	Asph	ENSMUSG00000028207.19	ENSMUST00000103004.10
ENSMUSG00000015143.16_6049	chr12	80256133	80256203	-	cds	Actn1	ENSMUSG00000015143.16	ENSMUST00000021554.16
ENSMUSG00000026399.13_314	chr1	130376835	130376951	-	introns	Cd55	ENSMUSG00000026399.13	ENSMUST00000027650.13
ENSMUSG00000029190.20_2155	chr5	36773675	36773775	-	cds	D5Ertd579e	ENSMUSG00000029190.20	ENSMUST00000031091.13
ENSMUSG00000038914.16_1236	chr2	180330857	180331029	-	cds	Dido1	ENSMUSG00000038914.16	ENSMUST00000087517.10
ENSMUSG00000057133.15_1154	chr2	160807444	160807519	-	cds	Chd6	ENSMUSG00000057133.15	ENSMUST00000039782.14
ENSMUSG00000026131.21_37	chr1	34217688	34217825	+	cds	Dst	ENSMUSG00000026131.21	ENSMUST00000183302.6
ENSMUSG00000029622.17_2605	chr5	145059342	145059444	+	cds	Arpc1b	ENSMUSG00000029622.17	ENSMUST00000085679.13
ENSMUSG00000092329.2_4078	chr8	123130011	123130159	+	cds	Zc3h18	ENSMUSG00000092329.2	ENSMUST00000017622.12
ENSMUSG00000116461.2_7161	chr15	89312337	89312433	-	cds	Chkb	ENSMUSG00000116461.2	ENSMUST00000023289.13
ENSMUSG00000026728.10_583	chr2	13579491	13579600	+	cds	Vim	ENSMUSG00000026728.10	ENSMUST00000141365.3
ENSMUSG00000107023.3_3533	chr7	127159235	127159319	+	cds	Srcap	ENSMUSG00000107023.3	ENSMUST00000187040.7
ENSMUSG00000040407.19_2043	chr5	4053649	4053776	+	cds	Akap9	ENSMUSG00000040407.19	ENSMUST00000044492.10
ENSMUSG00000040711.9_5323	chr11	32373062	32373180	+	cds	Sh3pxd2b	ENSMUSG00000040711.9	ENSMUST00000038753.6
ENSMUSG00000034269.13_2903	chr6	113088414	113088499	+	cds	Setd5	ENSMUSG00000034269.13	ENSMUST00000042889.12
ENSMUSG00000089922.3_5975	chr12	49431957	49432020	+	cds	Foxg1	ENSMUSG00000089922.3	ENSMUST00000179669.3
ENSMUSG00000016487.16_3037	chr6	146899679	146899770	+	cds	Ppfibp1	ENSMUSG00000016487.16	ENSMUST00000016631.14
ENSMUSG00000089715.13_7090	chr15	79712867	79712963	-	cds	Npcd	ENSMUSG00000089715.13	ENSMUST00000089299.6
ENSMUSG00000014444.18_4158	chr8	123228995	123229051	-	cds	Piezo1	ENSMUSG00000014444.18	ENSMUST00000067252.14
ENSMUSG00000013787.16_7839	chr17	35124128	35124232	+	cds	Ehmt2	ENSMUSG00000013787.16	ENSMUST00000114033.9
ENSMUSG00000040936.16_4723	chr9	120799226	120799338	-	threeUTRs	Ulk4	ENSMUSG00000040936.16	ENSMUST00000171061.8
ENSMUSG00000014444.18_4156	chr8	123216978	123217042	-	cds	Piezo1	ENSMUSG00000014444.18	ENSMUST00000067252.14
ENSMUSG00000008398.17_5082	chr10	93120647	93120763	-	cds	Elk3	ENSMUSG00000008398.17	ENSMUST00000008542.12
ENSMUSG00000069833.14_8710	chr19	8995259	8995339	+	cds	Ahnak	ENSMUSG00000069833.14	ENSMUST00000092956.4
ENSMUSG00000040725.14_3155	chr7	25450290	25450383	-	cds	Hnrnpul1	ENSMUSG00000040725.14	ENSMUST00000206832.2
ENSMUSG00000038056.16_2088	chr5	25505019	25505133	-	cds	Kmt2c	ENSMUSG00000038056.16	ENSMUST00000174734.8
ENSMUSG00000048332.14_1290	chr3	52984812	52984884	+	introns	Lhfp	ENSMUSG00000048332.14	ENSMUST00000059562.14
ENSMUSG00000026571.13_439	chr1	165178453	165178563	-	cds	Dcaf6	ENSMUSG00000026571.13	ENSMUST00000027856.13
ENSMUSG00000026509.16_500	chr1	182311768	182311852	-	cds	Capn2	ENSMUSG00000026509.16	ENSMUST00000068505.10
ENSMUSG00000029439.15_2458	chr5	129581902	129581959	+	cds	Sfswap	ENSMUSG00000029439.15	ENSMUST00000053737.9
ENSMUSG00000032525.16_4726	chr9	121577964	121578067	+	cds	Nktr	ENSMUSG00000032525.16	ENSMUST00000035112.13
ENSMUSG00000034675.18_6352	chr13	55629352	55629471	-	cds	Dbn1	ENSMUSG00000034675.18	ENSMUST00000021950.15
ENSMUSG00000028273.16_1521	chr3	142010109	142010183	-	cds	Pdlim5	ENSMUSG00000028273.16	ENSMUST00000029941.16
ENSMUSG00000026131.21_38	chr1	34217924	34218027	+	cds	Dst	ENSMUSG00000026131.21	ENSMUST00000183302.6
ENSMUSG00000029913.15_2747	chr6	65816611	65816728	+	introns	Prdm5	ENSMUSG00000029913.15	ENSMUST00000031976.14
ENSMUSG00000020900.16_5473	chr11	68682689	68682771	+	cds	Myh10	ENSMUSG00000020900.16	ENSMUST00000102611.10
ENSMUSG00000027363.16_1008	chr2	126584246	126584343	+	cds	Usp8	ENSMUSG00000027363.16	ENSMUST00000028841.14
ENSMUSG00000042439.14_8475	chr18	65756989	65757122	+	cds	Zfp532	ENSMUSG00000042439.14	ENSMUST00000235822.2
ENSMUSG00000007817.16_6574	chr14	25553174	25553291	+	fiveUTRs	Zmiz1	ENSMUSG00000007817.16	ENSMUST00000162645.8
ENSMUSG00000025278.10_6531	chr14	14545444	14545572	-	cds	Flnb	ENSMUSG00000025278.10	ENSMUST00000052678.9
ENSMUSG00000037857.17_5570	chr11	77577060	77577157	+	cds	Nufip2	ENSMUSG00000037857.17	ENSMUST00000100802.11
ENSMUSG00000114942.2_6700	chr14	57936838	57936957	-	cds	Gm49361	ENSMUSG00000114942.2	ENSMUST00000174694.8
ENSMUSG00000038406.18_3254	chr7	44657034	44657126	-	cds	Scaf1	ENSMUSG00000038406.18	ENSMUST00000211735.2
ENSMUSG00000052727.7_6458	chr13	99565720	99565846	-	cds	Map1b	ENSMUSG00000052727.7	ENSMUST00000064762.6
ENSMUSG00000027397.15_1024	chr2	129049716	129049791	+	cds	Slc20a1	ENSMUSG00000027397.15	ENSMUST00000028880.10
ENSMUSG00000068917.13_1375	chr3	89076133	89076213	+	cds	Clk2	ENSMUSG00000068917.13	ENSMUST00000121212.9
ENSMUSG00000017466.10_5864	chr11	118224463	118224569	-	cds	Cep295nl	ENSMUSG00000017466.10	ENSMUST00000103024.4
ENSMUSG00000039852.18_1994	chr4	150490944	150491039	+	cds	Rere	ENSMUSG00000039852.18	ENSMUST00000105682.9
ENSMUSG00000022272.18_6855	chr15	25781072	25781170	+	cds	Myo10	ENSMUSG00000022272.18	ENSMUST00000110457.8
ENSMUSG00000020640.11_5921	chr12	4684642	4684771	+	cds	Itsn2	ENSMUSG00000020640.11	ENSMUST00000062580.8
ENSMUSG00000025616.15_7545	chr16	87273667	87273762	+	cds	Usp16	ENSMUSG00000025616.15	ENSMUST00000026710.12
ENSMUSG00000031799.11_3817	chr8	72897316	72897412	+	cds	Tpm4	ENSMUSG00000031799.11	ENSMUST00000003575.11
ENSMUSG00000021217.8_3223	chr7	36410786	36410922	+	introns	Tshz3	ENSMUSG00000021217.8	ENSMUST00000021641.8
ENSMUSG00000027035.11_808	chr2	68711742	68711864	+	introns	Cers6	ENSMUSG00000027035.11	ENSMUST00000028426.9
ENSMUSG00000021959.17_6704	chr14	57936838	57936957	-	cds	Gm49361	ENSMUSG00000021959.17	ENSMUST00000174694.8
ENSMUSG00000055065.8_7082	chr15	79414597	79414712	-	cds	Ddx17	ENSMUSG00000055065.8	ENSMUST00000054014.9
ENSMUSG00000057530.15_1911	chr4	137666027	137666117	+	cds	Ece1	ENSMUSG00000057530.15	ENSMUST00000102518.10
ENSMUSG00000038002.10_7704	chr17	25232902	25233000	-	cds	Cramp1l	ENSMUSG00000038002.10	ENSMUST00000073337.8
ENSMUSG00000020368.16_5360	chr11	50188101	50188193	-	cds	Canx	ENSMUSG00000020368.16	ENSMUST00000179865.8
ENSMUSG00000022617.16_7163	chr15	89312337	89312433	-	cds	Chkb	ENSMUSG00000022617.16	ENSMUST00000023289.13
ENSMUSG00000041852.16_7124	chr15	82740400	82740515	-	cds	Tcf20	ENSMUSG00000041852.16	ENSMUST00000048966.7
ENSMUSG00000029505.18_2304	chr5	110818844	110818963	-	cds	Ep400	ENSMUSG00000029505.18	ENSMUST00000041558.15
ENSMUSG00000032826.20_1500	chr3	126740493	126740575	-	cds	Ank2	ENSMUSG00000032826.20	ENSMUST00000182078.9
ENSMUSG00000029661.17_2638	chr6	4520789	4520875	+	cds	Col1a2	ENSMUSG00000029661.17	ENSMUST00000031668.10
ENSMUSG00000056708.6_391	chr1	154974428	154974521	-	cds	Ier5	ENSMUSG00000056708.6	ENSMUST00000055322.6
ENSMUSG00000035569.18_4170	chr8	123618936	123619059	-	cds	Ankrd11	ENSMUSG00000035569.18	ENSMUST00000098334.13
ENSMUSG00000093803.6_4738	chr9	124199751	124199832	+	cds	Ppp2r3d	ENSMUSG00000093803.6	ENSMUST00000239563.2
ENSMUSG00000043903.5_4141	chr8	122997257	122997345	+	cds	Zfp469	ENSMUSG00000043903.5	ENSMUST00000187142.3
ENSMUSG00000030816.9_3536	chr7	127195976	127196086	+	cds	Rnf40	ENSMUSG00000030816.9	ENSMUST00000205694.2
ENSMUSG00000018379.18_5620	chr11	87938790	87938860	+	cds	Srsf1	ENSMUSG00000018379.18	ENSMUST00000139129.9
ENSMUSG00000026193.16_159	chr1	71629926	71630008	-	cds	Fn1	ENSMUSG00000026193.16	ENSMUST00000188894.7
ENSMUSG00000021461.18_6396	chr13	63446539	63446650	-	introns	Fancc	ENSMUSG00000021461.18	ENSMUST00000220684.2
ENSMUSG00000023977.16_7923	chr17	47267581	47267663	-	cds	Ubr2	ENSMUSG00000023977.16	ENSMUST00000113337.10
ENSMUSG00000025408.16_5166	chr10	127131714	127131884	+	cds	Ddit3	ENSMUSG00000025408.16	ENSMUST00000026475.15
ENSMUSG00000021413.10_6284	chr13	35067800	35067952	+	cds	Prpf4b	ENSMUSG00000021413.10	ENSMUST00000077853.5
ENSMUSG00000038126.18_2430	chr5	124420505	124420608	-	threeUTRs	Mphosph9	ENSMUSG00000038126.18	ENSMUST00000147737.8
ENSMUSG00000057738.15_690	chr2	29908449	29908583	+	cds	Sptan1	ENSMUSG00000057738.15	ENSMUST00000113719.9
ENSMUSG00000027312.15_1040	chr2	130830427	130830523	+	introns	Atrn	ENSMUSG00000027312.15	ENSMUST00000028781.9
ENSMUSG00000031563.9_3750	chr8	48443098	48443173	-	cds	Wwc2	ENSMUSG00000031563.9	ENSMUST00000057561.9
ENSMUSG00000060206.12_1632	chr4	55010130	55010224	+	cds	Zfp462	ENSMUSG00000060206.12	ENSMUST00000098070.10
ENSMUSG00000053293.10_2491	chr5	135420476	135420561	-	cds	Pom121	ENSMUSG00000053293.10	ENSMUST00000111171.6
ENSMUSG00000040265.17_427	chr1	162045311	162045413	-	introns	Dnm3	ENSMUSG00000040265.17	ENSMUST00000159763.8
ENSMUSG00000028248.16_1569	chr4	21874051	21874141	+	cds	Pnisr	ENSMUSG00000028248.16	ENSMUST00000029911.12
ENSMUSG00000031565.19_3697	chr8	26050791	26050860	+	cds	Fgfr1	ENSMUSG00000031565.19	ENSMUST00000084027.13
ENSMUSG00000040990.18_9058	chrX	158648321	158648397	+	cds	Sh3kbp1	ENSMUSG00000040990.18	ENSMUST00000112456.9
ENSMUSG00000021375.12_6306	chr13	46935159	46935276	-	introns	Kif13a	ENSMUSG00000021375.12	ENSMUST00000056978.8
ENSMUSG00000001525.11_7870	chr17	36146496	36146631	-	cds	Tubb5	ENSMUSG00000001525.11	ENSMUST00000001566.10
ENSMUSG00000045763.9_6850	chr15	25364879	25364988	-	cds	Basp1	ENSMUSG00000045763.9	ENSMUST00000058845.9
ENSMUSG00000041645.15_6143	chr12	103390534	103390632	-	cds	Ddx24	ENSMUSG00000041645.15	ENSMUST00000044923.15
ENSMUSG00000052942.14_8759	chr19	28508341	28508442	-	cds	Glis3	ENSMUSG00000052942.14	ENSMUST00000162022.8
ENSMUSG00000021156.18_6244	chr13	9740482	9740551	-	cds	Zmynd11	ENSMUSG00000021156.18	ENSMUST00000110636.9
ENSMUSG00000040225.16_432	chr1	162532372	162532480	-	cds	Prrc2c	ENSMUSG00000040225.16	ENSMUST00000182149.8
ENSMUSG00000022021.15_6769	chr14	87176982	87177109	-	introns	Diaph3	ENSMUSG00000022021.15	ENSMUST00000022599.14
ENSMUSG00000019802.14_4836	chr10	42704932	42705030	+	cds	Sec63	ENSMUSG00000019802.14	ENSMUST00000019937.5
ENSMUSG00000040249.16_5181	chr10	127399498	127399591	-	cds	Lrp1	ENSMUSG00000040249.16	ENSMUST00000049149.15
ENSMUSG00000022974.13_7554	chr16	90823979	90824034	-	cds	Paxbp1	ENSMUSG00000022974.13	ENSMUST00000118522.8
ENSMUSG00000018921.12_5512	chr11	70285070	70285201	-	cds	Pelp1	ENSMUSG00000018921.12	ENSMUST00000019065.10
ENSMUSG00000032531.16_4588	chr9	102598000	102598079	+	cds	Amotl2	ENSMUSG00000032531.16	ENSMUST00000153965.8
ENSMUSG00000020827.19_5513	chr11	70495978	70496032	+	cds	Mink1	ENSMUSG00000020827.19	ENSMUST00000072237.13
ENSMUSG00000028433.15_1589	chr4	41229700	41229832	-	cds	Ubap2	ENSMUSG00000028433.15	ENSMUST00000108068.8
ENSMUSG00000020032.15_5050	chr10	84210842	84210921	-	cds	Nuak1	ENSMUSG00000020032.15	ENSMUST00000020220.15
ENSMUSG00000022185.20_6669	chr14	54889257	54889316	-	cds	Acin1	ENSMUSG00000022185.20	ENSMUST00000126166.8
ENSMUSG00000037487.8_6908	chr15	38000814	38000917	-	cds	Ubr5	ENSMUSG00000037487.8	ENSMUST00000110336.4
ENSMUSG00000061731.10_6925	chr15	53208362	53208445	-	cds	Ext1	ENSMUSG00000061731.10	ENSMUST00000077273.9
ENSMUSG00000043991.6_8188	chr18	36421025	36421146	+	cds	Pura	ENSMUSG00000043991.6	ENSMUST00000051301.6
ENSMUSG00000024533.18_8484	chr18	67685652	67685740	-	cds	Spire1	ENSMUSG00000024533.18	ENSMUST00000045105.13
ENSMUSG00000069833.14_8698	chr19	8979235	8979360	+	cds	Ahnak	ENSMUSG00000069833.14	ENSMUST00000092956.4
ENSMUSG00000035673.11_4973	chr10	79905471	79905542	-	cds	Sbno2	ENSMUSG00000035673.11	ENSMUST00000219260.2
ENSMUSG00000033039.11_7072	chr15	79009628	79009735	+	cds	Micall1	ENSMUSG00000033039.11	ENSMUST00000040320.10
ENSMUSG00000025137.16_5903	chr11	120502827	120502902	-	cds	Pcyt2	ENSMUSG00000025137.16	ENSMUST00000026129.16
ENSMUSG00000024620.12_8458	chr18	61183691	61183814	+	fiveUTRs	Pdgfrb	ENSMUSG00000024620.12	ENSMUST00000025522.11
ENSMUSG00000030795.19_3552	chr7	127571777	127571869	+	cds	Fus	ENSMUSG00000030795.19	ENSMUST00000106251.10
ENSMUSG00000026193.16_168	chr1	71645114	71645200	-	cds	Fn1	ENSMUSG00000026193.16	ENSMUST00000188894.7
ENSMUSG00000005087.18_901	chr2	102719546	102719680	-	introns	Cd44	ENSMUSG00000005087.18	ENSMUST00000005218.15
ENSMUSG00000055531.13_5121	chr10	117191848	117191942	-	cds	Cpsf6	ENSMUSG00000055531.13	ENSMUST00000069168.13
ENSMUSG00000052928.10_8513	chr18	75709414	75709526	-	introns	Ctif	ENSMUSG00000052928.10	ENSMUST00000165559.3
ENSMUSG00000027204.14_989	chr2	125347596	125347683	-	fiveUTRs	Fbn1	ENSMUSG00000027204.14	ENSMUST00000028633.13
ENSMUSG00000055053.19_5031	chr10	81256406	81256505	-	cds	Nfic	ENSMUSG00000055053.19	ENSMUST00000105321.10
ENSMUSG00000022475.20_7193	chr15	97697447	97697513	-	cds	Hdac7	ENSMUSG00000022475.20	ENSMUST00000079838.14
ENSMUSG00000005417.18_5422	chr11	59648706	59648809	+	cds	Mprip	ENSMUSG00000005417.18	ENSMUST00000066330.15
ENSMUSG00000050288.7_5747	chr11	102496859	102496955	+	cds	Fzd2	ENSMUSG00000050288.7	ENSMUST00000057893.7
ENSMUSG00000041057.11_8036	chr17	71964479	71964599	+	cds	Wdr43	ENSMUSG00000041057.11	ENSMUST00000047086.10
ENSMUSG00000026519.17_486	chr1	180788300	180788382	+	cds	Tmem63a	ENSMUSG00000026519.17	ENSMUST00000027800.15
ENSMUSG00000037475.16_8944	chrX	40903162	40903268	-	cds	Thoc2	ENSMUSG00000037475.16	ENSMUST00000047037.15
ENSMUSG00000026193.16_169	chr1	71645913	71646016	-	cds	Fn1	ENSMUSG00000026193.16	ENSMUST00000188894.7
ENSMUSG00000025278.10_6530	chr14	14538674	14538750	-	cds	Flnb	ENSMUSG00000025278.10	ENSMUST00000052678.9
ENSMUSG00000001995.10_4204	chr8	126264727	126264877	-	fiveUTRs	Sipa1l2	ENSMUSG00000001995.10	ENSMUST00000212168.2
ENSMUSG00000053877.13_3526	chr7	127157140	127157239	+	cds	Srcap	ENSMUSG00000053877.13	ENSMUST00000187040.7
ENSMUSG00000032366.16_4499	chr9	66941158	66941263	-	cds	Tpm1	ENSMUSG00000032366.16	ENSMUST00000113696.8
ENSMUSG00000040265.17_428	chr1	162045599	162045671	-	introns	Dnm3	ENSMUSG00000040265.17	ENSMUST00000159763.8
ENSMUSG00000018076.13_2369	chr5	118867976	118868062	+	cds	Med13l	ENSMUSG00000018076.13	ENSMUST00000100816.8
ENSMUSG00000041638.19_2352	chr5	115750706	115750808	+	cds	Gcn1	ENSMUSG00000041638.19	ENSMUST00000064454.12
ENSMUSG00000036461.17_6767	chr14	79763536	79763650	+	fiveUTRs	Elf1	ENSMUSG00000036461.17	ENSMUST00000040131.13
ENSMUSG00000022377.17_6950	chr15	63991913	63992036	-	cds	Asap1	ENSMUSG00000022377.17	ENSMUST00000177371.8
ENSMUSG00000025060.16_8866	chr19	47613801	47613910	+	cds	Slk	ENSMUSG00000025060.16	ENSMUST00000026043.12
ENSMUSG00000102422.2_1315	chr3	68494556	68494700	+	introns	Iqschfp	ENSMUSG00000102422.2	ENSMUST00000182006.4
ENSMUSG00000026837.17_661	chr2	27840684	27840771	+	cds	Col5a1	ENSMUSG00000026837.17	ENSMUST00000028280.14
ENSMUSG00000034297.15_5614	chr11	86210715	86210808	-	cds	Med13	ENSMUSG00000034297.15	ENSMUST00000043624.9
ENSMUSG00000026970.17_804	chr2	60693107	60693196	-	fiveUTRs	Rbms1	ENSMUSG00000026970.17	ENSMUST00000112509.2
ENSMUSG00000003847.17_3981	chr8	108065822	108065900	+	cds	Nfat5	ENSMUSG00000003847.17	ENSMUST00000169453.8
ENSMUSG00000029705.18_2504	chr5	136336946	136337026	-	cds	Cux1	ENSMUSG00000029705.18	ENSMUST00000004097.16
ENSMUSG00000018340.14_5395	chr11	54876948	54877010	-	cds	Anxa6	ENSMUSG00000018340.14	ENSMUST00000102727.3
ENSMUSG00000026193.16_174	chr1	71666322	71666391	-	cds	Fn1	ENSMUSG00000026193.16	ENSMUST00000188894.7
ENSMUSG00000063506.15_6615	chr14	32984557	32984633	+	introns	Arhgap22	ENSMUSG00000063506.15	ENSMUST00000111956.9
ENSMUSG00000027184.15_903	chr2	103603319	103603386	-	cds	Caprin1	ENSMUSG00000027184.15	ENSMUST00000028607.13
ENSMUSG00000034040.18_2466	chr5	131110440	131110526	-	cds	Galnt17	ENSMUSG00000034040.18	ENSMUST00000086023.13
ENSMUSG00000030276.20_2910	chr6	113376658	113376733	+	cds	Ttll3	ENSMUSG00000030276.20	ENSMUST00000032414.11
ENSMUSG00000007655.17_2650	chr6	17307922	17308048	+	cds	Cav1	ENSMUSG00000007655.17	ENSMUST00000007799.13
ENSMUSG00000029185.15_2185	chr5	65187461	65187556	+	cds	Fam114a1	ENSMUSG00000029185.15	ENSMUST00000031080.15
ENSMUSG00000027777.16_1316	chr3	68494556	68494700	+	introns	Iqschfp	ENSMUSG00000027777.16	ENSMUST00000182006.4
ENSMUSG00000022607.19_6967	chr15	73101710	73101827	-	cds	Ptk2	ENSMUSG00000022607.19	ENSMUST00000226988.3
ENSMUSG00000070436.13_3410	chr7	98998117	98998208	-	cds	Serpinh1	ENSMUSG00000070436.13	ENSMUST00000169437.9
ENSMUSG00000036499.10_5088	chr10	95846821	95846948	+	cds	Eea1	ENSMUSG00000036499.10	ENSMUST00000053484.8
ENSMUSG00000032481.18_4667	chr9	110002949	110003036	+	cds	Smarcc1	ENSMUSG00000032481.18	ENSMUST00000088716.12
ENSMUSG00000035629.20_7442	chr16	32656822	32656929	-	cds	Rubcn	ENSMUSG00000035629.20	ENSMUST00000115105.9
ENSMUSG00000031004.9_3583	chr7	135302343	135302418	-	cds	Mki67	ENSMUSG00000031004.9	ENSMUST00000033310.9
ENSMUSG00000018398.19_5383	chr11	53428552	53428655	+	cds	Septin8	ENSMUSG00000018398.19	ENSMUST00000108987.8
ENSMUSG00000034994.11_5018	chr10	81014617	81014714	+	cds	Eef2	ENSMUSG00000034994.11	ENSMUST00000047864.11
ENSMUSG00000031207.17_8996	chrX	95206987	95207098	+	cds	Msn	ENSMUSG00000031207.17	ENSMUST00000117399.2
ENSMUSG00000052353.14_3384	chr7	83709106	83709184	-	fiveUTRs	Cemip	ENSMUSG00000052353.14	ENSMUST00000064174.12
ENSMUSG00000020260.10_4937	chr10	77102842	77102928	+	cds	Pofut2	ENSMUSG00000020260.10	ENSMUST00000020493.9
ENSMUSG00000002803.15_6218	chr12	112940858	112940937	+	cds	Btbd6	ENSMUSG00000002803.15	ENSMUST00000165079.8
ENSMUSG00000026234.13_231	chr1	86284805	86284905	-	cds	Ncl	ENSMUSG00000026234.13	ENSMUST00000027438.8
ENSMUSG00000107023.3_3531	chr7	127157140	127157239	+	cds	Srcap	ENSMUSG00000107023.3	ENSMUST00000187040.7
ENSMUSG00000037990.19_4849	chr10	58928517	58928646	+	introns	Sh3rf3	ENSMUSG00000037990.19	ENSMUST00000153031.2
ENSMUSG00000023965.14_8000	chr17	63779145	63779232	-	fiveUTRs	Fbxl17	ENSMUSG00000023965.14	ENSMUST00000112840.2
ENSMUSG00000016918.16_13	chr1	12844441	12844587	+	fiveUTRs	Sulf1	ENSMUSG00000016918.16	ENSMUST00000177608.8
ENSMUSG00000021699.18_6496	chr13	109955527	109955626	+	introns	Pde4d	ENSMUSG00000021699.18	ENSMUST00000122041.8
ENSMUSG00000020941.8_5756	chr11	103116319	103116423	-	cds	Map3k14	ENSMUSG00000020941.8	ENSMUST00000021324.3
ENSMUSG00000041483.15_360	chr1	136553633	136553732	+	cds	Zfp281	ENSMUSG00000041483.15	ENSMUST00000047734.15
ENSMUSG00000024991.9_8910	chr19	60761242	60761349	-	cds	Eif3a	ENSMUSG00000024991.9	ENSMUST00000025955.8
ENSMUSG00000022272.18_6860	chr15	25808087	25808208	+	cds	Myo10	ENSMUSG00000022272.18	ENSMUST00000110457.8
ENSMUSG00000048537.17_4370	chr9	44626625	44626722	-	cds	Phldb1	ENSMUSG00000048537.17	ENSMUST00000147495.8
ENSMUSG00000021819.12_6547	chr14	20769457	20769581	+	cds	Zswim8	ENSMUSG00000021819.12	ENSMUST00000022358.9
ENSMUSG00000036617.18_599	chr2	20811228	20811305	+	cds	Etl4	ENSMUSG00000036617.18	ENSMUST00000114627.8
ENSMUSG00000033763.15_4019	chr8	111453956	111454028	+	cds	Mtss2	ENSMUSG00000033763.15	ENSMUST00000052457.15
ENSMUSG00000038872.11_3999	chr8	109676239	109676355	+	cds	Zfhx3	ENSMUSG00000038872.11	ENSMUST00000220518.2
ENSMUSG00000028059.17_1362	chr3	88523905	88523962	+	cds	Arhgef2	ENSMUSG00000028059.17	ENSMUST00000175903.9
ENSMUSG00000036046.15_7135	chr15	84834820	84834922	-	cds	5031439G07Rik	ENSMUSG00000036046.15	ENSMUST00000047144.13
ENSMUSG00000019820.12_4770	chr10	12601961	12602060	-	cds	Utrn	ENSMUSG00000019820.12	ENSMUST00000076817.5
ENSMUSG00000056758.15_5132	chr10	120298569	120298620	-	cds	Hmga2	ENSMUSG00000056758.15	ENSMUST00000072777.14
ENSMUSG00000007041.10_7845	chr17	35274250	35274348	+	cds	Clic1	ENSMUSG00000007041.10	ENSMUST00000007257.10
ENSMUSG00000029505.18_2306	chr5	110903257	110903337	-	cds	Ep400	ENSMUSG00000029505.18	ENSMUST00000041558.15
ENSMUSG00000032911.7_4427	chr9	56799650	56799748	+	cds	Cspg4	ENSMUSG00000032911.7	ENSMUST00000035661.7
ENSMUSG00000046841.6_5052	chr10	84364278	84364378	-	cds	Ckap4	ENSMUSG00000046841.6	ENSMUST00000053871.5
ENSMUSG00000019487.12_7995	chr17	57564262	57564345	+	cds	Trip10	ENSMUSG00000019487.12	ENSMUST00000224947.2
ENSMUSG00000040711.9_5322	chr11	32372768	32372876	+	cds	Sh3pxd2b	ENSMUSG00000040711.9	ENSMUST00000038753.6
ENSMUSG00000024163.18_7702	chr17	25143121	25143192	-	cds	Mapk8ip3	ENSMUSG00000024163.18	ENSMUST00000146923.8
ENSMUSG00000020154.11_5114	chr10	116223554	116223654	+	threeUTRs	Ptprb	ENSMUSG00000020154.11	ENSMUST00000092167.7
ENSMUSG00000026135.18_195	chr1	74617298	74617401	-	cds	Zfp142	ENSMUSG00000026135.18	ENSMUST00000113737.8
ENSMUSG00000036617.18_597	chr2	20544044	20544142	+	introns	Etl4	ENSMUSG00000036617.18	ENSMUST00000114610.8
ENSMUSG00000055322.17_184	chr1	73991582	73991688	-	cds	Tns1	ENSMUSG00000055322.17	ENSMUST00000169786.8
ENSMUSG00000030805.15_3548	chr7	127447560	127447671	+	cds	Stx4a	ENSMUSG00000030805.15	ENSMUST00000033075.14
ENSMUSG00000092329.2_4066	chr8	122989716	122989831	+	cds	Zfp469	ENSMUSG00000092329.2	ENSMUST00000187142.3
ENSMUSG00000038406.18_3253	chr7	44656241	44656323	-	cds	Scaf1	ENSMUSG00000038406.18	ENSMUST00000211735.2
ENSMUSG00000021365.16_6296	chr13	41476831	41476946	-	introns	Nedd9	ENSMUSG00000021365.16	ENSMUST00000021794.14
ENSMUSG00000044303.7_1703	chr4	89199247	89199344	-	introns	Cdkn2a	ENSMUSG00000044303.7	ENSMUST00000060501.5
ENSMUSG00000029767.17_2671	chr6	29372499	29372611	+	cds	Calu	ENSMUSG00000029767.17	ENSMUST00000173216.8
ENSMUSG00000001248.16_3207	chr7	30833661	30833757	-	cds	Gramd1a	ENSMUSG00000001248.16	ENSMUST00000220635.2
ENSMUSG00000005417.18_5425	chr11	59656234	59656314	+	cds	Mprip	ENSMUSG00000005417.18	ENSMUST00000072031.13
ENSMUSG00000026509.16_503	chr1	182334688	182334787	-	introns	Capn2	ENSMUSG00000026509.16	ENSMUST00000068505.10
ENSMUSG00000026837.17_666	chr2	27914755	27914864	+	cds	Col5a1	ENSMUSG00000026837.17	ENSMUST00000028280.14
ENSMUSG00000025261.19_9048	chrX	150690272	150690329	+	cds	Huwe1	ENSMUSG00000025261.19	ENSMUST00000026292.15
ENSMUSG00000028849.18_1802	chr4	126127686	126127768	-	cds	Map7d1	ENSMUSG00000028849.18	ENSMUST00000125981.8
ENSMUSG00000026353.10_310	chr1	128190601	128190687	+	cds	Ubxn4	ENSMUSG00000026353.10	ENSMUST00000027592.6
ENSMUSG00000030678.8_3514	chr7	126624629	126624719	-	cds	Maz	ENSMUSG00000030678.8	ENSMUST00000205568.2
ENSMUSG00000035873.9_5095	chr10	108218598	108218714	+	cds	Pawr	ENSMUSG00000035873.9	ENSMUST00000095313.5
ENSMUSG00000030232.19_3027	chr6	140569672	140569752	+	cds	Aebp2	ENSMUSG00000030232.19	ENSMUST00000087614.11
ENSMUSG00000073682.4_2015	chr4	155724265	155724385	-	introns	Gm10563	ENSMUSG00000073682.4	ENSMUST00000115821.3
ENSMUSG00000001995.10_4203	chr8	126264577	126264726	-	fiveUTRs	Sipa1l2	ENSMUSG00000001995.10	ENSMUST00000212168.2
ENSMUSG00000042121.17_2332	chr5	114081055	114081142	-	cds	Ssh1	ENSMUSG00000042121.17	ENSMUST00000159592.8
ENSMUSG00000021458.18_6395	chr13	63446540	63446648	+	cds	Aopep	ENSMUSG00000021458.18	ENSMUST00000091560.11
ENSMUSG00000092329.2_4089	chr8	123232768	123232816	+	introns	Galnt2l	ENSMUSG00000092329.2	ENSMUST00000127664.2
ENSMUSG00000001910.6_3881	chr8	85403016	85403107	-	cds	Nacc1	ENSMUSG00000001910.6	ENSMUST00000001975.6
ENSMUSG00000039218.18_7678	chr17	24038227	24038351	+	cds	Srrm2	ENSMUSG00000039218.18	ENSMUST00000190686.7
ENSMUSG00000038872.11_3997	chr8	109675564	109675667	+	cds	Zfhx3	ENSMUSG00000038872.11	ENSMUST00000220518.2
ENSMUSG00000053293.10_2490	chr5	135410921	135411004	-	cds	Pom121	ENSMUSG00000053293.10	ENSMUST00000111171.6
ENSMUSG00000042364.12_6513	chr13	113753621	113753726	-	cds	Snx18	ENSMUSG00000042364.12	ENSMUST00000109241.5
ENSMUSG00000055762.17_6971	chr15	75775347	75775434	-	cds	Eef1d	ENSMUSG00000055762.17	ENSMUST00000109975.10
ENSMUSG00000022995.17_494	chr1	181751234	181751406	-	cds	Enah	ENSMUSG00000022995.17	ENSMUST00000193703.6
ENSMUSG00000031925.18_4222	chr9	13389948	13390026	+	introns	Maml2	ENSMUSG00000031925.18	ENSMUST00000159294.9
ENSMUSG00000034544.18_1313	chr3	66901850	66901957	+	cds	Rsrc1	ENSMUSG00000034544.18	ENSMUST00000162036.8
ENSMUSG00000036181.3_6268	chr13	23923277	23923392	+	cds	H1f2	ENSMUSG00000036181.3	ENSMUST00000040914.3
ENSMUSG00000028639.15_1768	chr4	119136264	119136390	-	cds	Ybx1	ENSMUSG00000028639.15	ENSMUST00000079644.13
ENSMUSG00000037111.10_1287	chr3	51444011	51444077	-	cds	Setd7	ENSMUSG00000037111.10	ENSMUST00000037141.9
ENSMUSG00000035356.18_7509	chr16	55638822	55638898	-	cds	Nfkbiz	ENSMUSG00000035356.18	ENSMUST00000114458.8
ENSMUSG00000059248.14_5847	chr11	117251282	117251377	+	cds	Septin9	ENSMUSG00000059248.14	ENSMUST00000093907.11
ENSMUSG00000076431.5_6275	chr13	29135433	29135527	-	threeUTRs	Sox4	ENSMUSG00000076431.5	ENSMUST00000067230.6
ENSMUSG00000069565.13_4985	chr10	80110638	80110704	+	cds	Dazap1	ENSMUSG00000069565.13	ENSMUST00000156935.8
ENSMUSG00000024045.7_7803	chr17	32531265	32531339	-	cds	Akap8	ENSMUSG00000024045.7	ENSMUST00000002699.7
ENSMUSG00000092329.2_4076	chr8	122997726	122997885	+	cds	Zfp469	ENSMUSG00000092329.2	ENSMUST00000187142.3
ENSMUSG00000053617.13_8857	chr19	47255975	47256113	-	cds	Sh3pxd2a	ENSMUSG00000053617.13	ENSMUST00000081619.10
ENSMUSG00000032487.9_369	chr1	149978472	149978530	+	cds	Ptgs2	ENSMUSG00000032487.9	ENSMUST00000035065.9
ENSMUSG00000022185.20_6668	chr14	54884174	54884279	-	cds	Acin1	ENSMUSG00000022185.20	ENSMUST00000126166.8
ENSMUSG00000036026.16_7896	chr17	45976953	45977029	-	cds	Tmem63b	ENSMUSG00000036026.16	ENSMUST00000113523.9
ENSMUSG00000029580.15_2575	chr5	142890271	142890366	-	cds	Actb	ENSMUSG00000029580.15	ENSMUST00000100497.11
ENSMUSG00000016554.10_7052	chr15	77848221	77848353	-	cds	Eif3d	ENSMUSG00000016554.10	ENSMUST00000100484.6
ENSMUSG00000069601.15_4889	chr10	69370017	69370113	+	cds	Ank3	ENSMUSG00000069601.15	ENSMUST00000182884.8
ENSMUSG00000003233.13_7391	chr16	20343024	20343096	+	cds	Dvl3	ENSMUSG00000003233.13	ENSMUST00000003318.13
ENSMUSG00000001525.11_7869	chr17	36145880	36145954	-	cds	Tubb5	ENSMUSG00000001525.11	ENSMUST00000001566.10
ENSMUSG00000062604.12_2070	chr5	23729544	23729614	-	cds	Srpk2	ENSMUSG00000062604.12	ENSMUST00000088392.9
ENSMUSG00000035168.17_791	chr2	59484959	59485032	+	fiveUTRs	Tanc1	ENSMUSG00000035168.17	ENSMUST00000112568.8
ENSMUSG00000038502.18_3242	chr7	44512973	44513072	-	cds	Ptov1	ENSMUSG00000038502.18	ENSMUST00000207416.2
ENSMUSG00000036499.10_5087	chr10	95822108	95822187	+	introns	Eea1	ENSMUSG00000036499.10	ENSMUST00000218291.2
ENSMUSG00000022043.20_6720	chr14	66541532	66541619	+	cds	Trim35	ENSMUSG00000022043.20	ENSMUST00000022623.13
ENSMUSG00000064080.13_2859	chr6	91210844	91210957	+	cds	Fbln2	ENSMUSG00000064080.13	ENSMUST00000113498.9
ENSMUSG00000063632.7_5948	chr12	27391798	27391855	-	cds	Sox11	ENSMUSG00000063632.7	ENSMUST00000079063.7
ENSMUSG00000024529.15_8423	chr18	52659977	52660058	-	cds	Lox	ENSMUSG00000024529.15	ENSMUST00000025409.9
ENSMUSG00000015659.13_7626	chr17	6096700	6096799	-	introns	Serac1	ENSMUSG00000015659.13	ENSMUST00000097432.10
ENSMUSG00000026768.11_580	chr2	12288690	12288821	-	introns	Itga8	ENSMUSG00000026768.11	ENSMUST00000028106.11
ENSMUSG00000022687.13_7497	chr16	44351585	44351677	-	fiveUTRs	Boc	ENSMUSG00000022687.13	ENSMUST00000114634.3
ENSMUSG00000030058.18_2833	chr6	87870880	87870936	+	cds	Copg1	ENSMUSG00000030058.18	ENSMUST00000113607.10
ENSMUSG00000039607.18_4702	chr9	116855909	116856008	-	introns	Rbms3	ENSMUSG00000039607.18	ENSMUST00000111773.10
ENSMUSG00000027209.18_999	chr2	125877753	125877841	-	introns	Fam227b	ENSMUSG00000027209.18	ENSMUST00000110446.9
ENSMUSG00000001440.6_5667	chr11	97054183	97054270	-	cds	Kpnb1	ENSMUSG00000001440.6	ENSMUST00000001479.5
ENSMUSG00000039959.14_2494	chr5	135496683	135496808	-	introns	Hip1	ENSMUSG00000039959.14	ENSMUST00000060311.12
ENSMUSG00000031530.7_3716	chr8	35274875	35274966	+	cds	Dusp4	ENSMUSG00000031530.7	ENSMUST00000033930.5
ENSMUSG00000089872.11_541	chr1	190507654	190507745	-	threeUTRs	Rps6kc1	ENSMUSG00000089872.11	ENSMUST00000160889.8
ENSMUSG00000092329.2_4077	chr8	123110654	123110744	+	cds	Zc3h18	ENSMUSG00000092329.2	ENSMUST00000017622.12
ENSMUSG00000020241.14_4931	chr10	76450171	76450245	-	cds	Col6a2	ENSMUSG00000020241.14	ENSMUST00000001181.13
ENSMUSG00000032575.17_4619	chr9	106762067	106762151	-	cds	Rbm15b	ENSMUSG00000032575.17	ENSMUST00000055843.9
ENSMUSG00000033960.7_8111	chr18	4672691	4672802	+	cds	Jcad	ENSMUSG00000033960.7	ENSMUST00000037029.7
ENSMUSG00000022263.11_6891	chr15	27891436	27891527	-	cds	Trio	ENSMUSG00000022263.11	ENSMUST00000090247.7
ENSMUSG00000041890.18_2338	chr5	114871266	114871348	-	cds	Git2	ENSMUSG00000041890.18	ENSMUST00000112185.9
ENSMUSG00000096210.3_7068	chr15	78913304	78913398	+	cds	H1f0	ENSMUSG00000096210.3	ENSMUST00000180086.3
ENSMUSG00000034403.17_8998	chrX	98510900	98510979	-	cds	Pja1	ENSMUSG00000034403.17	ENSMUST00000113792.2
ENSMUSG00000072214.8_7379	chr16	18441665	18441729	-	cds	Gm49601	ENSMUSG00000072214.8	ENSMUST00000231335.2
ENSMUSG00000015766.15_3022	chr6	137580030	137580137	-	fiveUTRs	Eps8	ENSMUSG00000015766.15	ENSMUST00000058210.13
ENSMUSG00000031004.9_3581	chr7	135296609	135296703	-	cds	Mki67	ENSMUSG00000031004.9	ENSMUST00000033310.9
ENSMUSG00000024462.18_7889	chr17	37365023	37365109	+	cds	Gabbr1	ENSMUSG00000024462.18	ENSMUST00000025338.16
ENSMUSG00000022772.13_7432	chr16	31810077	31810172	-	fiveUTRs	Senp5	ENSMUSG00000022772.13	ENSMUST00000231360.2
ENSMUSG00000024095.16_8057	chr17	80369130	80369219	-	cds	Hnrnpll	ENSMUSG00000024095.16	ENSMUST00000184635.8
ENSMUSG00000031370.13_9063	chrX	162737370	162737460	-	cds	Zrsr2	ENSMUSG00000031370.13	ENSMUST00000112289.9
ENSMUSG00000018293.5_5516	chr11	70543625	70543718	-	cds	Pfn1	ENSMUSG00000018293.5	ENSMUST00000018437.3
ENSMUSG00000061751.17_7457	chr16	33875202	33875319	-	cds	Kalrn	ENSMUSG00000061751.17	ENSMUST00000114973.9
ENSMUSG00000029478.17_2435	chr5	125100571	125100656	-	cds	Ncor2	ENSMUSG00000029478.17	ENSMUST00000125053.8
ENSMUSG00000035168.17_792	chr2	59529692	59529770	+	cds	Tanc1	ENSMUSG00000035168.17	ENSMUST00000112568.8
ENSMUSG00000029071.17_2026	chr4	155939360	155939473	+	cds	Dvl1	ENSMUSG00000029071.17	ENSMUST00000030948.16
ENSMUSG00000037608.17_4787	chr10	20199478	20199544	+	cds	Bclaf1	ENSMUSG00000037608.17	ENSMUST00000092678.10
ENSMUSG00000021288.20_6197	chr12	111751706	111751756	+	cds	Klc1	ENSMUSG00000021288.20	ENSMUST00000239017.2
ENSMUSG00000002602.17_3157	chr7	25466259	25466316	-	cds	Axl	ENSMUSG00000002602.17	ENSMUST00000002677.11
ENSMUSG00000027364.15_1010	chr2	126571082	126571172	-	threeUTRs	Usp50	ENSMUSG00000027364.15	ENSMUST00000136319.8
ENSMUSG00000040249.16_5183	chr10	127408797	127408895	-	cds	Lrp1	ENSMUSG00000040249.16	ENSMUST00000049149.15
ENSMUSG00000051510.14_5906	chr11	120520409	120520482	-	cds	Mafg	ENSMUSG00000051510.14	ENSMUST00000058162.14
ENSMUSG00000059495.15_4343	chr9	42910369	42910468	-	cds	Arhgef12	ENSMUSG00000059495.15	ENSMUST00000165665.9
ENSMUSG00000002748.8_2489	chr5	135246898	135246991	+	cds	Baz1b	ENSMUSG00000002748.8	ENSMUST00000002825.6
ENSMUSG00000017667.10_1182	chr2	165222120	165222216	-	cds	Zfp334	ENSMUSG00000017667.10	ENSMUST00000103084.4
ENSMUSG00000026234.13_229	chr1	86284106	86284180	-	cds	Ncl	ENSMUSG00000026234.13	ENSMUST00000027438.8
ENSMUSG00000012609.20_6099	chr12	86108034	86108171	+	threeUTRs	Ttll5	ENSMUSG00000012609.20	ENSMUST00000175844.2
ENSMUSG00000034621.15_5744	chr11	102371385	102371507	-	cds	Gpatch8	ENSMUSG00000034621.15	ENSMUST00000143842.2
ENSMUSG00000014444.18_4159	chr8	123232768	123232816	-	cds	Piezo1	ENSMUSG00000014444.18	ENSMUST00000067252.14
ENSMUSG00000021318.16_6254	chr13	15836975	15837067	+	cds	Gli3	ENSMUSG00000021318.16	ENSMUST00000130065.8
ENSMUSG00000030126.18_2926	chr6	116140832	116140927	-	fiveUTRs	Tmcc1	ENSMUSG00000030126.18	ENSMUST00000088896.10
ENSMUSG00000029478.17_2441	chr5	125125171	125125256	-	cds	Ncor2	ENSMUSG00000029478.17	ENSMUST00000111402.9
ENSMUSG00000040459.12_3638	chr8	8733910	8733974	-	cds	Arglu1	ENSMUSG00000040459.12	ENSMUST00000048545.10
ENSMUSG00000030738.12_3503	chr7	126158057	126158158	-	cds	Eif3c	ENSMUSG00000030738.12	ENSMUST00000032992.7
ENSMUSG00000020032.15_5051	chr10	84275993	84276078	-	cds	Nuak1	ENSMUSG00000020032.15	ENSMUST00000020220.15
ENSMUSG00000023170.15_5505	chr11	69805578	69805670	+	cds	Gps2	ENSMUSG00000023170.15	ENSMUST00000072581.9
ENSMUSG00000055024.13_7101	chr15	81527308	81527387	+	cds	Ep300	ENSMUSG00000055024.13	ENSMUST00000068387.11
ENSMUSG00000035569.18_4172	chr8	123619306	123619431	-	cds	Ankrd11	ENSMUSG00000035569.18	ENSMUST00000098334.13
ENSMUSG00000058503.12_2037	chr5	3618987	3619078	+	cds	Fam133b	ENSMUSG00000058503.12	ENSMUST00000197082.5
ENSMUSG00000029313.19_2270	chr5	103930995	103931082	+	cds	Aff1	ENSMUSG00000029313.19	ENSMUST00000054979.10
ENSMUSG00000074646.11_1118	chr2	155834247	155834367	-	threeUTRs	6430550D23Rik	ENSMUSG00000074646.11	ENSMUST00000124812.8
ENSMUSG00000022475.20_7196	chr15	97708757	97708846	-	cds	Hdac7	ENSMUSG00000022475.20	ENSMUST00000079838.14
ENSMUSG00000053289.9_4411	chr9	53115530	53115608	-	cds	Ddx10	ENSMUSG00000053289.9	ENSMUST00000065630.8
ENSMUSG00000092329.2_4083	chr8	123212578	123212696	+	introns	Galnt2l	ENSMUSG00000092329.2	ENSMUST00000127664.2
ENSMUSG00000029472.14_2398	chr5	122955884	122955970	-	cds	Anapc5	ENSMUSG00000029472.14	ENSMUST00000086216.9
ENSMUSG00000033420.13_2824	chr6	87165119	87165254	-	cds	Antxr1	ENSMUSG00000033420.13	ENSMUST00000042025.12
ENSMUSG00000005566.15_3071	chr7	12741569	12741659	+	introns	Trim28	ENSMUSG00000005566.15	ENSMUST00000209577.2
ENSMUSG00000024163.18_7700	chr17	25133433	25133519	-	cds	Mapk8ip3	ENSMUSG00000024163.18	ENSMUST00000146923.8
ENSMUSG00000059602.15_5058	chr10	86162513	86162587	-	introns	Syn3	ENSMUSG00000059602.15	ENSMUST00000120638.8
ENSMUSG00000034243.18_7473	chr16	36739483	36739599	+	cds	Golgb1	ENSMUSG00000034243.18	ENSMUST00000114812.9
ENSMUSG00000026131.21_51	chr1	34268202	34268292	+	cds	Dst	ENSMUSG00000026131.21	ENSMUST00000183034.5
ENSMUSG00000004568.14_3626	chr8	3501865	3501995	+	cds	Arhgef18	ENSMUSG00000004568.14	ENSMUST00000239102.2
ENSMUSG00000043962.17_1800	chr4	126074202	126074297	-	cds	Thrap3	ENSMUSG00000043962.17	ENSMUST00000080919.12
ENSMUSG00000032187.17_4291	chr9	21597400	21597494	+	cds	Smarca4	ENSMUSG00000032187.17	ENSMUST00000034707.15
ENSMUSG00000018750.15_5500	chr11	69669056	69669172	+	cds	Zbtb4	ENSMUSG00000018750.15	ENSMUST00000108640.8
ENSMUSG00000034807.10_3816	chr8	72073392	72073459	+	cds	Colgalt1	ENSMUSG00000034807.10	ENSMUST00000047903.10
ENSMUSG00000048537.17_4365	chr9	44607348	44607463	-	cds	Phldb1	ENSMUSG00000048537.17	ENSMUST00000147495.8
ENSMUSG00000032187.17_4293	chr9	21612182	21612274	+	cds	Smarca4	ENSMUSG00000032187.17	ENSMUST00000034707.15
ENSMUSG00000027208.15_1003	chr2	125877754	125877841	+	cds	Fgf7	ENSMUSG00000027208.15	ENSMUST00000064794.14
ENSMUSG00000116594.2_7375	chr16	18441665	18441727	-	cds	Gm49601	ENSMUSG00000116594.2	ENSMUST00000231335.2
ENSMUSG00000006169.21_5341	chr11	45784698	45784833	+	cds	Clint1	ENSMUSG00000006169.21	ENSMUST00000109260.3
ENSMUSG00000015143.16_6042	chr12	80218520	80218631	-	cds	Actn1	ENSMUSG00000015143.16	ENSMUST00000021554.16
ENSMUSG00000050212.5_1798	chr4	126043133	126043234	+	cds	Eva1b	ENSMUSG00000050212.5	ENSMUST00000052876.3
ENSMUSG00000049539.4_6269	chr13	23948088	23948214	+	cds	H1f1	ENSMUSG00000049539.4	ENSMUST00000055770.4
ENSMUSG00000042632.18_7079	chr15	79195028	79195137	-	introns	Pla2g6	ENSMUSG00000042632.18	ENSMUST00000174021.8
ENSMUSG00000060206.12_1633	chr4	55013422	55013531	+	cds	Zfp462	ENSMUSG00000060206.12	ENSMUST00000098070.10
ENSMUSG00000020950.11_5974	chr12	49431931	49432009	+	cds	Foxg1	ENSMUSG00000020950.11	ENSMUST00000179669.3
ENSMUSG00000036940.16_1893	chr4	136320276	136320358	-	cds	Kdm1a	ENSMUSG00000036940.16	ENSMUST00000116273.9
ENSMUSG00000020044.14_5059	chr10	86162513	86162586	+	introns	Timp3	ENSMUSG00000020044.14	ENSMUST00000020234.14
ENSMUSG00000028600.16_1723	chr4	107879262	107879351	-	cds	Podn	ENSMUSG00000028600.16	ENSMUST00000106709.9
ENSMUSG00000027522.16_1216	chr2	173933339	173933416	+	cds	Stx16	ENSMUSG00000027522.16	ENSMUST00000155000.8
ENSMUSG00000057335.12_459	chr1	176597279	176597355	-	cds	Cep170	ENSMUSG00000057335.12	ENSMUST00000057037.13
ENSMUSG00000026131.21_48	chr1	34240045	34240174	+	cds	Dst	ENSMUSG00000026131.21	ENSMUST00000183034.5
ENSMUSG00000022565.16_7004	chr15	76076483	76076548	-	cds	Plec	ENSMUSG00000022565.16	ENSMUST00000054449.14
ENSMUSG00000034271.17_6097	chr12	85685658	85685803	+	cds	Jdp2	ENSMUSG00000034271.17	ENSMUST00000177587.9
ENSMUSG00000035798.15_5099	chr10	110836067	110836149	-	fiveUTRs	Zdhhc17	ENSMUSG00000035798.15	ENSMUST00000219307.2
ENSMUSG00000041852.16_7122	chr15	82736535	82736671	-	cds	Tcf20	ENSMUSG00000041852.16	ENSMUST00000048966.7
ENSMUSG00000052565.8_6264	chr13	23739293	23739362	+	cds	H1f3	ENSMUSG00000052565.8	ENSMUST00000045301.9
ENSMUSG00000029135.11_2116	chr5	32307765	32307873	+	cds	Fosl2	ENSMUSG00000029135.11	ENSMUST00000031017.11
ENSMUSG00000039218.18_7677	chr17	24038066	24038174	+	cds	Srrm2	ENSMUSG00000039218.18	ENSMUST00000190686.7
ENSMUSG00000022565.16_7003	chr15	76072383	76072471	-	cds	Plec	ENSMUSG00000022565.16	ENSMUST00000054449.14
ENSMUSG00000015143.16_6048	chr12	80251788	80251856	-	cds	Actn1	ENSMUSG00000015143.16	ENSMUST00000021554.16
ENSMUSG00000032783.10_7228	chr15	98973320	98973380	+	cds	Troap	ENSMUSG00000032783.10	ENSMUST00000230054.2
ENSMUSG00000000823.17_1250	chr2	181230503	181230585	-	cds	Zfp512b	ENSMUSG00000000823.17	ENSMUST00000108789.9
ENSMUSG00000040433.17_4579	chr9	96568238	96568327	-	cds	Zbtb38	ENSMUSG00000040433.17	ENSMUST00000152594.8
ENSMUSG00000029135.11_2117	chr5	32310015	32310092	+	cds	Fosl2	ENSMUSG00000029135.11	ENSMUST00000031017.11
ENSMUSG00000027363.16_1007	chr2	126571083	126571172	+	cds	Usp8	ENSMUSG00000027363.16	ENSMUST00000028841.14
ENSMUSG00000032925.17_6809	chr14	123957152	123957233	+	introns	Itgbl1	ENSMUSG00000032925.17	ENSMUST00000049681.14
ENSMUSG00000034088.16_277	chr1	93355885	93355967	-	cds	Hdlbp	ENSMUSG00000034088.16	ENSMUST00000170883.8
ENSMUSG00000045095.17_2872	chr6	93655754	93655856	-	cds	Magi1	ENSMUSG00000045095.17	ENSMUST00000089317.12
ENSMUSG00000015133.18_3319	chr7	65988477	65988560	-	introns	Lrrk1	ENSMUSG00000015133.18	ENSMUST00000015277.14
ENSMUSG00000031540.15_3690	chr8	23428288	23428375	+	cds	Kat6a	ENSMUSG00000031540.15	ENSMUST00000110696.8
ENSMUSG00000055204.16_2233	chr5	90401493	90401598	-	cds	Ankrd17	ENSMUSG00000055204.16	ENSMUST00000014421.15
ENSMUSG00000036777.9_4312	chr9	22274057	22274146	-	cds	Anln	ENSMUSG00000036777.9	ENSMUST00000040912.9
ENSMUSG00000042308.15_3544	chr7	127387369	127387460	+	cds	Setd1a	ENSMUSG00000042308.15	ENSMUST00000047075.14
ENSMUSG00000051586.18_2954	chr6	120935217	120935308	-	cds	Mical3	ENSMUSG00000051586.18	ENSMUST00000207889.2
ENSMUSG00000030678.8_3515	chr7	126624869	126624937	-	cds	Maz	ENSMUSG00000030678.8	ENSMUST00000205568.2
ENSMUSG00000025410.11_5161	chr10	127111706	127111792	+	cds	Dctn2	ENSMUSG00000025410.11	ENSMUST00000026479.11
ENSMUSG00000043391.11_7405	chr16	21502727	21502848	-	threeUTRs	2510009E07Rik	ENSMUSG00000043391.11	ENSMUST00000232634.2
ENSMUSG00000038241.17_1115	chr2	155834247	155834367	+	cds	Cep250	ENSMUSG00000038241.17	ENSMUST00000039994.14
ENSMUSG00000052565.8_6265	chr13	23739712	23739804	+	cds	H1f3	ENSMUSG00000052565.8	ENSMUST00000045301.9
ENSMUSG00000032220.11_4513	chr9	70275967	70276062	+	cds	Myo1e	ENSMUSG00000032220.11	ENSMUST00000034745.9
ENSMUSG00000069833.14_8709	chr19	8990210	8990300	+	cds	Ahnak	ENSMUSG00000069833.14	ENSMUST00000092956.4
ENSMUSG00000033237.20_7181	chr15	96269646	96269734	+	cds	Arid2	ENSMUSG00000033237.20	ENSMUST00000096250.5
ENSMUSG00000024598.10_8441	chr18	58235415	58235525	-	cds	Fbn2	ENSMUSG00000024598.10	ENSMUST00000025497.8
ENSMUSG00000080237.3_1105	chr2	155302713	155302806	-	fiveUTRs	Ncoa6	ENSMUSG00000080237.3	ENSMUST00000109670.8
ENSMUSG00000029478.17_2442	chr5	125125287	125125394	-	cds	Ncor2	ENSMUSG00000029478.17	ENSMUST00000111402.9
ENSMUSG00000068036.17_7656	chr17	14109124	14109240	+	cds	Afdn	ENSMUSG00000068036.17	ENSMUST00000170827.9
ENSMUSG00000051331.17_2938	chr6	118725348	118725447	-	introns	Cacna1c	ENSMUSG00000051331.17	ENSMUST00000186889.7
ENSMUSG00000092232.2_6674	chr14	55134578	55134676	+	cds	Gm20521	ENSMUSG00000092232.2	ENSMUST00000134077.2
ENSMUSG00000026234.13_230	chr1	86284278	86284362	-	cds	Ncl	ENSMUSG00000026234.13	ENSMUST00000027438.8
ENSMUSG00000035139.15_6323	chr13	51827106	51827181	+	cds	Secisbp2	ENSMUSG00000035139.15	ENSMUST00000040117.15
ENSMUSG00000022816.12_7481	chr16	37654244	37654323	+	cds	Fstl1	ENSMUSG00000022816.12	ENSMUST00000114763.3
ENSMUSG00000036160.14_646	chr2	26782651	26782738	-	cds	Surf6	ENSMUSG00000036160.14	ENSMUST00000047632.14
ENSMUSG00000022000.12_6759	chr14	75568424	75568510	+	cds	Zc3h13	ENSMUSG00000022000.12	ENSMUST00000022577.6
ENSMUSG00000047793.14_272	chr1	93204021	93204110	+	introns	Sned1	ENSMUSG00000047793.14	ENSMUST00000062202.14
ENSMUSG00000034243.18_7468	chr16	36735522	36735635	+	cds	Golgb1	ENSMUSG00000034243.18	ENSMUST00000114812.9
ENSMUSG00000020015.11_5078	chr10	93100746	93100831	+	threeUTRs	Cdk17	ENSMUSG00000020015.11	ENSMUST00000215286.2
ENSMUSG00000021134.18_6057	chr12	80996515	80996603	+	cds	Srsf5	ENSMUSG00000021134.18	ENSMUST00000094693.11
ENSMUSG00000009545.15_3608	chr7	142795684	142795764	+	introns	Kcnq1	ENSMUSG00000009545.15	ENSMUST00000009689.11
ENSMUSG00000019943.11_5089	chr10	98830513	98830595	+	cds	Atp2b1	ENSMUSG00000019943.11	ENSMUST00000020107.8
ENSMUSG00000027422.16_1057	chr2	143790261	143790343	-	cds	Rrbp1	ENSMUSG00000027422.16	ENSMUST00000016072.12
ENSMUSG00000015087.15_624	chr2	25473899	25474001	-	cds	Rabl6	ENSMUSG00000015087.15	ENSMUST00000058137.9
ENSMUSG00000032582.15_4631	chr9	107669050	107669148	-	cds	Rbm6	ENSMUSG00000032582.15	ENSMUST00000035201.13
ENSMUSG00000041654.16_5801	chr11	113515844	113515938	-	fiveUTRs	Slc39a11	ENSMUSG00000041654.16	ENSMUST00000125890.8
ENSMUSG00000020863.16_5638	chr11	94187830	94187940	-	cds	Luc7l3	ENSMUSG00000020863.16	ENSMUST00000166312.8
ENSMUSG00000022710.18_7316	chr16	8516589	8516666	-	cds	Usp7	ENSMUSG00000022710.18	ENSMUST00000160405.8
ENSMUSG00000003847.17_3984	chr8	108095550	108095624	+	cds	Nfat5	ENSMUSG00000003847.17	ENSMUST00000169453.8
ENSMUSG00000027883.16_1467	chr3	108598987	108599097	-	introns	Gpsm2	ENSMUSG00000027883.16	ENSMUST00000029482.16
ENSMUSG00000046169.11_6483	chr13	104606923	104607012	+	cds	Adamts6	ENSMUSG00000046169.11	ENSMUST00000065766.7
ENSMUSG00000060261.17_2474	chr5	134303390	134303450	-	cds	Gtf2i	ENSMUSG00000060261.17	ENSMUST00000059042.15
ENSMUSG00000026883.18_766	chr2	35613150	35613224	+	cds	Dab2ip	ENSMUSG00000026883.18	ENSMUST00000112986.9
ENSMUSG00000048154.18_7225	chr15	98761922	98762033	-	cds	Kmt2d	ENSMUSG00000048154.18	ENSMUST00000178486.9
ENSMUSG00000108815.2_3546	chr7	127387369	127387460	+	cds	Setd1a	ENSMUSG00000108815.2	ENSMUST00000047075.14
ENSMUSG00000078794.5_3094	chr7	16619254	16619296	+	cds	Dact3	ENSMUSG00000078794.5	ENSMUST00000108493.3
ENSMUSG00000039262.17_728	chr2	32073222	32073313	+	cds	Prrc2b	ENSMUSG00000039262.17	ENSMUST00000036691.14
ENSMUSG00000068196.6_7521	chr16	57567380	57567463	-	fiveUTRs	Col8a1	ENSMUSG00000068196.6	ENSMUST00000089332.5
ENSMUSG00000017466.10_5863	chr11	118224045	118224141	-	cds	Cep295nl	ENSMUSG00000017466.10	ENSMUST00000103024.4
ENSMUSG00000022565.16_6995	chr15	76064070	76064185	-	cds	Plec	ENSMUSG00000022565.16	ENSMUST00000054449.14
ENSMUSG00000037098.19_7721	chr17	26213164	26213269	-	cds	Rab11fip3	ENSMUSG00000037098.19	ENSMUST00000118828.8
ENSMUSG00000074364.7_3079	chr7	15686078	15686149	-	cds	Ehd2	ENSMUSG00000074364.7	ENSMUST00000098799.5
ENSMUSG00000063870.13_2982	chr6	125077850	125077944	+	cds	Chd4	ENSMUSG00000063870.13	ENSMUST00000112392.8
ENSMUSG00000010461.17_4795	chr10	23198961	23199045	-	cds	Eya4	ENSMUSG00000010461.17	ENSMUST00000092665.12
ENSMUSG00000028149.13_1519	chr3	138681988	138682072	-	threeUTRs	Rap1gds1	ENSMUSG00000028149.13	ENSMUST00000196106.5
ENSMUSG00000030122.13_2973	chr6	124891598	124891677	-	cds	Ptms	ENSMUSG00000030122.13	ENSMUST00000032216.7
ENSMUSG00000057530.15_1912	chr4	137685338	137685440	+	cds	Ece1	ENSMUSG00000057530.15	ENSMUST00000102518.10
ENSMUSG00000032238.18_4502	chr9	68615735	68615818	+	introns	Rora	ENSMUSG00000032238.18	ENSMUST00000034766.14
ENSMUSG00000029404.16_2425	chr5	124255064	124255170	+	cds	Arl6ip4	ENSMUSG00000029404.16	ENSMUST00000149835.2
ENSMUSG00000043903.5_4138	chr8	122993625	122993714	+	cds	Zfp469	ENSMUSG00000043903.5	ENSMUST00000187142.3
ENSMUSG00000055322.17_182	chr1	73964005	73964116	-	cds	Tns1	ENSMUSG00000055322.17	ENSMUST00000169786.8
ENSMUSG00000053617.13_8865	chr19	47302474	47302546	-	cds	Sh3pxd2a	ENSMUSG00000053617.13	ENSMUST00000081619.10
ENSMUSG00000025278.10_6534	chr14	14585140	14585224	-	cds	Flnb	ENSMUSG00000025278.10	ENSMUST00000052678.9
ENSMUSG00000003360.16_7215	chr15	98549358	98549435	-	cds	Ddx23	ENSMUSG00000003360.16	ENSMUST00000003450.15
ENSMUSG00000047409.14_4712	chr9	118843057	118843155	+	introns	Ctdspl	ENSMUSG00000047409.14	ENSMUST00000073109.12
ENSMUSG00000041852.16_7123	chr15	82739358	82739420	-	cds	Tcf20	ENSMUSG00000041852.16	ENSMUST00000048966.7
ENSMUSG00000037519.18_3621	chr7	144071413	144071484	-	cds	Ppfia1	ENSMUSG00000037519.18	ENSMUST00000168134.10
ENSMUSG00000027596.11_1098	chr2	154730103	154730224	+	fiveUTRs	a	ENSMUSG00000027596.11	ENSMUST00000137333.8
ENSMUSG00000004677.18_3805	chr8	71786271	71786318	+	cds	Myo9b	ENSMUSG00000004677.18	ENSMUST00000212935.2
ENSMUSG00000021253.8_6100	chr12	86108045	86108171	-	introns	Tgfb3	ENSMUSG00000021253.8	ENSMUST00000003687.8
ENSMUSG00000062991.10_3713	chr8	32408969	32409052	-	introns	Nrg1	ENSMUSG00000062991.10	ENSMUST00000207470.3
ENSMUSG00000033788.16_2806	chr6	84160676	84160762	+	introns	Dysf	ENSMUSG00000033788.16	ENSMUST00000113821.8
ENSMUSG00000004099.17_4245	chr9	20843411	20843496	-	cds	Dnmt1	ENSMUSG00000004099.17	ENSMUST00000178110.3
ENSMUSG00000035569.18_4177	chr8	123621504	123621630	-	cds	Ankrd11	ENSMUSG00000035569.18	ENSMUST00000098334.13
ENSMUSG00000014444.18_4153	chr8	123212578	123212696	-	cds	Piezo1	ENSMUSG00000014444.18	ENSMUST00000067252.14
ENSMUSG00000064080.13_2861	chr6	91241754	91241819	+	cds	Fbln2	ENSMUSG00000064080.13	ENSMUST00000113498.9
ENSMUSG00000009073.17_5253	chr11	4732284	4732353	-	cds	Nf2	ENSMUSG00000009073.17	ENSMUST00000109910.9
ENSMUSG00000000838.18_8956	chrX	67755939	67756018	+	cds	Fmr1	ENSMUSG00000000838.18	ENSMUST00000088546.12
ENSMUSG00000035299.17_9067	chrX	168767995	168768074	+	cds	Mid1	ENSMUSG00000035299.17	ENSMUST00000112107.8
ENSMUSG00000051331.17_2939	chr6	118729360	118729422	-	introns	Cacna1c	ENSMUSG00000051331.17	ENSMUST00000186889.7
ENSMUSG00000024598.10_8437	chr18	58143471	58143563	-	cds	Fbn2	ENSMUSG00000024598.10	ENSMUST00000025497.8
ENSMUSG00000020176.18_5282	chr11	11893921	11893981	-	cds	Grb10	ENSMUSG00000020176.18	ENSMUST00000109654.8
ENSMUSG00000026131.21_34	chr1	34007876	34007953	+	cds	Dst	ENSMUSG00000026131.21	ENSMUST00000183034.5
ENSMUSG00000052707.9_3496	chr7	122770608	122770710	+	cds	Tnrc6a	ENSMUSG00000052707.9	ENSMUST00000094053.7
ENSMUSG00000015305.7_4761	chr10	8615950	8616054	-	cds	Sash1	ENSMUSG00000015305.7	ENSMUST00000015449.6
ENSMUSG00000060279.15_3247	chr7	44553496	44553578	-	cds	Ap2a1	ENSMUSG00000060279.15	ENSMUST00000166972.9
ENSMUSG00000032479.16_4661	chr9	109882284	109882377	+	cds	Map4	ENSMUSG00000032479.16	ENSMUST00000164930.8
ENSMUSG00000029135.11_2115	chr5	32304362	32304424	+	cds	Fosl2	ENSMUSG00000029135.11	ENSMUST00000031017.11
ENSMUSG00000036158.13_7172	chr15	93401178	93401304	-	cds	Prickle1	ENSMUSG00000036158.13	ENSMUST00000109255.3
ENSMUSG00000074746.4_8903	chr19	59289447	59289530	-	cds	Pdzd8	ENSMUSG00000074746.4	ENSMUST00000099274.4
ENSMUSG00000013076.18_4232	chr9	14504639	14504737	-	cds	Amotl1	ENSMUSG00000013076.18	ENSMUST00000013220.8
ENSMUSG00000022098.11_6748	chr14	70727528	70727641	-	cds	Bmp1	ENSMUSG00000022098.11	ENSMUST00000022693.9
ENSMUSG00000029478.17_2439	chr5	125113109	125113191	-	cds	Ncor2	ENSMUSG00000029478.17	ENSMUST00000125053.8
ENSMUSG00000010453.13_65	chr1	36404571	36404668	-	cds	Kansl3	ENSMUSG00000010453.13	ENSMUST00000185912.7
ENSMUSG00000019188.17_1082	chr2	152519466	152519549	+	cds	H13	ENSMUSG00000019188.17	ENSMUST00000125366.8
ENSMUSG00000024548.12_8522	chr18	78798889	78798973	-	cds	Setbp1	ENSMUSG00000024548.12	ENSMUST00000025430.11
ENSMUSG00000040152.9_935	chr2	117950728	117950808	+	cds	Thbs1	ENSMUSG00000040152.9	ENSMUST00000039559.9
ENSMUSG00000019188.17_1084	chr2	152546569	152546654	+	cds	H13	ENSMUSG00000019188.17	ENSMUST00000125366.8
ENSMUSG00000045975.9_7603	chr16	97752770	97752890	-	cds	Zbtb21	ENSMUSG00000045975.9	ENSMUST00000113734.9
ENSMUSG00000022246.15_6833	chr15	10575642	10575715	-	cds	Rai14	ENSMUSG00000022246.15	ENSMUST00000090339.11
ENSMUSG00000013858.15_4968	chr10	79814235	79814310	-	cds	Tmem259	ENSMUSG00000013858.15	ENSMUST00000052885.14
ENSMUSG00000033149.18_7504	chr16	45645127	45645202	-	cds	Phldb2	ENSMUSG00000033149.18	ENSMUST00000036355.13
ENSMUSG00000027288.17_962	chr2	120365543	120365626	-	cds	Zfp106	ENSMUSG00000027288.17	ENSMUST00000055241.13
ENSMUSG00000036822.7_1583	chr4	40261358	40261451	-	cds	Topors	ENSMUSG00000036822.7	ENSMUST00000042575.7
ENSMUSG00000032497.20_4678	chr9	110990375	110990472	+	cds	Lrrfip2	ENSMUSG00000032497.20	ENSMUST00000200094.5
ENSMUSG00000021288.20_6195	chr12	111740905	111741018	+	cds	Klc1	ENSMUSG00000021288.20	ENSMUST00000239017.2
ENSMUSG00000026478.15_389	chr1	153104788	153104886	-	cds	Lamc1	ENSMUSG00000026478.15	ENSMUST00000161744.2
ENSMUSG00000092329.2_4105	chr8	123991555	123991629	+	cds	Zfp276	ENSMUSG00000092329.2	ENSMUST00000001092.15
ENSMUSG00000079562.8_2124	chr5	33517762	33517856	+	cds	Maea	ENSMUSG00000079562.8	ENSMUST00000114449.7
ENSMUSG00000021725.10_6515	chr13	117066459	117066559	-	introns	Parp8	ENSMUSG00000021725.10	ENSMUST00000022239.8
ENSMUSG00000032334.11_4443	chr9	58200882	58201009	-	cds	Loxl1	ENSMUSG00000032334.11	ENSMUST00000061799.10
ENSMUSG00000028465.17_1607	chr4	43555610	43555719	-	cds	Tln1	ENSMUSG00000028465.17	ENSMUST00000030187.14
ENSMUSG00000022557.12_7013	chr15	76343269	76343353	-	introns	Bop1	ENSMUSG00000022557.12	ENSMUST00000023217.11
ENSMUSG00000051627.4_6266	chr13	23805982	23806061	-	cds	H1f4	ENSMUSG00000051627.4	ENSMUST00000062045.4
ENSMUSG00000038872.11_4006	chr8	109682852	109682967	+	cds	Zfhx3	ENSMUSG00000038872.11	ENSMUST00000220518.2
ENSMUSG00000030103.12_2901	chr6	108641838	108641921	+	cds	Bhlhe40	ENSMUSG00000030103.12	ENSMUST00000032194.11
ENSMUSG00000023022.15_7245	chr15	99678699	99678802	-	cds	Lima1	ENSMUSG00000023022.15	ENSMUST00000109024.9
ENSMUSG00000022360.9_6934	chr15	57985915	57985999	-	cds	Atad2	ENSMUSG00000022360.9	ENSMUST00000038194.5
ENSMUSG00000012017.5_7366	chr16	17624312	17624366	+	cds	Scarf2	ENSMUSG00000012017.5	ENSMUST00000012161.5
ENSMUSG00000000776.14_6744	chr14	70678477	70678546	-	cds	Polr3d	ENSMUSG00000000776.14	ENSMUST00000000793.13
ENSMUSG00000024404.8_8139	chr18	12270024	12270093	+	cds	Riok3	ENSMUSG00000024404.8	ENSMUST00000025270.8
ENSMUSG00000001506.11_5652	chr11	94842001	94842125	+	cds	Col1a1	ENSMUSG00000001506.11	ENSMUST00000001547.8
ENSMUSG00000055436.19_1548	chr3	157717960	157718052	-	cds	Srsf11	ENSMUSG00000055436.19	ENSMUST00000121326.8
ENSMUSG00000037965.16_7321	chr16	10969017	10969082	-	cds	Zc3h7a	ENSMUSG00000037965.16	ENSMUST00000037633.16
ENSMUSG00000041879.14_347	chr1	135315127	135315210	-	cds	Ipo9	ENSMUSG00000041879.14	ENSMUST00000041023.14
ENSMUSG00000061613.14_7792	chr17	31867641	31867740	-	cds	U2af1	ENSMUSG00000061613.14	ENSMUST00000166526.9
ENSMUSG00000022816.12_7480	chr16	37651938	37651996	+	cds	Fstl1	ENSMUSG00000022816.12	ENSMUST00000114763.3
ENSMUSG00000021134.18_6056	chr12	80994270	80994358	+	cds	Srsf5	ENSMUSG00000021134.18	ENSMUST00000094693.11
ENSMUSG00000031078.16_3619	chr7	143993787	143993836	-	cds	Cttn	ENSMUSG00000031078.16	ENSMUST00000033407.13
ENSMUSG00000010608.16_6068	chr12	83721159	83721244	+	cds	Rbm25	ENSMUSG00000010608.16	ENSMUST00000181983.8
ENSMUSG00000090841.3_5215	chr10	128327911	128328006	-	cds	Myl6	ENSMUSG00000090841.3	ENSMUST00000164181.2
ENSMUSG00000022887.10_7416	chr16	23306727	23306802	-	introns	Masp1	ENSMUSG00000022887.10	ENSMUST00000089883.7
ENSMUSG00000019471.11_4259	chr9	21054260	21054360	-	cds	Cdc37	ENSMUSG00000019471.11	ENSMUST00000019615.11
ENSMUSG00000036501.8_8171	chr18	34584325	34584407	-	cds	Fam13b	ENSMUSG00000036501.8	ENSMUST00000040506.8
ENSMUSG00000049295.18_6647	chr14	52245790	52245876	-	cds	Zfp219	ENSMUSG00000049295.18	ENSMUST00000226522.2
ENSMUSG00000092329.2_4075	chr8	122997641	122997723	+	cds	Zfp469	ENSMUSG00000092329.2	ENSMUST00000187142.3
ENSMUSG00000014232.15_7291	chr16	3744451	3744603	+	threeUTRs	Cluap1	ENSMUSG00000014232.15	ENSMUST00000139294.2
ENSMUSG00000035299.17_9065	chrX	168485060	168485144	+	fiveUTRs	Mid1	ENSMUSG00000035299.17	ENSMUST00000112107.8
ENSMUSG00000019889.11_4810	chr10	27981007	27981103	+	introns	Ptprk	ENSMUSG00000019889.11	ENSMUST00000166468.2
ENSMUSG00000036707.17_226	chr1	85776803	85776930	+	cds	Cab39	ENSMUSG00000036707.17	ENSMUST00000113360.8
ENSMUSG00000057637.14_1963	chr4	142858414	142858517	-	cds	Prdm2	ENSMUSG00000057637.14	ENSMUST00000105778.8
ENSMUSG00000004665.11_4969	chr10	79829096	79829162	+	cds	Cnn2	ENSMUSG00000004665.11	ENSMUST00000004784.11
ENSMUSG00000024400.17_8159	chr18	31966052	31966149	+	introns	Wdr33	ENSMUSG00000024400.17	ENSMUST00000082319.15
ENSMUSG00000045983.17_7398	chr16	20502168	20502217	+	cds	Eif4g1	ENSMUSG00000045983.17	ENSMUST00000044783.14
ENSMUSG00000095567.9_2031	chr4	156331144	156331221	+	cds	Noc2l	ENSMUSG00000095567.9	ENSMUST00000179543.8
ENSMUSG00000053617.13_8864	chr19	47298834	47298947	-	introns	Sh3pxd2a	ENSMUSG00000053617.13	ENSMUST00000081619.10
ENSMUSG00000034573.15_2269	chr5	103734585	103734671	+	cds	Ptpn13	ENSMUSG00000034573.15	ENSMUST00000048957.11
ENSMUSG00000036427.6_3211	chr7	33918456	33918528	-	cds	Gpi1	ENSMUSG00000036427.6	ENSMUST00000038027.6
ENSMUSG00000024002.19_7795	chr17	32419990	32420081	-	cds	Brd4	ENSMUSG00000024002.19	ENSMUST00000003726.16
ENSMUSG00000114942.2_6699	chr14	57936724	57936801	-	cds	Gm49361	ENSMUSG00000114942.2	ENSMUST00000174694.8
ENSMUSG00000045672.16_1672	chr4	63143887	63143965	+	cds	Col27a1	ENSMUSG00000045672.16	ENSMUST00000036300.13
ENSMUSG00000064210.8_7178	chr15	95846311	95846379	+	cds	Ano6	ENSMUSG00000064210.8	ENSMUST00000071874.8
ENSMUSG00000032085.6_4384	chr9	45841752	45841814	-	cds	Tagln	ENSMUSG00000032085.6	ENSMUST00000034590.4
ENSMUSG00000032332.18_4548	chr9	79507180	79507252	-	cds	Col12a1	ENSMUSG00000032332.18	ENSMUST00000135009.8
ENSMUSG00000028760.17_1916	chr4	137772654	137772715	+	cds	Eif4g3	ENSMUSG00000028760.17	ENSMUST00000203828.3
ENSMUSG00000024803.10_8779	chr19	36096635	36096710	-	cds	Ankrd1	ENSMUSG00000024803.10	ENSMUST00000236579.2
ENSMUSG00000020716.17_5589	chr11	79346583	79346657	+	introns	Nf1	ENSMUSG00000020716.17	ENSMUST00000219057.2
ENSMUSG00000025369.16_5212	chr10	128305534	128305615	+	cds	Smarcc2	ENSMUSG00000025369.16	ENSMUST00000026433.9
ENSMUSG00000023809.11_7635	chr17	7554355	7554478	+	introns	Rps6ka2	ENSMUSG00000023809.11	ENSMUST00000024575.8
ENSMUSG00000028248.16_1567	chr4	21862050	21862173	+	cds	Pnisr	ENSMUSG00000028248.16	ENSMUST00000029911.12
ENSMUSG00000041168.11_7977	chr17	56926282	56926393	-	cds	Lonp1	ENSMUSG00000041168.11	ENSMUST00000047226.10
ENSMUSG00000004044.10_5723	chr11	100849710	100849781	-	cds	Cavin1	ENSMUSG00000004044.10	ENSMUST00000060792.6
ENSMUSG00000045817.9_8073	chr17	84494110	84494199	-	cds	Zfp36l2	ENSMUSG00000045817.9	ENSMUST00000060366.7
ENSMUSG00000021959.17_6703	chr14	57936724	57936801	-	cds	Gm49361	ENSMUSG00000021959.17	ENSMUST00000174694.8
ENSMUSG00000092329.2_4085	chr8	123216828	123216903	+	introns	Galnt2l	ENSMUSG00000092329.2	ENSMUST00000127664.2
ENSMUSG00000024921.18_8756	chr19	26729271	26729367	+	cds	Smarca2	ENSMUSG00000024921.18	ENSMUST00000176769.9
ENSMUSG00000018160.16_5686	chr11	98046219	98046322	-	cds	Med1	ENSMUSG00000018160.16	ENSMUST00000107545.9
ENSMUSG00000036104.13_308	chr1	127824675	127824766	+	introns	Rab3gap1	ENSMUSG00000036104.13	ENSMUST00000037649.6
ENSMUSG00000032531.16_4587	chr9	102597604	102597717	+	cds	Amotl2	ENSMUSG00000032531.16	ENSMUST00000145913.2
ENSMUSG00000031311.18_9004	chrX	100488294	100488371	+	cds	Nono	ENSMUSG00000031311.18	ENSMUST00000033673.7
ENSMUSG00000045903.10_8586	chr19	5039876	5039952	-	fiveUTRs	Npas4	ENSMUSG00000045903.10	ENSMUST00000056129.9
ENSMUSG00000038366.16_5685	chr11	97724390	97724497	+	cds	Lasp1	ENSMUSG00000038366.16	ENSMUST00000043843.12
ENSMUSG00000002489.17_7550	chr16	89664410	89664510	-	cds	Tiam1	ENSMUSG00000002489.17	ENSMUST00000163370.8
ENSMUSG00000008398.17_5080	chr10	93100758	93100830	-	cds	Elk3	ENSMUSG00000008398.17	ENSMUST00000008542.12
ENSMUSG00000005360.15_6828	chr15	8735389	8735494	-	introns	Slc1a3	ENSMUSG00000005360.15	ENSMUST00000005493.14
ENSMUSG00000019907.11_5094	chr10	108100564	108100626	+	cds	Ppp1r12a	ENSMUSG00000019907.11	ENSMUST00000219263.2
ENSMUSG00000038762.16_7880	chr17	36275146	36275217	-	cds	Abcf1	ENSMUSG00000038762.16	ENSMUST00000043757.15
ENSMUSG00000024949.18_8665	chr19	6414109	6414149	+	cds	Sf1	ENSMUSG00000024949.18	ENSMUST00000131252.8
ENSMUSG00000040481.18_5780	chr11	106986615	106986705	-	cds	Bptf	ENSMUSG00000040481.18	ENSMUST00000057892.15
ENSMUSG00000038002.10_7703	chr17	25222194	25222298	-	cds	Cramp1l	ENSMUSG00000038002.10	ENSMUST00000073337.8
ENSMUSG00000034832.16_2797	chr6	83347390	83347468	-	cds	Tet3	ENSMUSG00000034832.16	ENSMUST00000089622.11
ENSMUSG00000045983.17_7396	chr16	20498620	20498698	+	cds	Eif4g1	ENSMUSG00000045983.17	ENSMUST00000044783.14
ENSMUSG00000040782.13_416	chr1	159157459	159157523	+	introns	Cop1	ENSMUSG00000040782.13	ENSMUST00000076894.11
ENSMUSG00000040852.7_8082	chr17	84873399	84873485	+	cds	Plekhh2	ENSMUSG00000040852.7	ENSMUST00000047206.7
ENSMUSG00000061751.17_7456	chr16	33873957	33874035	-	cds	Kalrn	ENSMUSG00000061751.17	ENSMUST00000114973.9
ENSMUSG00000022771.18_7350	chr16	16907068	16907142	-	cds	Ppil2	ENSMUSG00000022771.18	ENSMUST00000023455.14
ENSMUSG00000024991.9_8909	chr19	60751587	60751678	-	cds	Eif3a	ENSMUSG00000024991.9	ENSMUST00000025955.8
ENSMUSG00000019467.16_5156	chr10	127022748	127022844	-	cds	Arhgef25	ENSMUSG00000019467.16	ENSMUST00000218654.2
ENSMUSG00000049680.18_5263	chr11	5666955	5667052	-	cds	Urgcp	ENSMUSG00000049680.18	ENSMUST00000093362.12
ENSMUSG00000034271.17_6096	chr12	85678419	85678511	+	cds	Jdp2	ENSMUSG00000034271.17	ENSMUST00000177587.9
ENSMUSG00000058773.3_6262	chr13	21964227	21964306	-	cds	H1f5	ENSMUSG00000058773.3	ENSMUST00000080511.3
ENSMUSG00000018474.19_5485	chr11	69254857	69254970	-	cds	Chd3	ENSMUSG00000018474.19	ENSMUST00000108661.8
ENSMUSG00000059146.13_3353	chr7	78202499	78202614	-	introns	Ntrk3	ENSMUSG00000059146.13	ENSMUST00000039431.14
ENSMUSG00000021715.13_6485	chr13	104929007	104929062	-	cds	Cwc27	ENSMUSG00000021715.13	ENSMUST00000022228.13
ENSMUSG00000042557.15_4431	chr9	57032457	57032541	+	cds	Sin3a	ENSMUSG00000042557.15	ENSMUST00000167715.8
ENSMUSG00000030084.12_2849	chr6	89319311	89319384	-	cds	Plxna1	ENSMUSG00000030084.12	ENSMUST00000163139.8
ENSMUSG00000037784.15_4583	chr9	99531608	99531663	+	cds	Dzip1l	ENSMUSG00000037784.15	ENSMUST00000078367.12
ENSMUSG00000051451.7_3392	chr7	90093076	90093161	+	cds	Crebzf	ENSMUSG00000051451.7	ENSMUST00000061767.5
ENSMUSG00000039126.11_8743	chr19	17102993	17103068	+	cds	Prune2	ENSMUSG00000039126.11	ENSMUST00000087689.5
ENSMUSG00000036959.16_8948	chrX	47468065	47468152	+	cds	Bcorl1	ENSMUSG00000036959.16	ENSMUST00000136348.8
ENSMUSG00000022263.11_6875	chr15	27742495	27742588	-	cds	Trio	ENSMUSG00000022263.11	ENSMUST00000090247.7
ENSMUSG00000075595.10_5660	chr11	95640524	95640622	+	cds	Zfp652	ENSMUSG00000075595.10	ENSMUST00000107717.8
ENSMUSG00000021458.18_6393	chr13	63388071	63388140	+	cds	Aopep	ENSMUSG00000021458.18	ENSMUST00000091560.11
ENSMUSG00000097392.5_2276	chr5	104669822	104669923	+	cds	Thoc2l	ENSMUSG00000097392.5	ENSMUST00000239307.3
ENSMUSG00000024535.17_8430	chr18	53438870	53438952	+	introns	Snx24	ENSMUSG00000024535.17	ENSMUST00000165032.9
ENSMUSG00000075040.10_876	chr2	91477954	91478049	-	cds	Zfp408	ENSMUSG00000075040.10	ENSMUST00000099714.10
ENSMUSG00000030074.10_2889	chr6	100703689	100703772	+	introns	Gxylt2	ENSMUSG00000030074.10	ENSMUST00000032157.9
ENSMUSG00000032243.9_4467	chr9	62655068	62655188	+	introns	Itga11	ENSMUSG00000032243.9	ENSMUST00000034774.9
ENSMUSG00000074886.12_6349	chr13	55599531	55599637	+	cds	Grk6	ENSMUSG00000074886.12	ENSMUST00000224653.2
ENSMUSG00000022255.17_6899	chr15	34083480	34083551	+	cds	Mtdh	ENSMUSG00000022255.17	ENSMUST00000022865.17
ENSMUSG00000067851.12_10	chr1	10302601	10302687	-	cds	Arfgef1	ENSMUSG00000067851.12	ENSMUST00000088615.11
ENSMUSG00000032867.9_2367	chr5	118249765	118249853	-	introns	Fbxw8	ENSMUSG00000032867.9	ENSMUST00000049474.9
ENSMUSG00000116933.2_7566	chr16	91636543	91636648	-	introns	Atp5o	ENSMUSG00000116933.2	ENSMUST00000159295.8
ENSMUSG00000037679.10_6202	chr12	112576896	112576999	+	cds	Inf2	ENSMUSG00000037679.10	ENSMUST00000101029.4
ENSMUSG00000053198.15_3164	chr7	27216736	27216814	+	cds	Prx	ENSMUSG00000053198.15	ENSMUST00000238964.2
ENSMUSG00000029068.17_2022	chr4	155905434	155905500	+	cds	Ccnl2	ENSMUSG00000029068.17	ENSMUST00000030944.11
ENSMUSG00000021686.7_6438	chr13	94616285	94616380	+	cds	Ap3b1	ENSMUSG00000021686.7	ENSMUST00000022196.5
ENSMUSG00000014786.9_3949	chr8	106089923	106089987	+	cds	Slc9a5	ENSMUSG00000014786.9	ENSMUST00000073149.7
ENSMUSG00000047407.18_8027	chr17	71158077	71158148	-	fiveUTRs	Tgif1	ENSMUSG00000047407.18	ENSMUST00000059775.15
ENSMUSG00000027712.14_1278	chr3	36506345	36506402	-	cds	Anxa5	ENSMUSG00000027712.14	ENSMUST00000029266.14
ENSMUSG00000034154.16_949	chr2	119212409	119212480	-	cds	Ino80	ENSMUSG00000034154.16	ENSMUST00000049920.14
ENSMUSG00000061315.15_5193	chr10	127879613	127879722	+	cds	Naca	ENSMUSG00000061315.15	ENSMUST00000092048.13
ENSMUSG00000027012.16_815	chr2	71058965	71059035	+	cds	Dync1i2	ENSMUSG00000027012.16	ENSMUST00000112142.8
ENSMUSG00000040249.16_5185	chr10	127409843	127409912	-	cds	Lrp1	ENSMUSG00000040249.16	ENSMUST00000049149.15
ENSMUSG00000037805.16_7761	chr17	28547941	28547998	+	cds	Rpl10a	ENSMUSG00000037805.16	ENSMUST00000042334.16
ENSMUSG00000002957.12_3604	chr7	141201077	141201153	+	cds	Ap2a2	ENSMUSG00000002957.12	ENSMUST00000003038.12
ENSMUSG00000036499.10_5086	chr10	95821555	95821653	+	introns	Eea1	ENSMUSG00000036499.10	ENSMUST00000218291.2
ENSMUSG00000062203.16_7325	chr16	11056775	11056880	-	cds	Gspt1	ENSMUSG00000062203.16	ENSMUST00000167571.8
ENSMUSG00000029439.15_2459	chr5	129584208	129584287	+	cds	Sfswap	ENSMUSG00000029439.15	ENSMUST00000053737.9
ENSMUSG00000021585.11_6417	chr13	74847224	74847293	-	cds	Cast	ENSMUSG00000021585.11	ENSMUST00000222588.2
ENSMUSG00000018572.11_5507	chr11	69889562	69889642	+	cds	Phf23	ENSMUSG00000018572.11	ENSMUST00000018716.10
ENSMUSG00000025007.14_8802	chr19	40562661	40562794	-	cds	Aldh18a1	ENSMUSG00000025007.14	ENSMUST00000176939.8
ENSMUSG00000021068.18_6003	chr12	70089520	70089632	-	cds	Nin	ENSMUSG00000021068.18	ENSMUST00000085314.11
ENSMUSG00000034021.16_2633	chr5	150724172	150724271	+	cds	Pds5b	ENSMUSG00000034021.16	ENSMUST00000202170.4
ENSMUSG00000039218.18_7672	chr17	24029387	24029450	+	cds	Srrm2	ENSMUSG00000039218.18	ENSMUST00000190686.7
ENSMUSG00000061689.16_1136	chr2	156603786	156603849	+	cds	Dlgap4	ENSMUSG00000061689.16	ENSMUST00000109567.10
ENSMUSG00000020439.18_5236	chr11	3476165	3476241	-	cds	Smtn	ENSMUSG00000020439.18	ENSMUST00000020718.10
ENSMUSG00000025880.12_8509	chr18	75501098	75501151	+	fiveUTRs	Smad7	ENSMUSG00000025880.12	ENSMUST00000026999.10
ENSMUSG00000021820.19_6550	chr14	20814214	20814292	-	cds	Camk2g	ENSMUSG00000021820.19	ENSMUST00000100837.11
ENSMUSG00000040711.9_5320	chr11	32372058	32372138	+	cds	Sh3pxd2b	ENSMUSG00000040711.9	ENSMUST00000038753.6
ENSMUSG00000019978.17_4806	chr10	25377945	25378036	+	cds	Epb41l2	ENSMUSG00000019978.17	ENSMUST00000053748.16
ENSMUSG00000005481.19_3861	chr8	84448363	84448474	+	cds	Ddx39a	ENSMUSG00000005481.19	ENSMUST00000019576.15
ENSMUSG00000053617.13_8860	chr19	47261750	47261821	-	cds	Sh3pxd2a	ENSMUSG00000053617.13	ENSMUST00000081619.10
ENSMUSG00000001506.11_5650	chr11	94841535	94841596	+	cds	Col1a1	ENSMUSG00000001506.11	ENSMUST00000001547.8
ENSMUSG00000076433.5_5869	chr11	118224470	118224565	-	cds	Cep295nl	ENSMUSG00000076433.5	ENSMUST00000103024.4
ENSMUSG00000041272.12_1555	chr4	6741436	6741520	-	cds	Tox	ENSMUSG00000041272.12	ENSMUST00000039987.4
ENSMUSG00000001855.16_726	chr2	31907113	31907204	+	cds	Nup214	ENSMUSG00000001855.16	ENSMUST00000065398.13
ENSMUSG00000036644.16_5353	chr11	50035854	50035915	+	cds	Tbc1d9b	ENSMUSG00000036644.16	ENSMUST00000093138.13
ENSMUSG00000018474.19_5486	chr11	69255518	69255603	-	cds	Chd3	ENSMUSG00000018474.19	ENSMUST00000108661.8
ENSMUSG00000063077.16_1986	chr4	149321830	149321948	-	cds	Kif1b	ENSMUSG00000063077.16	ENSMUST00000030806.6
ENSMUSG00000054823.18_3703	chr8	26156114	26156173	+	cds	Nsd3	ENSMUSG00000054823.18	ENSMUST00000155861.8
ENSMUSG00000033060.17_6779	chr14	102136028	102136106	+	cds	Lmo7	ENSMUSG00000033060.17	ENSMUST00000100337.10
ENSMUSG00000019432.16_7861	chr17	35471723	35471821	+	cds	Ddx39b	ENSMUSG00000019432.16	ENSMUST00000068056.12
ENSMUSG00000062937.8_1701	chr4	89095328	89095418	+	introns	Mtap	ENSMUSG00000062937.8	ENSMUST00000058030.10
ENSMUSG00000036591.17_601	chr2	20854123	20854200	-	cds	Arhgap21	ENSMUSG00000036591.17	ENSMUST00000154230.9
ENSMUSG00000038872.11_3994	chr8	109673422	109673496	+	cds	Zfhx3	ENSMUSG00000038872.11	ENSMUST00000220518.2
ENSMUSG00000003435.10_3169	chr7	28030830	28030927	-	cds	Supt5	ENSMUSG00000003435.10	ENSMUST00000003527.10
ENSMUSG00000031558.16_2173	chr5	48146463	48146534	+	cds	Slit2	ENSMUSG00000031558.16	ENSMUST00000173107.8
ENSMUSG00000009079.17_5256	chr11	5020045	5020104	-	cds	Ewsr1	ENSMUSG00000009079.17	ENSMUST00000079949.13
ENSMUSG00000030583.17_3185	chr7	29031662	29031765	-	cds	Sipa1l3	ENSMUSG00000030583.17	ENSMUST00000183330.8
ENSMUSG00000069601.15_4890	chr10	69383431	69383540	+	introns	Ank3	ENSMUSG00000069601.15	ENSMUST00000218194.2
ENSMUSG00000025223.16_8832	chr19	46022479	46022565	-	cds	Ldb1	ENSMUSG00000025223.16	ENSMUST00000156585.9
ENSMUSG00000025959.14_148	chr1	64074486	64074572	-	threeUTRs	Klf7	ENSMUSG00000025959.14	ENSMUST00000114086.8
ENSMUSG00000046574.9_3257	chr7	44695291	44695401	-	cds	Prr12	ENSMUSG00000046574.9	ENSMUST00000057293.8
ENSMUSG00000049550.18_2413	chr5	123751976	123752066	-	cds	Clip1	ENSMUSG00000049550.18	ENSMUST00000154672.2
ENSMUSG00000030720.17_3505	chr7	126178440	126178536	-	cds	Cln3	ENSMUSG00000030720.17	ENSMUST00000084589.11
ENSMUSG00000065954.12_3695	chr8	25672788	25672869	-	cds	Tacc1	ENSMUSG00000065954.12	ENSMUST00000084030.6
ENSMUSG00000027189.17_897	chr2	102230572	102230664	-	cds	Trim44	ENSMUSG00000027189.17	ENSMUST00000102573.8
ENSMUSG00000019467.16_5155	chr10	127021957	127022029	-	cds	Arhgef25	ENSMUSG00000019467.16	ENSMUST00000218654.2
ENSMUSG00000026135.18_194	chr1	74615554	74615627	-	cds	Zfp142	ENSMUSG00000026135.18	ENSMUST00000113737.8
ENSMUSG00000033909.18_5858	chr11	118154552	118154642	-	cds	Usp36	ENSMUSG00000033909.18	ENSMUST00000106296.9
ENSMUSG00000074733.15_8914	chr19	61089538	61089632	-	introns	Zfp950	ENSMUSG00000074733.15	ENSMUST00000122927.8
ENSMUSG00000022974.13_7555	chr16	90824118	90824165	-	cds	Paxbp1	ENSMUSG00000022974.13	ENSMUST00000118522.8
ENSMUSG00000036103.10_8129	chr18	9746791	9746877	+	introns	Colec12	ENSMUSG00000036103.10	ENSMUST00000234965.2
ENSMUSG00000026113.18_70	chr1	37399878	37399977	+	introns	Inpp4a	ENSMUSG00000026113.18	ENSMUST00000027287.11
ENSMUSG00000021810.4_6540	chr14	20384762	20384871	-	introns	Ecd	ENSMUSG00000021810.4	ENSMUST00000022344.4
ENSMUSG00000048546.9_7111	chr15	81734834	81734922	-	threeUTRs	Tob2	ENSMUSG00000048546.9	ENSMUST00000050467.9
ENSMUSG00000039148.6_8605	chr19	5438489	5438591	-	cds	Sart1	ENSMUSG00000039148.6	ENSMUST00000044207.5
ENSMUSG00000052727.7_6461	chr13	99569635	99569728	-	cds	Map1b	ENSMUSG00000052727.7	ENSMUST00000064762.6
ENSMUSG00000042625.17_7964	chr17	56873879	56873958	-	cds	Safb2	ENSMUSG00000042625.17	ENSMUST00000142940.8
ENSMUSG00000004789.11_6093	chr12	85170548	85170608	+	cds	Dlst	ENSMUSG00000004789.11	ENSMUST00000053811.10
ENSMUSG00000022124.16_6781	chr14	103332891	103332956	-	cds	Fbxl3	ENSMUSG00000022124.16	ENSMUST00000022720.15
ENSMUSG00000024287.9_8132	chr18	9987070	9987152	+	cds	Thoc1	ENSMUSG00000024287.9	ENSMUST00000025137.9
ENSMUSG00000004677.18_3804	chr8	71785997	71786040	+	cds	Myo9b	ENSMUSG00000004677.18	ENSMUST00000212935.2
ENSMUSG00000034154.16_951	chr2	119277350	119277435	-	cds	Ino80	ENSMUSG00000034154.16	ENSMUST00000049920.14
ENSMUSG00000027014.15_843	chr2	77747393	77747468	-	cds	Cwc22	ENSMUSG00000027014.15	ENSMUST00000111824.8
ENSMUSG00000116048.2_281	chr1	93431157	93431241	+	cds	Septin2	ENSMUSG00000116048.2	ENSMUST00000027495.15
ENSMUSG00000026276.21_280	chr1	93431157	93431241	+	cds	Septin2	ENSMUSG00000026276.21	ENSMUST00000027495.15
ENSMUSG00000096054.4_4749	chr10	4971956	4972040	-	cds	Syne1	ENSMUSG00000096054.4	ENSMUST00000215295.2
ENSMUSG00000024002.19_7799	chr17	32440308	32440410	-	cds	Brd4	ENSMUSG00000024002.19	ENSMUST00000003726.16
ENSMUSG00000005442.14_3152	chr7	24992075	24992143	+	cds	Cic	ENSMUSG00000005442.14	ENSMUST00000169266.8
ENSMUSG00000022377.17_6955	chr15	64080364	64080406	-	cds	Asap1	ENSMUSG00000022377.17	ENSMUST00000177371.8
ENSMUSG00000034109.16_1321	chr3	75802208	75802345	-	cds	Golim4	ENSMUSG00000034109.16	ENSMUST00000038563.14
ENSMUSG00000016918.16_14	chr1	12912910	12912977	+	cds	Sulf1	ENSMUSG00000016918.16	ENSMUST00000177608.8
ENSMUSG00000040725.14_3154	chr7	25447825	25447902	-	cds	Hnrnpul1	ENSMUSG00000040725.14	ENSMUST00000206832.2
ENSMUSG00000039943.17_1053	chr2	135800579	135800658	+	cds	Plcb4	ENSMUSG00000039943.17	ENSMUST00000134310.8
ENSMUSG00000039205.17_741	chr2	32266353	32266440	+	cds	Ciz1	ENSMUSG00000039205.17	ENSMUST00000113334.8
ENSMUSG00000070047.15_3734	chr8	45460279	45460334	+	cds	Fat1	ENSMUSG00000070047.15	ENSMUST00000191428.7
ENSMUSG00000052609.10_6032	chr12	76612266	76612353	+	cds	Plekhg3	ENSMUSG00000052609.10	ENSMUST00000075249.6
ENSMUSG00000051495.9_4205	chr8	127317857	127317929	-	cds	Irf2bp2	ENSMUSG00000051495.9	ENSMUST00000054960.9
ENSMUSG00000021614.17_6428	chr13	89852174	89852282	-	cds	Vcan	ENSMUSG00000021614.17	ENSMUST00000109546.9
ENSMUSG00000019817.19_4775	chr10	13004636	13004732	+	cds	Plagl1	ENSMUSG00000019817.19	ENSMUST00000121646.8
ENSMUSG00000003119.15_5689	chr11	98094443	98094536	+	cds	Cdk12	ENSMUSG00000003119.15	ENSMUST00000107539.8
ENSMUSG00000020472.15_5418	chr11	59378147	59378221	-	cds	Zkscan17	ENSMUSG00000020472.15	ENSMUST00000013262.15
ENSMUSG00000014444.18_4155	chr8	123216835	123216903	-	cds	Piezo1	ENSMUSG00000014444.18	ENSMUST00000067252.14
ENSMUSG00000075590.5_6986	chr15	75963220	75963291	-	cds	Nrbp2	ENSMUSG00000075590.5	ENSMUST00000227605.2
ENSMUSG00000027312.15_1039	chr2	130830294	130830374	+	introns	Atrn	ENSMUSG00000027312.15	ENSMUST00000028781.9
ENSMUSG00000028426.11_1634	chr4	55350367	55350431	+	cds	Rad23b	ENSMUSG00000028426.11	ENSMUST00000030134.9
ENSMUSG00000057406.17_2130	chr5	34022046	34022123	+	cds	Nsd2	ENSMUSG00000057406.17	ENSMUST00000075812.11
ENSMUSG00000022565.16_7005	chr15	76077421	76077497	-	cds	Plec	ENSMUSG00000022565.16	ENSMUST00000054449.14
ENSMUSG00000021244.16_6089	chr12	85099480	85099580	+	introns	Ylpm1	ENSMUSG00000021244.16	ENSMUST00000168977.8
ENSMUSG00000037486.19_5919	chr12	3546370	3546450	+	cds	Asxl2	ENSMUSG00000037486.19	ENSMUST00000111215.10
ENSMUSG00000045969.9_3658	chr8	11611778	11611864	+	cds	Ing1	ENSMUSG00000045969.9	ENSMUST00000211007.2
ENSMUSG00000022263.11_6889	chr15	27818986	27819060	-	cds	Trio	ENSMUSG00000022263.11	ENSMUST00000090247.7
ENSMUSG00000098650.2_5296	chr11	22923431	22923557	-	introns	Commd1b	ENSMUSG00000098650.2	ENSMUST00000160826.2
ENSMUSG00000047264.9_3627	chr8	3545553	3545640	+	cds	Zfp358	ENSMUSG00000047264.9	ENSMUST00000061508.8
ENSMUSG00000005533.11_3334	chr7	67843095	67843176	+	cds	Igf1r	ENSMUSG00000005533.11	ENSMUST00000005671.10
ENSMUSG00000022565.16_6994	chr15	76063585	76063700	-	cds	Plec	ENSMUSG00000022565.16	ENSMUST00000054449.14
ENSMUSG00000032231.15_4509	chr9	69393758	69393832	+	cds	Anxa2	ENSMUSG00000032231.15	ENSMUST00000034756.15
ENSMUSG00000092329.2_4111	chr8	124253242	124253350	+	cds	Gas8	ENSMUSG00000092329.2	ENSMUST00000093043.7
ENSMUSG00000075590.5_6984	chr15	75961913	75961981	-	cds	Nrbp2	ENSMUSG00000075590.5	ENSMUST00000228366.3
ENSMUSG00000007880.17_1862	chr4	133448117	133448232	-	cds	Arid1a	ENSMUSG00000007880.17	ENSMUST00000105897.10
ENSMUSG00000059714.14_7867	chr17	36136702	36136783	+	cds	Flot1	ENSMUSG00000059714.14	ENSMUST00000001569.15
ENSMUSG00000048402.15_302	chr1	118880991	118881072	-	introns	Gli2	ENSMUSG00000048402.15	ENSMUST00000062483.15
ENSMUSG00000026020.10_129	chr1	59749674	59749774	+	cds	Nop58	ENSMUSG00000026020.10	ENSMUST00000191142.7
ENSMUSG00000049327.18_2433	chr5	124588724	124588789	+	cds	Kmt5a	ENSMUSG00000049327.18	ENSMUST00000059580.11
ENSMUSG00000015133.18_3323	chr7	65990103	65990193	-	introns	Lrrk1	ENSMUSG00000015133.18	ENSMUST00000015277.14
ENSMUSG00000022089.10_6733	chr14	70349691	70349769	+	threeUTRs	Bin3	ENSMUSG00000022089.10	ENSMUST00000228717.2
ENSMUSG00000024420.10_8146	chr18	13976898	13977029	-	cds	Zfp521	ENSMUSG00000024420.10	ENSMUST00000025288.9
ENSMUSG00000021253.8_6102	chr12	86125365	86125432	-	fiveUTRs	Tgfb3	ENSMUSG00000021253.8	ENSMUST00000003687.8
ENSMUSG00000032855.7_7688	chr17	24787247	24787314	+	cds	Pkd1	ENSMUSG00000032855.7	ENSMUST00000035565.5
ENSMUSG00000000282.13_5535	chr11	74728466	74728542	+	cds	Mnt	ENSMUSG00000000282.13	ENSMUST00000000291.9
ENSMUSG00000089945.14_1648	chr4	57856891	57856985	+	cds	Pakap	ENSMUSG00000089945.14	ENSMUST00000150412.4
ENSMUSG00000021843.18_6640	chr14	47922220	47922310	+	cds	Ktn1	ENSMUSG00000021843.18	ENSMUST00000187839.8
ENSMUSG00000025907.15_0	chr1	6320178	6320254	+	cds	Rb1cc1	ENSMUSG00000025907.15	ENSMUST00000027040.13
ENSMUSG00000025066.11_8867	chr19	47721158	47721272	+	cds	Sfr1	ENSMUSG00000025066.11	ENSMUST00000099353.6
ENSMUSG00000055553.17_3788	chr8	70961961	70962033	-	cds	Uba52	ENSMUSG00000055553.17	ENSMUST00000140679.8
ENSMUSG00000061589.15_5005	chr10	80608964	80609033	+	cds	Dot1l	ENSMUSG00000061589.15	ENSMUST00000105336.9
ENSMUSG00000020361.14_5378	chr11	53159346	53159413	-	cds	Hspa4	ENSMUSG00000020361.14	ENSMUST00000020630.8
ENSMUSG00000027210.21_927	chr2	115895482	115895558	-	fiveUTRs	Meis2	ENSMUSG00000027210.21	ENSMUST00000028639.13
ENSMUSG00000006498.17_4962	chr10	79695698	79695775	+	cds	Ptbp1	ENSMUSG00000006498.17	ENSMUST00000172282.8
ENSMUSG00000050199.14_916	chr2	109748555	109748651	+	cds	Lgr4	ENSMUSG00000050199.14	ENSMUST00000046548.14
ENSMUSG00000040690.16_1825	chr4	129945610	129945704	+	cds	Col16a1	ENSMUSG00000040690.16	ENSMUST00000044565.15
ENSMUSG00000034243.18_7471	chr16	36736960	36737035	+	cds	Golgb1	ENSMUSG00000034243.18	ENSMUST00000114812.9
ENSMUSG00000015143.16_6043	chr12	80219822	80219917	-	cds	Actn1	ENSMUSG00000015143.16	ENSMUST00000021554.16
ENSMUSG00000019947.11_4887	chr10	67934405	67934498	-	cds	Arid5b	ENSMUSG00000019947.11	ENSMUST00000219238.2
ENSMUSG00000072214.8_7378	chr16	18441476	18441547	-	cds	Septin5	ENSMUSG00000072214.8	ENSMUST00000232653.2
ENSMUSG00000032803.16_4593	chr9	103242480	103242546	-	cds	Cdv3	ENSMUSG00000032803.16	ENSMUST00000035484.11
ENSMUSG00000040152.9_930	chr2	117945285	117945335	+	cds	Thbs1	ENSMUSG00000040152.9	ENSMUST00000039559.9
ENSMUSG00000035011.16_5014	chr10	80980778	80980874	+	cds	Zbtb7a	ENSMUSG00000035011.16	ENSMUST00000048128.15
ENSMUSG00000020307.16_4951	chr10	79521112	79521194	+	cds	Cdc34	ENSMUSG00000020307.16	ENSMUST00000020550.13
ENSMUSG00000057706.8_3383	chr7	82518337	82518433	+	cds	Mex3b	ENSMUSG00000057706.8	ENSMUST00000082237.7
ENSMUSG00000027829.16_1311	chr3	65865238	65865326	-	cds	Ccnl1	ENSMUSG00000027829.16	ENSMUST00000129002.8
ENSMUSG00000029094.13_2143	chr5	36150959	36151050	+	cds	Afap1	ENSMUSG00000029094.13	ENSMUST00000064571.11
ENSMUSG00000022565.16_6988	chr15	76061170	76061255	-	cds	Plec	ENSMUSG00000022565.16	ENSMUST00000054449.14
ENSMUSG00000002249.22_7764	chr17	28553873	28553955	-	cds	Tead3	ENSMUSG00000002249.22	ENSMUST00000154873.9
ENSMUSG00000028538.13_1752	chr4	117826282	117826390	-	introns	St3gal3	ENSMUSG00000028538.13	ENSMUST00000030263.9
ENSMUSG00000033581.18_7410	chr16	21879503	21879608	-	cds	Igf2bp2	ENSMUSG00000033581.18	ENSMUST00000100052.11
ENSMUSG00000056763.17_9	chr1	10182643	10182759	+	cds	Cspp1	ENSMUSG00000056763.17	ENSMUST00000071087.12
ENSMUSG00000039542.17_4400	chr9	49416770	49416845	-	cds	Ncam1	ENSMUSG00000039542.17	ENSMUST00000193547.6
ENSMUSG00000011306.8_3771	chr8	70517708	70517789	+	cds	Sugp1	ENSMUSG00000011306.8	ENSMUST00000011450.8
ENSMUSG00000034602.16_5145	chr10	122884047	122884161	-	introns	Mon2	ENSMUSG00000034602.16	ENSMUST00000073792.11
ENSMUSG00000063382.7_4361	chr9	44417400	44417487	+	cds	Bcl9l	ENSMUSG00000063382.7	ENSMUST00000220303.2
ENSMUSG00000062127.12_1449	chr3	104913220	104913309	-	cds	Cttnbp2nl	ENSMUSG00000062127.12	ENSMUST00000077548.12
ENSMUSG00000022297.16_6912	chr15	38898418	38898491	+	cds	Fzd6	ENSMUSG00000022297.16	ENSMUST00000179165.9
ENSMUSG00000021910.16_6605	chr14	30907269	30907334	-	cds	Nisch	ENSMUSG00000021910.16	ENSMUST00000168206.8
ENSMUSG00000041264.17_2624	chr5	149150976	149151052	+	cds	Uspl1	ENSMUSG00000041264.17	ENSMUST00000121416.8
ENSMUSG00000000567.6_5799	chr11	112674691	112674776	+	cds	Sox9	ENSMUSG00000000567.6	ENSMUST00000000579.3
ENSMUSG00000021464.16_6329	chr13	53285866	53285936	-	cds	Ror2	ENSMUSG00000021464.16	ENSMUST00000130235.9
ENSMUSG00000002221.12_2089	chr5	27977446	27977523	-	cds	Paxip1	ENSMUSG00000002221.12	ENSMUST00000002291.12
ENSMUSG00000006740.15_8121	chr18	6212517	6212590	-	cds	Kif5b	ENSMUSG00000006740.15	ENSMUST00000025083.14
ENSMUSG00000039263.17_1217	chr2	173962853	173962918	+	cds	Npepl1	ENSMUSG00000039263.17	ENSMUST00000044415.16
ENSMUSG00000021838.18_6634	chr14	47324712	47324786	+	introns	Samd4	ENSMUSG00000021838.18	ENSMUST00000022386.15
ENSMUSG00000039741.16_5887	chr11	120174923	120174994	+	cds	Bahcc1	ENSMUSG00000039741.16	ENSMUST00000122148.8
ENSMUSG00000038872.11_4004	chr8	109682248	109682371	+	cds	Zfhx3	ENSMUSG00000038872.11	ENSMUST00000220518.2
ENSMUSG00000022194.16_6675	chr14	55134578	55134675	+	cds	Gm20521	ENSMUSG00000022194.16	ENSMUST00000134077.2
ENSMUSG00000022475.20_7197	chr15	97709144	97709216	-	cds	Hdac7	ENSMUSG00000022475.20	ENSMUST00000079838.14
ENSMUSG00000033983.15_5628	chr11	88872155	88872248	+	cds	Coil	ENSMUSG00000033983.15	ENSMUST00000107898.8
ENSMUSG00000038611.18_3596	chr7	140839339	140839439	+	cds	Phrf1	ENSMUSG00000038611.18	ENSMUST00000106027.9
ENSMUSG00000053617.13_8861	chr19	47261846	47261937	-	cds	Sh3pxd2a	ENSMUSG00000053617.13	ENSMUST00000081619.10
ENSMUSG00000028369.16_1653	chr4	58146523	58146600	-	cds	Svep1	ENSMUSG00000028369.16	ENSMUST00000042850.9
ENSMUSG00000045328.12_1511	chr3	134946758	134946854	+	cds	Cenpe	ENSMUSG00000045328.12	ENSMUST00000062893.12
ENSMUSG00000055980.3_219	chr1	82266405	82266487	-	cds	Irs1	ENSMUSG00000055980.3	ENSMUST00000069799.3
ENSMUSG00000029478.17_2444	chr5	125132797	125132854	-	cds	Ncor2	ENSMUSG00000029478.17	ENSMUST00000111402.9
ENSMUSG00000045817.9_8072	chr17	84493992	84494090	-	cds	Zfp36l2	ENSMUSG00000045817.9	ENSMUST00000060366.7
ENSMUSG00000048096.8_346	chr1	135291685	135291802	+	cds	Lmod1	ENSMUSG00000048096.8	ENSMUST00000059352.3
ENSMUSG00000031154.16_8918	chrX	7708843	7708938	+	cds	Otud5	ENSMUSG00000031154.16	ENSMUST00000033494.16
ENSMUSG00000037608.17_4789	chr10	20205067	20205141	+	cds	Bclaf1	ENSMUSG00000037608.17	ENSMUST00000092678.10
ENSMUSG00000026153.16_26	chr1	24067604	24067676	-	cds	Fam135a	ENSMUSG00000026153.16	ENSMUST00000187752.7
ENSMUSG00000024853.11_8602	chr19	5336839	5336928	-	cds	Sf3b2	ENSMUSG00000024853.11	ENSMUST00000025774.11
ENSMUSG00000026042.17_101	chr1	45442589	45442675	-	cds	Col5a2	ENSMUSG00000026042.17	ENSMUST00000086430.5
ENSMUSG00000025151.17_8992	chrX	93581148	93581191	-	cds	Maged1	ENSMUSG00000025151.17	ENSMUST00000026142.8
ENSMUSG00000048856.10_6161	chr12	108804532	108804641	+	introns	Slc25a47	ENSMUSG00000048856.10	ENSMUST00000223296.2
ENSMUSG00000037552.18_3170	chr7	28062265	28062361	-	cds	Plekhg2	ENSMUSG00000037552.18	ENSMUST00000094644.11
ENSMUSG00000056076.14_2550	chr5	140405228	140405281	+	cds	Eif3b	ENSMUSG00000056076.14	ENSMUST00000100507.8
ENSMUSG00000023021.16_7240	chr15	99646906	99647004	-	introns	Cers5	ENSMUSG00000023021.16	ENSMUST00000109035.11
ENSMUSG00000004865.17_7765	chr17	28819283	28819398	-	cds	Srpk1	ENSMUSG00000004865.17	ENSMUST00000130643.9
ENSMUSG00000009079.17_5257	chr11	5020228	5020282	-	cds	Ewsr1	ENSMUSG00000009079.17	ENSMUST00000079949.13
ENSMUSG00000022957.21_7569	chr16	91636544	91636648	+	cds	Itsn1	ENSMUSG00000022957.21	ENSMUST00000114001.8
ENSMUSG00000020950.11_5973	chr12	49431746	49431817	+	cds	Foxg1	ENSMUSG00000020950.11	ENSMUST00000179669.3
ENSMUSG00000004952.14_2497	chr5	136130838	136130908	+	cds	Rasa4	ENSMUSG00000004952.14	ENSMUST00000042135.14
ENSMUSG00000000555.9_7288	chr15	103258592	103258665	-	cds	Itga5	ENSMUSG00000000555.9	ENSMUST00000023128.8
ENSMUSG00000024335.21_7831	chr17	34334654	34334736	-	cds	Brd2	ENSMUSG00000024335.21	ENSMUST00000114242.9
ENSMUSG00000091306.3_6666	chr14	54884174	54884242	+	introns	Gm17606	ENSMUSG00000091306.3	ENSMUST00000169818.3
ENSMUSG00000031963.9_4314	chr9	23310157	23310251	+	introns	Bmper	ENSMUSG00000031963.9	ENSMUST00000071982.7
ENSMUSG00000009418.17_351	chr1	135535158	135535264	-	cds	Nav1	ENSMUSG00000009418.17	ENSMUST00000190298.8
ENSMUSG00000039741.16_5888	chr11	120175799	120175875	+	cds	Bahcc1	ENSMUSG00000039741.16	ENSMUST00000122148.8
ENSMUSG00000028634.18_1771	chr4	119952688	119952772	+	cds	Hivep3	ENSMUSG00000028634.18	ENSMUST00000106307.9
ENSMUSG00000044229.10_4397	chr9	48115710	48115778	+	fiveUTRs	Nxpe4	ENSMUSG00000044229.10	ENSMUST00000216998.2
ENSMUSG00000027806.10_1304	chr3	58323111	58323204	+	cds	Tsc22d2	ENSMUSG00000027806.10	ENSMUST00000099090.7
ENSMUSG00000024393.15_7858	chr17	35380324	35380423	-	cds	Prrc2a	ENSMUSG00000024393.15	ENSMUST00000025253.12
ENSMUSG00000020869.9_5642	chr11	94532046	94532149	+	cds	Lrrc59	ENSMUSG00000020869.9	ENSMUST00000021239.7
ENSMUSG00000031523.17_3726	chr8	37325180	37325230	-	cds	Dlc1	ENSMUSG00000031523.17	ENSMUST00000163663.3
ENSMUSG00000069833.14_8703	chr19	8982963	8983028	+	cds	Ahnak	ENSMUSG00000069833.14	ENSMUST00000092956.4
ENSMUSG00000037266.19_1874	chr4	134651744	134651794	+	cds	Rsrp1	ENSMUSG00000037266.19	ENSMUST00000078084.7
ENSMUSG00000024937.16_8626	chr19	5770066	5770144	-	cds	Ehbp1l1	ENSMUSG00000024937.16	ENSMUST00000049295.15
ENSMUSG00000030058.18_2835	chr6	87872996	87873062	+	cds	Copg1	ENSMUSG00000030058.18	ENSMUST00000113607.10
ENSMUSG00000022505.10_7318	chr16	10102034	10102158	-	threeUTRs	Emp2	ENSMUSG00000022505.10	ENSMUST00000078357.5
ENSMUSG00000046574.9_3258	chr7	44695664	44695746	-	cds	Prr12	ENSMUSG00000046574.9	ENSMUST00000057293.8
ENSMUSG00000054611.18_8579	chr19	4374980	4375075	-	cds	Kdm2a	ENSMUSG00000054611.18	ENSMUST00000047898.14
ENSMUSG00000038244.15_3470	chr7	111910523	111910575	+	cds	Mical2	ENSMUSG00000038244.15	ENSMUST00000050149.12
ENSMUSG00000022443.18_7040	chr15	77658136	77658220	-	cds	Myh9	ENSMUSG00000022443.18	ENSMUST00000016771.13
ENSMUSG00000116594.2_7374	chr16	18441476	18441547	-	cds	Septin5	ENSMUSG00000116594.2	ENSMUST00000232653.2
ENSMUSG00000031503.14_3651	chr8	11458052	11458135	+	cds	Col4a2	ENSMUSG00000031503.14	ENSMUST00000033899.14
ENSMUSG00000043962.17_1799	chr4	126060735	126060793	-	cds	Thrap3	ENSMUSG00000043962.17	ENSMUST00000080919.12
ENSMUSG00000031328.17_8976	chrX	73284842	73284910	-	cds	Flna	ENSMUSG00000031328.17	ENSMUST00000144429.8
ENSMUSG00000002055.10_5582	chr11	78211404	78211484	+	cds	Spag5	ENSMUSG00000002055.10	ENSMUST00000045026.4
ENSMUSG00000045817.9_8069	chr17	84493449	84493526	-	cds	Zfp36l2	ENSMUSG00000045817.9	ENSMUST00000060366.7
ENSMUSG00000022556.12_7017	chr15	76384148	76384213	+	cds	Hsf1	ENSMUSG00000022556.12	ENSMUST00000226872.2
ENSMUSG00000035325.17_2259	chr5	100510008	100510088	-	cds	Sec31a	ENSMUSG00000035325.17	ENSMUST00000094578.11
ENSMUSG00000040220.11_4190	chr8	124253243	124253350	+	cds	Gas8	ENSMUSG00000040220.11	ENSMUST00000093043.7
ENSMUSG00000021699.18_6498	chr13	109959333	109959421	+	introns	Pde4d	ENSMUSG00000021699.18	ENSMUST00000122041.8
ENSMUSG00000032777.10_3500	chr7	125268857	125268932	-	cds	Gtf3c1	ENSMUSG00000032777.10	ENSMUST00000205659.2
ENSMUSG00000058301.9_3778	chr8	70784933	70785017	-	threeUTRs	Upf1	ENSMUSG00000058301.9	ENSMUST00000215817.2
ENSMUSG00000036986.17_4442	chr9	58137271	58137353	-	cds	Pml	ENSMUSG00000036986.17	ENSMUST00000085673.11
ENSMUSG00000009772.16_325	chr1	132244142	132244211	+	cds	Nuak2	ENSMUSG00000009772.16	ENSMUST00000072177.14
ENSMUSG00000024544.10_8489	chr18	68275541	68275638	+	introns	Ldlrad4	ENSMUSG00000024544.10	ENSMUST00000063775.5
ENSMUSG00000001119.8_4933	chr10	76547409	76547475	-	cds	Col6a1	ENSMUSG00000001119.8	ENSMUST00000001147.5
ENSMUSG00000062127.12_1448	chr3	104913055	104913156	-	cds	Cttnbp2nl	ENSMUSG00000062127.12	ENSMUST00000077548.12
ENSMUSG00000042423.10_3522	chr7	127079117	127079189	+	cds	Fbrs	ENSMUSG00000042423.10	ENSMUST00000205432.3
ENSMUSG00000001870.17_8045	chr17	75534024	75534097	+	cds	Ltbp1	ENSMUSG00000001870.17	ENSMUST00000234490.2
ENSMUSG00000031996.18_4317	chr9	31080116	31080193	-	cds	Aplp2	ENSMUSG00000031996.18	ENSMUST00000217641.2
ENSMUSG00000046962.17_7604	chr16	97752778	97752881	-	cds	Zbtb21	ENSMUSG00000046962.17	ENSMUST00000113734.9
ENSMUSG00000020282.19_5318	chr11	32166142	32166199	-	cds	Rhbdf1	ENSMUSG00000020282.19	ENSMUST00000020524.15
ENSMUSG00000017615.13_5585	chr11	78419947	78420020	-	cds	Tnfaip1	ENSMUSG00000017615.13	ENSMUST00000017759.9
ENSMUSG00000040451.19_8769	chr19	32170450	32170552	-	fiveUTRs	Sgms1	ENSMUSG00000040451.19	ENSMUST00000099514.10
ENSMUSG00000024073.17_8041	chr17	74896700	74896804	+	cds	Birc6	ENSMUSG00000024073.17	ENSMUST00000180037.8
ENSMUSG00000020176.18_5283	chr11	11894816	11894867	-	cds	Grb10	ENSMUSG00000020176.18	ENSMUST00000109654.8
ENSMUSG00000054823.18_3704	chr8	26163350	26163391	+	cds	Nsd3	ENSMUSG00000054823.18	ENSMUST00000155861.8
ENSMUSG00000028849.18_1801	chr4	126127386	126127440	-	cds	Map7d1	ENSMUSG00000028849.18	ENSMUST00000125981.8
ENSMUSG00000035877.18_1153	chr2	160595593	160595665	-	introns	Zhx3	ENSMUSG00000035877.18	ENSMUST00000133937.9
ENSMUSG00000028763.19_1907	chr4	137296103	137296157	+	cds	Hspg2	ENSMUSG00000028763.19	ENSMUST00000030547.15
ENSMUSG00000033149.18_7505	chr16	45645744	45645843	-	cds	Phldb2	ENSMUSG00000033149.18	ENSMUST00000036355.13
ENSMUSG00000026482.14_379	chr1	152415692	152415760	-	cds	Rgl1	ENSMUSG00000026482.14	ENSMUST00000111859.8
ENSMUSG00000024740.11_8730	chr19	10584277	10584353	+	cds	Ddb1	ENSMUSG00000024740.11	ENSMUST00000025649.10
ENSMUSG00000003068.18_4975	chr10	79952677	79952742	+	cds	Stk11	ENSMUSG00000003068.18	ENSMUST00000144883.8
ENSMUSG00000053617.13_8858	chr19	47256946	47257060	-	cds	Sh3pxd2a	ENSMUSG00000053617.13	ENSMUST00000081619.10
ENSMUSG00000020900.16_5477	chr11	68703821	68703904	+	cds	Myh10	ENSMUSG00000020900.16	ENSMUST00000102611.10
ENSMUSG00000024456.17_8394	chr18	37986356	37986430	-	cds	Diaph1	ENSMUSG00000024456.17	ENSMUST00000115634.8
ENSMUSG00000029148.16_2111	chr5	31401250	31401336	+	cds	Nrbp1	ENSMUSG00000029148.16	ENSMUST00000202576.4
ENSMUSG00000035299.17_9068	chrX	168769031	168769094	+	cds	Mid1	ENSMUSG00000035299.17	ENSMUST00000112107.8
ENSMUSG00000035047.10_4267	chr9	21196570	21196660	-	cds	Kri1	ENSMUSG00000035047.10	ENSMUST00000038671.10
ENSMUSG00000091243.3_7526	chr16	65636371	65636451	+	cds	Vgll3	ENSMUSG00000091243.3	ENSMUST00000168064.3
ENSMUSG00000037552.18_3172	chr7	28064150	28064213	-	cds	Plekhg2	ENSMUSG00000037552.18	ENSMUST00000094644.11
ENSMUSG00000025967.17_147	chr1	63217991	63218050	+	cds	Eef1b2	ENSMUSG00000025967.17	ENSMUST00000129339.8
ENSMUSG00000018583.6_5402	chr11	55386161	55386247	+	cds	G3bp1	ENSMUSG00000018583.6	ENSMUST00000018727.4
ENSMUSG00000101645.2_855	chr2	84451240	84451317	-	cds	Ctnnd1	ENSMUSG00000101645.2	ENSMUST00000099941.9
ENSMUSG00000032217.14_4515	chr9	70383206	70383292	-	cds	Rnf111	ENSMUSG00000032217.14	ENSMUST00000215848.2
ENSMUSG00000017774.20_5556	chr11	75553061	75553142	+	cds	Myo1c	ENSMUSG00000017774.20	ENSMUST00000102505.10
ENSMUSG00000030216.13_3020	chr6	136791429	136791502	-	cds	Wbp11	ENSMUSG00000030216.13	ENSMUST00000116514.4
ENSMUSG00000024097.12_8058	chr17	80511605	80511662	-	cds	Srsf7	ENSMUSG00000024097.12	ENSMUST00000063417.11
ENSMUSG00000026674.10_446	chr1	169818002	169818068	-	cds	Ddr2	ENSMUSG00000026674.10	ENSMUST00000194690.6
ENSMUSG00000040620.16_5522	chr11	70886810	70886878	-	cds	Dhx33	ENSMUSG00000040620.16	ENSMUST00000108527.8
ENSMUSG00000026924.18_643	chr2	26320489	26320564	-	cds	Sec16a	ENSMUSG00000026924.18	ENSMUST00000114082.9
ENSMUSG00000028173.11_1552	chr3	159588308	159588381	+	threeUTRs	Wls	ENSMUSG00000028173.11	ENSMUST00000200191.2
ENSMUSG00000013787.16_7840	chr17	35129726	35129810	+	cds	Ehmt2	ENSMUSG00000013787.16	ENSMUST00000114033.9
ENSMUSG00000041598.8_5810	chr11	113619954	113620030	-	cds	Cdc42ep4	ENSMUSG00000041598.8	ENSMUST00000106616.2
ENSMUSG00000024620.12_8461	chr18	61216314	61216380	+	cds	Pdgfrb	ENSMUSG00000024620.12	ENSMUST00000025522.11
ENSMUSG00000029009.18_1975	chr4	148136607	148136681	+	cds	Mthfr	ENSMUSG00000029009.18	ENSMUST00000097788.11
ENSMUSG00000019947.11_4885	chr10	67933508	67933626	-	cds	Arid5b	ENSMUSG00000019947.11	ENSMUST00000219238.2
ENSMUSG00000009741.16_4683	chr9	113785054	113785131	+	cds	Ubp1	ENSMUSG00000009741.16	ENSMUST00000009885.14
ENSMUSG00000039542.17_4401	chr9	49476176	49476258	-	cds	Ncam1	ENSMUSG00000039542.17	ENSMUST00000193547.6
ENSMUSG00000021156.18_6242	chr13	9739106	9739211	-	cds	Zmynd11	ENSMUSG00000021156.18	ENSMUST00000110636.9
ENSMUSG00000061436.16_2710	chr6	38795785	38795881	-	cds	Hipk2	ENSMUSG00000061436.16	ENSMUST00000161779.8
ENSMUSG00000117098.2_8030	chr17	71288613	71288690	-	fiveUTRs	Myl12b	ENSMUSG00000117098.2	ENSMUST00000038446.10
ENSMUSG00000034135.16_4391	chr9	46043691	46043762	+	introns	Sik3	ENSMUSG00000034135.16	ENSMUST00000126865.8
ENSMUSG00000029581.15_2577	chr5	142955672	142955737	+	cds	Fscn1	ENSMUSG00000029581.15	ENSMUST00000031565.15
ENSMUSG00000029860.17_2716	chr6	42328827	42328893	+	cds	Zyx	ENSMUSG00000029860.17	ENSMUST00000203652.3
ENSMUSG00000016933.18_1150	chr2	160595593	160595665	+	cds	Plcg1	ENSMUSG00000016933.18	ENSMUST00000103115.8
ENSMUSG00000025220.9_8830	chr19	45756206	45756291	-	cds	Oga	ENSMUSG00000025220.9	ENSMUST00000026243.5
ENSMUSG00000005886.15_16	chr1	13250753	13250849	-	cds	Ncoa2	ENSMUSG00000005886.15	ENSMUST00000081713.11
ENSMUSG00000043059.17_2109	chr5	31358949	31359023	-	cds	Zfp513	ENSMUSG00000043059.17	ENSMUST00000114590.8
ENSMUSG00000098950.8_1124	chr2	155938984	155939064	-	cds	Gm28036	ENSMUSG00000098950.8	ENSMUST00000127956.9
ENSMUSG00000024758.16_8676	chr19	7433880	7433993	-	cds	Rtn3	ENSMUSG00000024758.16	ENSMUST00000065304.13
ENSMUSG00000022206.8_6839	chr15	11883484	11883551	-	cds	Npr3	ENSMUSG00000022206.8	ENSMUST00000066529.5
ENSMUSG00000034908.17_4387	chr9	45856967	45857066	-	cds	Sidt2	ENSMUSG00000034908.17	ENSMUST00000038488.17
ENSMUSG00000029478.17_2438	chr5	125105946	125106058	-	cds	Ncor2	ENSMUSG00000029478.17	ENSMUST00000125053.8
ENSMUSG00000005534.11_3624	chr8	3226453	3226529	-	introns	Insr	ENSMUSG00000005534.11	ENSMUST00000091291.5
ENSMUSG00000017466.10_5860	chr11	118223467	118223583	-	cds	Cep295nl	ENSMUSG00000017466.10	ENSMUST00000103024.4
ENSMUSG00000041075.9_128	chr1	59523456	59523529	+	cds	Fzd7	ENSMUSG00000041075.9	ENSMUST00000114246.4
ENSMUSG00000034101.15_852	chr2	84451240	84451317	-	cds	Ctnnd1	ENSMUSG00000034101.15	ENSMUST00000099941.9
ENSMUSG00000020075.9_4863	chr10	62434186	62434275	-	cds	Ddx21	ENSMUSG00000020075.9	ENSMUST00000045866.9
ENSMUSG00000052752.16_7686	chr17	24731251	24731313	-	cds	Traf7	ENSMUSG00000052752.16	ENSMUST00000176652.8
ENSMUSG00000037692.15_1855	chr4	132790352	132790431	+	cds	Ahdc1	ENSMUSG00000037692.15	ENSMUST00000105915.8
ENSMUSG00000045095.17_2875	chr6	94259991	94260046	-	cds	Magi1	ENSMUSG00000045095.17	ENSMUST00000055224.15
ENSMUSG00000034762.10_1718	chr4	107425523	107425598	+	cds	Glis1	ENSMUSG00000034762.10	ENSMUST00000046005.9
ENSMUSG00000020580.11_5937	chr12	17003262	17003338	+	cds	Rock2	ENSMUSG00000020580.11	ENSMUST00000020904.8
ENSMUSG00000050965.15_5789	chr11	108234321	108234376	-	cds	Prkca	ENSMUSG00000050965.15	ENSMUST00000059595.11
ENSMUSG00000015143.16_6051	chr12	80306860	80306940	-	cds	Actn1	ENSMUSG00000015143.16	ENSMUST00000021554.16
ENSMUSG00000037606.19_3618	chr7	143258310	143258389	-	cds	Osbpl5	ENSMUSG00000037606.19	ENSMUST00000119499.8
ENSMUSG00000059263.10_3466	chr7	111692519	111692596	+	cds	Usp47	ENSMUSG00000059263.10	ENSMUST00000106653.4
ENSMUSG00000037679.10_6201	chr12	112569529	112569618	+	cds	Inf2	ENSMUSG00000037679.10	ENSMUST00000101029.4
ENSMUSG00000024853.11_8599	chr19	5334668	5334753	-	cds	Sf3b2	ENSMUSG00000024853.11	ENSMUST00000025774.11
ENSMUSG00000029580.15_2576	chr5	142892380	142892444	-	fiveUTRs	Actb	ENSMUSG00000029580.15	ENSMUST00000100497.11
ENSMUSG00000032783.10_7229	chr15	98973489	98973542	+	cds	Troap	ENSMUSG00000032783.10	ENSMUST00000230054.2
ENSMUSG00000052533.15_704	chr2	30227332	30227426	+	cds	Nup188	ENSMUSG00000052533.15	ENSMUST00000064447.12
ENSMUSG00000064210.8_7180	chr15	95870482	95870570	+	cds	Ano6	ENSMUSG00000064210.8	ENSMUST00000071874.8
ENSMUSG00000031370.13_9062	chrX	162736576	162736653	-	cds	Zrsr2	ENSMUSG00000031370.13	ENSMUST00000112289.9
ENSMUSG00000016921.15_1159	chr2	162774153	162774197	+	introns	Srsf6	ENSMUSG00000016921.15	ENSMUST00000130411.7
ENSMUSG00000074643.13_1122	chr2	155938984	155939064	-	cds	Gm28036	ENSMUSG00000074643.13	ENSMUST00000127956.9
ENSMUSG00000023150.15_372	chr1	151230459	151230511	+	cds	Ivns1abp	ENSMUSG00000023150.15	ENSMUST00000023918.13
ENSMUSG00000045983.17_7400	chr16	20504973	20505075	+	cds	Eif4g1	ENSMUSG00000045983.17	ENSMUST00000044783.14
ENSMUSG00000038729.25_1652	chr4	57856892	57856984	+	cds	Pakap	ENSMUSG00000038729.25	ENSMUST00000150412.4
ENSMUSG00000005575.17_3073	chr7	12771556	12771642	-	cds	Ube2m	ENSMUSG00000005575.17	ENSMUST00000005714.14
ENSMUSG00000036391.17_5370	chr11	51593490	51593562	-	introns	Sec24a	ENSMUSG00000036391.17	ENSMUST00000109097.9
ENSMUSG00000099041.2_702	chr2	30145844	30145944	+	cds	Lrrc8a	ENSMUSG00000099041.2	ENSMUST00000113654.8
ENSMUSG00000024002.19_7800	chr17	32440423	32440483	-	cds	Brd4	ENSMUSG00000024002.19	ENSMUST00000003726.16
ENSMUSG00000052748.15_374	chr1	151289290	151289362	-	introns	Swt1	ENSMUSG00000052748.15	ENSMUST00000064771.12
ENSMUSG00000039126.11_8745	chr19	17170677	17170760	+	cds	Prune2	ENSMUSG00000039126.11	ENSMUST00000087689.5
ENSMUSG00000054808.16_3183	chr7	28604784	28604877	-	cds	Actn4	ENSMUSG00000054808.16	ENSMUST00000068045.14
ENSMUSG00000028248.16_1568	chr4	21865948	21866007	+	cds	Pnisr	ENSMUSG00000028248.16	ENSMUST00000029911.12
ENSMUSG00000022390.12_7107	chr15	81670101	81670160	+	cds	Zc3h7b	ENSMUSG00000022390.12	ENSMUST00000109554.3
ENSMUSG00000021823.11_6558	chr14	21074223	21074288	+	cds	Vcl	ENSMUSG00000021823.11	ENSMUST00000022369.9
ENSMUSG00000046982.12_8544	chr18	84032832	84032927	-	cds	Tshz1	ENSMUSG00000046982.12	ENSMUST00000060303.10
ENSMUSG00000023079.15_2475	chr5	134407329	134407448	-	threeUTRs	Gtf2ird1	ENSMUSG00000023079.15	ENSMUST00000202321.4
ENSMUSG00000043556.11_6865	chr15	26789595	26789671	-	cds	Fbxl7	ENSMUSG00000043556.11	ENSMUST00000059204.11
ENSMUSG00000005958.16_7402	chr16	21033182	21033238	+	cds	Ephb3	ENSMUSG00000005958.16	ENSMUST00000006112.7
ENSMUSG00000033335.18_4277	chr9	21411572	21411665	+	cds	Dnm2	ENSMUSG00000033335.18	ENSMUST00000165766.9
ENSMUSG00000032366.16_4498	chr9	66940076	66940135	-	cds	Tpm1	ENSMUSG00000032366.16	ENSMUST00000113696.8
ENSMUSG00000037519.18_3622	chr7	144072886	144072946	-	cds	Ppfia1	ENSMUSG00000037519.18	ENSMUST00000168134.10
ENSMUSG00000018378.14_5625	chr11	88074190	88074258	+	cds	Cuedc1	ENSMUSG00000018378.14	ENSMUST00000018522.13
ENSMUSG00000035569.18_4171	chr8	123619129	123619220	-	cds	Ankrd11	ENSMUSG00000035569.18	ENSMUST00000098334.13
ENSMUSG00000024940.12_8633	chr19	5797822	5797885	+	cds	Ltbp3	ENSMUSG00000024940.12	ENSMUST00000081496.6
ENSMUSG00000002028.14_4378	chr9	44760815	44760889	-	cds	Kmt2a	ENSMUSG00000002028.14	ENSMUST00000002095.11
ENSMUSG00000015133.18_3320	chr7	65988627	65988694	-	introns	Lrrk1	ENSMUSG00000015133.18	ENSMUST00000015277.14
ENSMUSG00000002885.15_3863	chr8	84457213	84457292	-	introns	Adgre5	ENSMUSG00000002885.15	ENSMUST00000002964.14
ENSMUSG00000031822.21_4117	chr8	121299545	121299672	+	cds	Gse1	ENSMUSG00000031822.21	ENSMUST00000034279.16
ENSMUSG00000026605.15_532	chr1	189385765	189385871	-	cds	Cenpf	ENSMUSG00000026605.15	ENSMUST00000171929.8
ENSMUSG00000018501.18_5461	chr11	62275544	62275615	-	cds	Ncor1	ENSMUSG00000018501.18	ENSMUST00000101066.10
ENSMUSG00000038127.16_7422	chr16	27235998	27236065	+	cds	Ccdc50	ENSMUSG00000038127.16	ENSMUST00000239351.2
ENSMUSG00000020075.9_4864	chr10	62434607	62434671	-	cds	Ddx21	ENSMUSG00000020075.9	ENSMUST00000045866.9
ENSMUSG00000003402.15_4304	chr9	21922985	21923067	+	cds	Prkcsh	ENSMUSG00000003402.15	ENSMUST00000216344.2
ENSMUSG00000024983.11_8884	chr19	55369374	55369444	+	cds	Vti1a	ENSMUSG00000024983.11	ENSMUST00000225529.2
ENSMUSG00000029190.20_2152	chr5	36773233	36773312	-	cds	D5Ertd579e	ENSMUSG00000029190.20	ENSMUST00000031091.13
ENSMUSG00000014303.14_7299	chr16	4426522	4426592	+	cds	Glis2	ENSMUSG00000014303.14	ENSMUST00000014447.13
ENSMUSG00000038126.18_2429	chr5	124412805	124412880	-	threeUTRs	Mphosph9	ENSMUSG00000038126.18	ENSMUST00000147737.8
ENSMUSG00000015605.7_7914	chr17	46866255	46866352	-	cds	Srf	ENSMUSG00000015605.7	ENSMUST00000015749.7
ENSMUSG00000027204.14_987	chr2	125341606	125341684	-	introns	Fbn1	ENSMUSG00000027204.14	ENSMUST00000028633.13
ENSMUSG00000028680.15_1746	chr4	116990592	116990652	-	cds	Plk3	ENSMUSG00000028680.15	ENSMUST00000076859.12
ENSMUSG00000034543.16_5242	chr11	3634642	3634728	+	cds	Morc2a	ENSMUSG00000034543.16	ENSMUST00000096441.5
ENSMUSG00000015176.12_8839	chr19	46071713	46071795	+	cds	Nolc1	ENSMUSG00000015176.12	ENSMUST00000165017.2
ENSMUSG00000023965.14_7999	chr17	63686708	63686807	-	introns	Fbxl17	ENSMUSG00000023965.14	ENSMUST00000024761.13
ENSMUSG00000069833.14_8705	chr19	8984129	8984207	+	cds	Ahnak	ENSMUSG00000069833.14	ENSMUST00000092956.4
ENSMUSG00000027582.17_1243	chr2	181025076	181025156	+	cds	Lime1	ENSMUSG00000027582.17	ENSMUST00000048077.12
ENSMUSG00000074102.5_4620	chr9	106762074	106762151	-	cds	Rbm15b	ENSMUSG00000074102.5	ENSMUST00000055843.9
ENSMUSG00000026987.17_798	chr2	59750658	59750740	-	cds	Baz2b	ENSMUSG00000026987.17	ENSMUST00000112550.8
ENSMUSG00000028760.17_1913	chr4	137720834	137720895	+	cds	Eif4g3	ENSMUSG00000028760.17	ENSMUST00000203828.3
ENSMUSG00000010755.18_3614	chr7	143113386	143113446	-	cds	Cars	ENSMUSG00000010755.18	ENSMUST00000010899.14
ENSMUSG00000027309.19_1038	chr2	130555945	130556029	-	introns	4930402H24Rik	ENSMUSG00000027309.19	ENSMUST00000044766.15
ENSMUSG00000033016.17_8535	chr18	80741484	80741557	-	cds	Nfatc1	ENSMUSG00000033016.17	ENSMUST00000167977.8
ENSMUSG00000022475.20_7192	chr15	97696105	97696161	-	cds	Hdac7	ENSMUSG00000022475.20	ENSMUST00000079838.14
ENSMUSG00000024589.19_8473	chr18	65042082	65042208	+	fiveUTRs	Nedd4l	ENSMUSG00000024589.19	ENSMUST00000224385.3
ENSMUSG00000037552.18_3171	chr7	28064014	28064058	-	cds	Plekhg2	ENSMUSG00000037552.18	ENSMUST00000094644.11
ENSMUSG00000021458.18_6394	chr13	63431711	63431790	+	introns	Aopep	ENSMUSG00000021458.18	ENSMUST00000091560.11
ENSMUSG00000020074.8_4868	chr10	62592399	62592454	-	cds	Ccar1	ENSMUSG00000020074.8	ENSMUST00000020268.7
ENSMUSG00000039103.13_1537	chr3	151953601	151953679	-	cds	Nexn	ENSMUSG00000039103.13	ENSMUST00000046045.13
ENSMUSG00000022952.18_7581	chr16	92485879	92485961	-	cds	Runx1	ENSMUSG00000022952.18	ENSMUST00000023673.14
ENSMUSG00000048874.16_28	chr1	30842929	30843026	-	cds	Phf3	ENSMUSG00000048874.16	ENSMUST00000186733.7
ENSMUSG00000054808.16_3181	chr7	28597794	28597905	-	cds	Actn4	ENSMUSG00000054808.16	ENSMUST00000068045.14
ENSMUSG00000028763.19_1903	chr4	137278455	137278516	+	cds	Hspg2	ENSMUSG00000028763.19	ENSMUST00000030547.15
ENSMUSG00000051355.19_5297	chr11	22923440	22923552	-	introns	Commd1b	ENSMUSG00000051355.19	ENSMUST00000160826.2
ENSMUSG00000031565.19_3698	chr8	26052154	26052199	+	cds	Fgfr1	ENSMUSG00000031565.19	ENSMUST00000084027.13
ENSMUSG00000030980.18_3488	chr7	118451652	118451763	-	cds	Knop1	ENSMUSG00000030980.18	ENSMUST00000116280.9
ENSMUSG00000020074.8_4869	chr10	62595873	62595937	-	cds	Ccar1	ENSMUSG00000020074.8	ENSMUST00000020268.7
ENSMUSG00000081534.4_7190	chr15	97687836	97687906	+	cds	Slc48a1	ENSMUSG00000081534.4	ENSMUST00000117892.2
ENSMUSG00000037343.9_6928	chr15	54879808	54879900	-	cds	Taf2	ENSMUSG00000037343.9	ENSMUST00000041733.9
ENSMUSG00000025255.19_1255	chr3	5477350	5477461	+	cds	Zfhx4	ENSMUSG00000025255.19	ENSMUST00000175866.8
ENSMUSG00000044791.17_4676	chr9	110403114	110403183	+	cds	Setd2	ENSMUSG00000044791.17	ENSMUST00000153838.8
ENSMUSG00000015488.15_652	chr2	26903487	26903573	+	cds	Cacfd1	ENSMUSG00000015488.15	ENSMUST00000133807.2
ENSMUSG00000042520.17_1394	chr3	89946160	89946257	-	cds	Ubap2l	ENSMUSG00000042520.17	ENSMUST00000198322.5
ENSMUSG00000042605.17_2387	chr5	121948982	121949049	+	cds	Atxn2	ENSMUSG00000042605.17	ENSMUST00000051950.14
ENSMUSG00000032332.18_4556	chr9	79591476	79591532	-	cds	Col12a1	ENSMUSG00000032332.18	ENSMUST00000071750.13
ENSMUSG00000021458.18_6392	chr13	63387910	63387970	+	cds	Aopep	ENSMUSG00000021458.18	ENSMUST00000091560.11
ENSMUSG00000052539.16_1445	chr3	103922439	103922535	-	cds	Magi3	ENSMUSG00000052539.16	ENSMUST00000121198.8
ENSMUSG00000033060.17_6780	chr14	102156818	102156893	+	cds	Lmo7	ENSMUSG00000033060.17	ENSMUST00000100337.10
ENSMUSG00000061751.17_7461	chr16	34181253	34181357	-	cds	Kalrn	ENSMUSG00000061751.17	ENSMUST00000076810.12
ENSMUSG00000030353.16_2996	chr6	128205034	128205094	-	threeUTRs	Tead4	ENSMUSG00000030353.16	ENSMUST00000130454.8
ENSMUSG00000029290.13_2283	chr5	106062568	106062656	+	cds	Zfp326	ENSMUSG00000029290.13	ENSMUST00000150440.8
ENSMUSG00000014599.11_1460	chr3	107654423	107654476	-	cds	Csf1	ENSMUSG00000014599.11	ENSMUST00000118593.8
ENSMUSG00000047777.10_2000	chr4	152076821	152076884	-	cds	Phf13	ENSMUSG00000047777.10	ENSMUST00000055688.10
ENSMUSG00000075592.11_6690	chr14	56101190	56101268	+	cds	Nynrin	ENSMUSG00000075592.11	ENSMUST00000168479.3
ENSMUSG00000002833.12_7948	chr17	56403205	56403277	+	cds	Hdgfl2	ENSMUSG00000002833.12	ENSMUST00000226053.2
ENSMUSG00000005417.18_5419	chr11	59632021	59632081	+	cds	Mprip	ENSMUSG00000005417.18	ENSMUST00000072031.13
ENSMUSG00000037795.15_2195	chr5	65977711	65977802	+	cds	N4bp2	ENSMUSG00000037795.15	ENSMUST00000201489.4
ENSMUSG00000006276.11_3822	chr8	73133953	73133995	-	cds	Eps15l1	ENSMUSG00000006276.11	ENSMUST00000163643.3
ENSMUSG00000083953.2_1042	chr2	130830431	130830520	+	introns	Atrn	ENSMUSG00000083953.2	ENSMUST00000028781.9
ENSMUSG00000024613.17_8455	chr18	60949295	60949391	-	cds	Tcof1	ENSMUSG00000024613.17	ENSMUST00000175934.8
ENSMUSG00000034868.10_8028	chr17	71288613	71288689	-	fiveUTRs	Myl12b	ENSMUSG00000034868.10	ENSMUST00000038446.10
ENSMUSG00000092329.2_4082	chr8	123211443	123211499	+	introns	Galnt2l	ENSMUSG00000092329.2	ENSMUST00000127664.2
ENSMUSG00000004562.17_6646	chr14	52241509	52241574	+	cds	Arhgef40	ENSMUSG00000004562.17	ENSMUST00000093813.12
ENSMUSG00000032193.10_4295	chr9	21650712	21650805	+	cds	Ldlr	ENSMUSG00000032193.10	ENSMUST00000034713.9
ENSMUSG00000034595.18_7873	chr17	36178888	36178971	+	cds	Ppp1r18	ENSMUSG00000034595.18	ENSMUST00000127442.8
ENSMUSG00000109061.2_3631	chr8	4293553	4293618	+	cds	Map2k7	ENSMUSG00000109061.2	ENSMUST00000110998.9
ENSMUSG00000018160.16_5687	chr11	98046546	98046611	-	cds	Med1	ENSMUSG00000018160.16	ENSMUST00000107545.9
ENSMUSG00000024659.16_8748	chr19	20361129	20361188	-	cds	Anxa1	ENSMUSG00000024659.16	ENSMUST00000235280.2
ENSMUSG00000047126.18_5617	chr11	86621031	86621098	-	cds	Cltc	ENSMUSG00000047126.18	ENSMUST00000103186.11
ENSMUSG00000005204.13_5496	chr11	69571392	69571464	-	cds	Senp3	ENSMUSG00000005204.13	ENSMUST00000005336.9
ENSMUSG00000075415.14_721	chr2	30972986	30973060	-	cds	Fnbp1	ENSMUSG00000075415.14	ENSMUST00000073879.12
ENSMUSG00000004562.17_6645	chr14	52232404	52232465	+	cds	Arhgef40	ENSMUSG00000004562.17	ENSMUST00000182905.8
ENSMUSG00000001441.14_5668	chr11	97171032	97171145	-	cds	Npepps	ENSMUSG00000001441.14	ENSMUST00000167806.8
ENSMUSG00000040152.9_931	chr2	117945429	117945523	+	cds	Thbs1	ENSMUSG00000040152.9	ENSMUST00000039559.9
ENSMUSG00000068917.13_1377	chr3	89077600	89077671	+	cds	Clk2	ENSMUSG00000068917.13	ENSMUST00000121212.9
ENSMUSG00000066406.17_3352	chr7	75397692	75397760	+	cds	Akap13	ENSMUSG00000066406.17	ENSMUST00000166315.7
ENSMUSG00000030096.9_2863	chr6	91700325	91700407	+	cds	Slc6a6	ENSMUSG00000030096.9	ENSMUST00000032185.9
ENSMUSG00000048799.9_8432	chr18	53856186	53856288	-	cds	Cep120	ENSMUSG00000048799.9	ENSMUST00000049811.8
ENSMUSG00000055670.15_5528	chr11	72801013	72801107	+	cds	Zzef1	ENSMUSG00000055670.15	ENSMUST00000069395.7
ENSMUSG00000029826.15_2703	chr6	38309665	38309734	-	cds	Zc3hav1	ENSMUSG00000029826.15	ENSMUST00000114900.8
ENSMUSG00000029502.15_2300	chr5	110350665	110350760	+	cds	Golga3	ENSMUSG00000029502.15	ENSMUST00000112512.8
ENSMUSG00000007476.19_699	chr2	30145844	30145944	+	cds	Lrrc8a	ENSMUSG00000007476.19	ENSMUST00000113654.8
ENSMUSG00000053560.6_3879	chr8	85389065	85389165	-	cds	Ier2	ENSMUSG00000053560.6	ENSMUST00000060427.6
ENSMUSG00000026193.16_175	chr1	71668825	71668895	-	cds	Fn1	ENSMUSG00000026193.16	ENSMUST00000188894.7
ENSMUSG00000064138.15_6424	chr13	77872240	77872330	+	fiveUTRs	Fam172a	ENSMUSG00000064138.15	ENSMUST00000163257.9
ENSMUSG00000041815.15_7127	chr15	83022381	83022462	-	cds	Poldip3	ENSMUSG00000041815.15	ENSMUST00000058793.14
ENSMUSG00000005103.13_2162	chr5	38704289	38704357	-	cds	Wdr1	ENSMUSG00000005103.13	ENSMUST00000005234.13
ENSMUSG00000036646.14_618	chr2	25228900	25228980	+	introns	Man1b1	ENSMUSG00000036646.14	ENSMUST00000136245.8
ENSMUSG00000002265.18_3069	chr7	6720834	6720888	-	cds	Peg3	ENSMUSG00000002265.18	ENSMUST00000051209.11
ENSMUSG00000018697.15_5604	chr11	84401102	84401174	-	cds	Aatf	ENSMUSG00000018697.15	ENSMUST00000018841.3
ENSMUSG00000022556.12_7016	chr15	76382808	76382892	+	cds	Hsf1	ENSMUSG00000022556.12	ENSMUST00000226872.2
ENSMUSG00000040152.9_929	chr2	117943652	117943718	+	cds	Thbs1	ENSMUSG00000040152.9	ENSMUST00000039559.9
ENSMUSG00000004952.14_2500	chr5	136134540	136134594	+	cds	Rasa4	ENSMUSG00000004952.14	ENSMUST00000042135.14
ENSMUSG00000031865.17_2793	chr6	83168025	83168127	+	cds	Dctn1	ENSMUSG00000031865.17	ENSMUST00000077407.12
ENSMUSG00000004100.13_4240	chr9	20802201	20802260	+	cds	Ppan	ENSMUSG00000004100.13	ENSMUST00000004203.6
ENSMUSG00000041133.12_9049	chrX	150809637	150809728	+	cds	Smc1a	ENSMUSG00000041133.12	ENSMUST00000045312.6
ENSMUSG00000039801.8_6824	chr15	8260596	8260676	+	cds	Cplane1	ENSMUSG00000039801.8	ENSMUST00000110617.2
ENSMUSG00000048000.16_237	chr1	87361430	87361531	+	cds	Gigyf2	ENSMUSG00000048000.16	ENSMUST00000027475.15
ENSMUSG00000022750.19_7362	chr16	17581327	17581424	+	fiveUTRs	Klhl22	ENSMUSG00000022750.19	ENSMUST00000129199.8
ENSMUSG00000001473.8_8481	chr18	67534553	67534629	+	cds	Tubb6	ENSMUSG00000001473.8	ENSMUST00000001513.8
ENSMUSG00000023951.19_7899	chr17	46335370	46335442	-	cds	Vegfa	ENSMUSG00000023951.19	ENSMUST00000024747.14
ENSMUSG00000023034.8_7256	chr15	101168095	101168187	+	cds	Nr4a1	ENSMUSG00000023034.8	ENSMUST00000228985.2
ENSMUSG00000069089.9_6468	chr13	100849979	100850055	-	introns	Cdk7	ENSMUSG00000069089.9	ENSMUST00000091299.8
ENSMUSG00000020473.14_5268	chr11	5816446	5816511	+	cds	Aebp1	ENSMUSG00000020473.14	ENSMUST00000102923.10
ENSMUSG00000068748.8_2658	chr6	23038717	23038801	+	introns	Ptprz1	ENSMUSG00000068748.8	ENSMUST00000090568.7
ENSMUSG00000027423.16_1063	chr2	144100980	144101066	-	cds	Snx5	ENSMUSG00000027423.16	ENSMUST00000028909.5
ENSMUSG00000039741.16_5886	chr11	120165698	120165763	+	cds	Bahcc1	ENSMUSG00000039741.16	ENSMUST00000122148.8
ENSMUSG00000033209.18_2313	chr5	111433124	111433220	+	cds	Ttc28	ENSMUSG00000033209.18	ENSMUST00000040111.10
ENSMUSG00000002948.20_3630	chr8	4293553	4293618	+	cds	Map2k7	ENSMUSG00000002948.20	ENSMUST00000110998.9
ENSMUSG00000024393.15_7857	chr17	35379074	35379143	-	cds	Prrc2a	ENSMUSG00000024393.15	ENSMUST00000025253.12
ENSMUSG00000004100.13_4241	chr9	20802780	20802844	+	cds	Ppan	ENSMUSG00000004100.13	ENSMUST00000004203.6
ENSMUSG00000034574.11_6009	chr12	72035742	72035815	+	cds	Daam1	ENSMUSG00000034574.11	ENSMUST00000223272.2
ENSMUSG00000001870.17_8047	chr17	75644480	75644562	+	introns	Ltbp1	ENSMUSG00000001870.17	ENSMUST00000234490.2
ENSMUSG00000030120.15_2975	chr6	124911637	124911709	+	cds	Mlf2	ENSMUSG00000030120.15	ENSMUST00000180095.4
ENSMUSG00000051817.9_1078	chr2	152239090	152239149	-	cds	Sox12	ENSMUSG00000051817.9	ENSMUST00000182625.2
ENSMUSG00000009569.15_7328	chr16	13202067	13202151	+	cds	Mrtfb	ENSMUSG00000009569.15	ENSMUST00000009713.14
ENSMUSG00000021838.18_6630	chr14	47168976	47169090	+	fiveUTRs	Samd4	ENSMUSG00000021838.18	ENSMUST00000228404.2
ENSMUSG00000044308.18_811	chr2	69821909	69821971	+	cds	Ubr3	ENSMUSG00000044308.18	ENSMUST00000055758.16
ENSMUSG00000023951.19_7901	chr17	46342932	46343010	-	fiveUTRs	Vegfa	ENSMUSG00000023951.19	ENSMUST00000071648.12
ENSMUSG00000028902.5_1789	chr4	124621902	124621974	+	cds	Sf3a3	ENSMUSG00000028902.5	ENSMUST00000030734.5
ENSMUSG00000042331.14_5453	chr11	62009471	62009574	+	cds	Specc1	ENSMUSG00000042331.14	ENSMUST00000201671.4
ENSMUSG00000022443.18_7046	chr15	77675248	77675295	-	cds	Myh9	ENSMUSG00000022443.18	ENSMUST00000016771.13
ENSMUSG00000038502.18_3243	chr7	44514904	44514984	-	cds	Ptov1	ENSMUSG00000038502.18	ENSMUST00000046575.17
ENSMUSG00000018707.14_6179	chr12	110618508	110618608	+	cds	Dync1h1	ENSMUSG00000018707.14	ENSMUST00000018851.14
ENSMUSG00000036893.18_612	chr2	24753283	24753362	-	cds	Ehmt1	ENSMUSG00000036893.18	ENSMUST00000147147.8
ENSMUSG00000018537.17_5681	chr11	97582684	97582739	-	cds	Pcgf2	ENSMUSG00000018537.17	ENSMUST00000179765.8
ENSMUSG00000022265.8_6872	chr15	27593187	27593251	+	cds	Ank	ENSMUSG00000022265.8	ENSMUST00000022875.7
ENSMUSG00000027422.16_1060	chr2	143815403	143815478	-	cds	Rrbp1	ENSMUSG00000027422.16	ENSMUST00000016072.12
ENSMUSG00000006576.17_210	chr1	75524636	75524722	+	cds	Slc4a3	ENSMUSG00000006576.17	ENSMUST00000124341.8
ENSMUSG00000041390.19_2644	chr6	15770223	15770305	+	cds	Mdfic	ENSMUSG00000041390.19	ENSMUST00000101663.10
ENSMUSG00000046768.14_6026	chr12	75424238	75424310	+	introns	Rhoj	ENSMUSG00000046768.14	ENSMUST00000118602.8
ENSMUSG00000048612.17_8786	chr19	37890287	37890363	-	cds	Myof	ENSMUSG00000048612.17	ENSMUST00000172095.3
ENSMUSG00000025085.17_8894	chr19	57033313	57033389	-	cds	Ablim1	ENSMUSG00000025085.17	ENSMUST00000079360.12
ENSMUSG00000025793.18_5895	chr11	120369288	120369363	+	cds	Hgs	ENSMUSG00000025793.18	ENSMUST00000106203.9
ENSMUSG00000035969.16_1599	chr4	43425594	43425655	+	cds	Rusc2	ENSMUSG00000035969.16	ENSMUST00000035645.12
ENSMUSG00000055553.17_3789	chr8	70962171	70962220	-	cds	Uba52	ENSMUSG00000055553.17	ENSMUST00000140679.8
ENSMUSG00000029094.13_2144	chr5	36153301	36153371	+	cds	Afap1	ENSMUSG00000029094.13	ENSMUST00000064571.11
ENSMUSG00000026510.11_496	chr1	182269784	182269863	+	cds	Trp53bp2	ENSMUSG00000026510.11	ENSMUST00000117245.2
ENSMUSG00000061751.17_7458	chr16	34041730	34041804	-	introns	Kalrn	ENSMUSG00000061751.17	ENSMUST00000076810.12
ENSMUSG00000020282.19_5314	chr11	32161582	32161646	-	cds	Rhbdf1	ENSMUSG00000020282.19	ENSMUST00000020524.15
ENSMUSG00000063632.7_5949	chr12	27392102	27392171	-	cds	Sox11	ENSMUSG00000063632.7	ENSMUST00000079063.7
ENSMUSG00000039058.12_1541	chr3	152189126	152189229	-	introns	Ak5	ENSMUSG00000039058.12	ENSMUST00000045262.11
ENSMUSG00000045095.17_2871	chr6	93655528	93655617	-	cds	Magi1	ENSMUSG00000045095.17	ENSMUST00000089317.12
ENSMUSG00000026131.21_52	chr1	34309946	34310019	+	cds	Dst	ENSMUSG00000026131.21	ENSMUST00000183034.5
ENSMUSG00000046574.9_3259	chr7	44696658	44696739	-	cds	Prr12	ENSMUSG00000046574.9	ENSMUST00000057293.8
ENSMUSG00000001750.17_8561	chr19	3953576	3953646	-	cds	Tcirg1	ENSMUSG00000001750.17	ENSMUST00000145791.8
ENSMUSG00000024238.16_8117	chr18	5772738	5772820	+	cds	Zeb1	ENSMUSG00000024238.16	ENSMUST00000025081.13
ENSMUSG00000040225.16_433	chr1	162533552	162533624	-	cds	Prrc2c	ENSMUSG00000040225.16	ENSMUST00000182149.8
ENSMUSG00000032531.16_4589	chr9	102601943	102602014	+	cds	Amotl2	ENSMUSG00000032531.16	ENSMUST00000153965.8
ENSMUSG00000066900.12_2359	chr5	117243259	117243350	-	cds	Suds3	ENSMUSG00000066900.12	ENSMUST00000086471.12
ENSMUSG00000014859.10_3945	chr8	106025221	106025286	+	cds	E2f4	ENSMUSG00000014859.10	ENSMUST00000015003.10
ENSMUSG00000020315.19_5309	chr11	30060726	30060764	-	cds	Sptbn1	ENSMUSG00000020315.19	ENSMUST00000006629.14
ENSMUSG00000025019.18_8803	chr19	41573738	41573816	+	cds	Lcor	ENSMUSG00000025019.18	ENSMUST00000238398.2
ENSMUSG00000014599.11_1459	chr3	107654058	107654101	-	cds	Csf1	ENSMUSG00000014599.11	ENSMUST00000118593.8
ENSMUSG00000069171.15_6425	chr13	78347762	78347831	-	fiveUTRs	Nr2f1	ENSMUSG00000069171.15	ENSMUST00000091458.13
ENSMUSG00000007805.5_268	chr1	91748830	91748906	+	threeUTRs	Twist2	ENSMUSG00000007805.5	ENSMUST00000007949.4
ENSMUSG00000026193.16_176	chr1	71684779	71684854	-	cds	Fn1	ENSMUSG00000026193.16	ENSMUST00000188894.7
ENSMUSG00000040021.14_4758	chr10	7578799	7578872	+	cds	Lats1	ENSMUSG00000040021.14	ENSMUST00000165952.9
ENSMUSG00000002835.10_7946	chr17	56365984	56366061	+	cds	Chaf1a	ENSMUSG00000002835.10	ENSMUST00000002914.10
ENSMUSG00000059208.16_7814	chr17	33904241	33904300	-	cds	Hnrnpm	ENSMUSG00000059208.16	ENSMUST00000148178.8
ENSMUSG00000055013.17_248	chr1	89592802	89592881	+	cds	Agap1	ENSMUSG00000055013.17	ENSMUST00000027521.15
ENSMUSG00000072501.6_6957	chr15	66508569	66508661	+	cds	Phf20l1	ENSMUSG00000072501.6	ENSMUST00000048188.10
ENSMUSG00000002602.17_3156	chr7	25460889	25460974	-	cds	Axl	ENSMUSG00000002602.17	ENSMUST00000002677.11
ENSMUSG00000026797.17_747	chr2	32691832	32691903	-	cds	Stxbp1	ENSMUSG00000026797.17	ENSMUST00000050000.16
ENSMUSG00000069601.15_4892	chr10	69524442	69524565	+	introns	Ank3	ENSMUSG00000069601.15	ENSMUST00000218680.2
ENSMUSG00000027422.16_1059	chr2	143796036	143796099	-	cds	Rrbp1	ENSMUSG00000027422.16	ENSMUST00000016072.12
ENSMUSG00000020818.17_5845	chr11	116743522	116743586	+	fiveUTRs	Mfsd11	ENSMUSG00000020818.17	ENSMUST00000139954.9
ENSMUSG00000025290.18_6567	chr14	24543465	24543540	+	cds	Rps24	ENSMUSG00000025290.18	ENSMUST00000112384.10
ENSMUSG00000049532.12_6661	chr14	52550844	52550940	-	cds	Sall2	ENSMUSG00000049532.12	ENSMUST00000135523.5
ENSMUSG00000017478.16_4144	chr8	123110658	123110739	+	cds	Zc3h18	ENSMUSG00000017478.16	ENSMUST00000017622.12
ENSMUSG00000042524.15_7085	chr15	79613234	79613278	-	cds	Sun2	ENSMUSG00000042524.15	ENSMUST00000089311.11
ENSMUSG00000020256.15_5045	chr10	83354502	83354575	-	cds	Aldh1l2	ENSMUSG00000020256.15	ENSMUST00000020497.14
ENSMUSG00000018593.14_5398	chr11	55289464	55289523	-	cds	Sparc	ENSMUSG00000018593.14	ENSMUST00000108858.8
ENSMUSG00000042625.17_7969	chr17	56885935	56885986	-	cds	Safb2	ENSMUSG00000042625.17	ENSMUST00000144255.8
ENSMUSG00000002658.10_7989	chr17	57311309	57311390	-	cds	Gtf2f1	ENSMUSG00000002658.10	ENSMUST00000002733.7
ENSMUSG00000028514.16_1713	chr4	106219593	106219671	+	cds	Usp24	ENSMUSG00000028514.16	ENSMUST00000165709.8
ENSMUSG00000010936.12_4017	chr8	111440379	111440474	+	threeUTRs	Vac14	ENSMUSG00000010936.12	ENSMUST00000213003.2
ENSMUSG00000029430.14_2455	chr5	129097965	129098042	+	cds	Ran	ENSMUSG00000029430.14	ENSMUST00000031383.14
ENSMUSG00000007603.10_7981	chr17	57075085	57075151	+	cds	Dus3l	ENSMUSG00000007603.10	ENSMUST00000007747.10
ENSMUSG00000047414.7_6115	chr12	95747383	95747457	+	cds	Flrt2	ENSMUSG00000047414.7	ENSMUST00000057324.4
ENSMUSG00000089945.14_1646	chr4	57855821	57855889	+	cds	Pakap	ENSMUSG00000089945.14	ENSMUST00000150412.4
ENSMUSG00000028809.17_1880	chr4	135065202	135065261	-	cds	Srrm1	ENSMUSG00000028809.17	ENSMUST00000105861.8
ENSMUSG00000041570.15_358	chr1	136209013	136209103	-	cds	Camsap2	ENSMUSG00000041570.15	ENSMUST00000048309.12
ENSMUSG00000004677.18_3807	chr8	71804590	71804659	+	cds	Myo9b	ENSMUSG00000004677.18	ENSMUST00000212935.2
ENSMUSG00000026193.16_172	chr1	71658543	71658603	-	cds	Fn1	ENSMUSG00000026193.16	ENSMUST00000188894.7
ENSMUSG00000038708.11_4709	chr9	118389832	118389932	+	cds	Golga4	ENSMUSG00000038708.11	ENSMUST00000084820.6
ENSMUSG00000029705.18_2503	chr5	136303993	136304058	-	cds	Cux1	ENSMUSG00000029705.18	ENSMUST00000004097.16
ENSMUSG00000030067.18_2880	chr6	98907002	98907068	-	cds	Foxp1	ENSMUSG00000030067.18	ENSMUST00000113326.9
ENSMUSG00000026623.17_550	chr1	191474880	191474983	+	introns	Lpgat1	ENSMUSG00000026623.17	ENSMUST00000110855.8
ENSMUSG00000050953.11_4844	chr10	56263979	56264072	+	cds	Gja1	ENSMUSG00000050953.11	ENSMUST00000068581.9
ENSMUSG00000025153.10_5910	chr11	120705927	120705991	-	cds	Fasn	ENSMUSG00000025153.10	ENSMUST00000055655.9
ENSMUSG00000029363.15_2365	chr5	117518925	117518999	-	introns	Rfc5	ENSMUSG00000029363.15	ENSMUST00000086461.13
ENSMUSG00000034998.19_8103	chr17	88794056	88794144	+	cds	Foxn2	ENSMUSG00000034998.19	ENSMUST00000112238.9
ENSMUSG00000022822.17_7386	chr16	20211260	20211317	-	cds	Abcc5	ENSMUSG00000022822.17	ENSMUST00000079158.13
ENSMUSG00000020863.16_5636	chr11	94186861	94186907	-	cds	Luc7l3	ENSMUSG00000020863.16	ENSMUST00000166312.8
ENSMUSG00000032440.14_4698	chr9	115960613	115960669	-	cds	Tgfbr2	ENSMUSG00000032440.14	ENSMUST00000061101.12
ENSMUSG00000035890.10_4954	chr10	79596844	79596917	-	cds	Rnf126	ENSMUSG00000035890.10	ENSMUST00000047203.9
ENSMUSG00000034161.9_7015	chr15	76343284	76343351	+	cds	Scx	ENSMUSG00000034161.9	ENSMUST00000043089.9
ENSMUSG00000036948.18_2535	chr5	138261329	138261383	-	cds	Map11	ENSMUSG00000036948.18	ENSMUST00000048421.14
ENSMUSG00000029761.17_2693	chr6	34723248	34723324	+	cds	Cald1	ENSMUSG00000029761.17	ENSMUST00000115027.8
ENSMUSG00000030403.10_3109	chr7	18992728	18992805	-	cds	Vasp	ENSMUSG00000030403.10	ENSMUST00000032561.9
ENSMUSG00000040263.17_4130	chr8	122556121	122556199	-	cds	Klhdc4	ENSMUSG00000040263.17	ENSMUST00000045884.17
ENSMUSG00000037742.15_4547	chr9	78387793	78387905	-	cds	Eef1a1	ENSMUSG00000037742.15	ENSMUST00000042235.15
ENSMUSG00000052911.10_4643	chr9	108367082	108367147	+	cds	Lamb2	ENSMUSG00000052911.10	ENSMUST00000065014.10
ENSMUSG00000031660.14_3910	chr8	89088163	89088242	-	cds	Brd7	ENSMUSG00000031660.14	ENSMUST00000034085.8
ENSMUSG00000030768.13_506	chr1	182869670	182869762	-	cds	Disp1	ENSMUSG00000030768.13	ENSMUST00000171366.7
ENSMUSG00000035673.11_4972	chr10	79895772	79895837	-	cds	Sbno2	ENSMUSG00000035673.11	ENSMUST00000219260.2
ENSMUSG00000019907.11_5093	chr10	108098209	108098293	+	cds	Ppp1r12a	ENSMUSG00000019907.11	ENSMUST00000219263.2
ENSMUSG00000006276.11_3821	chr8	73132947	73133000	-	cds	Eps15l1	ENSMUSG00000006276.11	ENSMUST00000163643.3
ENSMUSG00000027425.19_1064	chr2	144235288	144235381	+	cds	Kat14	ENSMUSG00000027425.19	ENSMUST00000028911.15
ENSMUSG00000027466.16_1077	chr2	152166201	152166293	-	cds	Rbck1	ENSMUSG00000027466.16	ENSMUST00000109847.9
ENSMUSG00000004897.17_1342	chr3	87821920	87821989	+	cds	Hdgf	ENSMUSG00000004897.17	ENSMUST00000005017.15
ENSMUSG00000032194.10_4297	chr9	21691686	21691754	-	cds	Kank2	ENSMUSG00000032194.10	ENSMUST00000034717.7
ENSMUSG00000039834.18_1177	chr2	164749348	164749435	-	cds	Zfp335	ENSMUSG00000039834.18	ENSMUST00000041361.14
ENSMUSG00000071054.13_7971	chr17	56892295	56892351	+	cds	Safb	ENSMUSG00000071054.13	ENSMUST00000182533.8
ENSMUSG00000033209.18_2314	chr5	111433460	111433554	+	cds	Ttc28	ENSMUSG00000033209.18	ENSMUST00000040111.10
ENSMUSG00000032580.13_4627	chr9	107621036	107621097	-	cds	Rbm5	ENSMUSG00000032580.13	ENSMUST00000182659.8
ENSMUSG00000020048.14_5062	chr10	86534204	86534293	-	cds	Hsp90b1	ENSMUSG00000020048.14	ENSMUST00000020238.14
ENSMUSG00000038369.15_1103	chr2	155263555	155263645	-	cds	Ncoa6	ENSMUSG00000038369.15	ENSMUST00000043126.12
ENSMUSG00000047821.17_5466	chr11	62724952	62725022	+	cds	Trim16	ENSMUSG00000047821.17	ENSMUST00000055006.12
ENSMUSG00000022346.18_6944	chr15	61859437	61859526	+	cds	Myc	ENSMUSG00000022346.18	ENSMUST00000022971.8
ENSMUSG00000050288.7_5748	chr11	102497163	102497252	+	cds	Fzd2	ENSMUSG00000050288.7	ENSMUST00000057893.7
ENSMUSG00000033209.18_2310	chr5	111396216	111396292	+	introns	Ttc28	ENSMUSG00000033209.18	ENSMUST00000040111.10
ENSMUSG00000027007.17_846	chr2	79493018	79493100	+	cds	Itprid2	ENSMUSG00000027007.17	ENSMUST00000111785.9
ENSMUSG00000092329.2_4061	chr8	122556121	122556199	+	introns	Galnt2l	ENSMUSG00000092329.2	ENSMUST00000127664.2
ENSMUSG00000022241.7_6836	chr15	11397283	11397348	-	cds	Tars	ENSMUSG00000022241.7	ENSMUST00000228814.2
ENSMUSG00000026425.16_320	chr1	131220308	131220367	-	cds	Srgap2	ENSMUSG00000026425.16	ENSMUST00000097588.9
ENSMUSG00000044948.18_8869	chr19	47886032	47886115	-	cds	Itprip	ENSMUSG00000044948.18	ENSMUST00000095998.7
ENSMUSG00000021171.9_6227	chr12	116329271	116329343	+	cds	Esyt2	ENSMUSG00000021171.9	ENSMUST00000100986.4
ENSMUSG00000023008.19_7231	chr15	99217453	99217533	-	cds	Fmnl3	ENSMUSG00000023008.19	ENSMUST00000081224.14
ENSMUSG00000054277.9_7130	chr15	83218690	83218770	-	cds	Arfgap3	ENSMUSG00000054277.9	ENSMUST00000067215.9
ENSMUSG00000031529.6_3717	chr8	35298791	35298859	-	cds	Tnks	ENSMUSG00000031529.6	ENSMUST00000033929.6
ENSMUSG00000042625.17_7966	chr17	56878253	56878320	-	cds	Safb2	ENSMUSG00000042625.17	ENSMUST00000075510.12
ENSMUSG00000036693.13_2141	chr5	34807856	34807948	-	cds	Nop14	ENSMUSG00000036693.13	ENSMUST00000041364.13
ENSMUSG00000024474.8_8192	chr18	36881217	36881275	+	cds	Ik	ENSMUSG00000024474.8	ENSMUST00000007042.6
ENSMUSG00000030218.3_3021	chr6	136849722	136849787	-	cds	Mgp	ENSMUSG00000030218.3	ENSMUST00000032342.3
ENSMUSG00000043903.5_4137	chr8	122993424	122993498	+	cds	Zfp469	ENSMUSG00000043903.5	ENSMUST00000187142.3
ENSMUSG00000061755.11_2165	chr5	41978072	41978135	-	cds	Bod1l	ENSMUSG00000061755.11	ENSMUST00000050556.11
ENSMUSG00000020741.18_5533	chr11	74556105	74556205	+	cds	Cluh	ENSMUSG00000020741.18	ENSMUST00000117818.2
ENSMUSG00000035168.17_793	chr2	59629988	59630083	+	cds	Tanc1	ENSMUSG00000035168.17	ENSMUST00000112568.8
ENSMUSG00000023249.16_4608	chr9	106351995	106352068	-	cds	Parp3	ENSMUSG00000023249.16	ENSMUST00000067218.14
ENSMUSG00000022565.16_6997	chr15	76064449	76064538	-	cds	Plec	ENSMUSG00000022565.16	ENSMUST00000054449.14
ENSMUSG00000021266.17_6163	chr12	108831922	108832034	-	cds	Wars	ENSMUSG00000021266.17	ENSMUST00000161410.8
ENSMUSG00000010097.16_8680	chr19	8742286	8742357	+	cds	Nxf1	ENSMUSG00000010097.16	ENSMUST00000010241.14
ENSMUSG00000020015.11_5079	chr10	93101209	93101278	+	threeUTRs	Cdk17	ENSMUSG00000020015.11	ENSMUST00000215286.2
ENSMUSG00000052920.17_8766	chr19	31279757	31279800	-	cds	Prkg1	ENSMUSG00000052920.17	ENSMUST00000065067.14
ENSMUSG00000026603.14_539	chr1	189617509	189617609	-	cds	Smyd2	ENSMUSG00000026603.14	ENSMUST00000027897.8
ENSMUSG00000032714.7_4948	chr10	78425428	78425513	-	cds	Syde1	ENSMUSG00000032714.7	ENSMUST00000040580.7
ENSMUSG00000049807.17_5675	chr11	97366919	97366991	+	cds	Arhgap23	ENSMUSG00000049807.17	ENSMUST00000121799.8
ENSMUSG00000021253.8_6101	chr12	86108815	86108930	-	cds	Tgfb3	ENSMUSG00000021253.8	ENSMUST00000003687.8
ENSMUSG00000000555.9_7289	chr15	103259971	103260046	-	cds	Itga5	ENSMUSG00000000555.9	ENSMUST00000023128.8
ENSMUSG00000054823.18_3702	chr8	26152882	26152961	+	cds	Nsd3	ENSMUSG00000054823.18	ENSMUST00000155861.8
ENSMUSG00000014444.18_4152	chr8	123211449	123211499	-	cds	Piezo1	ENSMUSG00000014444.18	ENSMUST00000067252.14
ENSMUSG00000040249.16_5177	chr10	127390145	127390223	-	cds	Lrp1	ENSMUSG00000040249.16	ENSMUST00000049149.15
ENSMUSG00000028273.16_1520	chr3	141983685	141983758	-	cds	Pdlim5	ENSMUSG00000028273.16	ENSMUST00000029941.16
ENSMUSG00000024238.16_8114	chr18	5668931	5669015	+	threeUTRs	Zeb1	ENSMUSG00000024238.16	ENSMUST00000161295.8
ENSMUSG00000035621.14_4982	chr10	79991190	79991241	+	cds	Midn	ENSMUSG00000035621.14	ENSMUST00000099492.10
ENSMUSG00000032178.15_4269	chr9	21279313	21279394	+	fiveUTRs	Ilf3	ENSMUSG00000032178.15	ENSMUST00000067646.12
ENSMUSG00000069833.14_8706	chr19	8985045	8985120	+	cds	Ahnak	ENSMUSG00000069833.14	ENSMUST00000092956.4
ENSMUSG00000038538.18_2704	chr6	38467400	38467455	+	cds	Ubn2	ENSMUSG00000038538.18	ENSMUST00000160583.8
ENSMUSG00000001569.11_2092	chr5	29640468	29640555	+	cds	Nom1	ENSMUSG00000001569.11	ENSMUST00000001611.11
ENSMUSG00000026790.20_686	chr2	29811016	29811079	+	cds	Odf2	ENSMUSG00000026790.20	ENSMUST00000113767.8
ENSMUSG00000044345.10_8814	chr19	42136416	42136484	+	cds	Marveld1	ENSMUSG00000044345.10	ENSMUST00000061111.10
ENSMUSG00000030509.18_3324	chr7	66321122	66321218	-	threeUTRs	Asb7	ENSMUSG00000030509.18	ENSMUST00000131320.8
ENSMUSG00000032504.16_4680	chr9	113514375	113514440	-	cds	Pdcd6ip	ENSMUSG00000032504.16	ENSMUST00000035086.13
ENSMUSG00000053877.13_3527	chr7	127158790	127158869	+	cds	Srcap	ENSMUSG00000053877.13	ENSMUST00000187040.7
ENSMUSG00000052488.8_3826	chr8	73216248	73216300	-	cds	Cherp	ENSMUSG00000052488.8	ENSMUST00000079510.6
ENSMUSG00000005533.11_3330	chr7	67654007	67654074	+	cds	Igf1r	ENSMUSG00000005533.11	ENSMUST00000005671.10
ENSMUSG00000040152.9_932	chr2	117948727	117948805	+	cds	Thbs1	ENSMUSG00000040152.9	ENSMUST00000039559.9
ENSMUSG00000051367.9_6015	chr12	73092796	73092857	-	cds	Six1	ENSMUSG00000051367.9	ENSMUST00000050029.8
ENSMUSG00000048376.7_6448	chr13	95741104	95741167	-	cds	F2r	ENSMUSG00000048376.7	ENSMUST00000059193.7
ENSMUSG00000079523.9_2775	chr6	72934495	72934559	-	threeUTRs	Tmsb10	ENSMUSG00000079523.9	ENSMUST00000114050.8
ENSMUSG00000058388.15_1444	chr3	103922439	103922518	+	threeUTRs	Phtf1	ENSMUSG00000058388.15	ENSMUST00000145727.8
ENSMUSG00000022565.16_6993	chr15	76063488	76063563	-	cds	Plec	ENSMUSG00000022565.16	ENSMUST00000054449.14
ENSMUSG00000027002.14_848	chr2	80390043	80390145	-	introns	Nckap1	ENSMUSG00000027002.14	ENSMUST00000028386.12
ENSMUSG00000038497.8_3673	chr8	13342804	13342879	+	cds	Tmco3	ENSMUSG00000038497.8	ENSMUST00000045229.7
ENSMUSG00000041225.17_8119	chr18	6034467	6034553	-	cds	Arhgap12	ENSMUSG00000041225.17	ENSMUST00000182066.8
ENSMUSG00000036256.14_2220	chr5	77539138	77539214	-	introns	Igfbp7	ENSMUSG00000036256.14	ENSMUST00000046746.10
ENSMUSG00000031563.9_3749	chr8	48420579	48420643	-	introns	Wwc2	ENSMUSG00000031563.9	ENSMUST00000057561.9
ENSMUSG00000076433.5_5868	chr11	118224053	118224133	-	cds	Cep295nl	ENSMUSG00000076433.5	ENSMUST00000103024.4
ENSMUSG00000038587.11_4746	chr10	4306748	4306828	+	cds	Akap12	ENSMUSG00000038587.11	ENSMUST00000045730.7
ENSMUSG00000027329.10_1044	chr2	131021645	131021751	-	cds	Cenpb	ENSMUSG00000027329.10	ENSMUST00000089510.5
ENSMUSG00000022983.17_7552	chr16	90026756	90026835	-	cds	Scaf4	ENSMUSG00000022983.17	ENSMUST00000163419.9
ENSMUSG00000022994.10_7207	chr15	98491489	98491547	-	cds	Adcy6	ENSMUSG00000022994.10	ENSMUST00000096224.6
ENSMUSG00000022272.18_6857	chr15	25786077	25786133	+	cds	Myo10	ENSMUSG00000022272.18	ENSMUST00000110457.8
ENSMUSG00000027014.15_841	chr2	77734313	77734379	-	cds	Cwc22	ENSMUSG00000027014.15	ENSMUST00000111824.8
ENSMUSG00000004677.18_3810	chr8	71811675	71811738	+	cds	Myo9b	ENSMUSG00000004677.18	ENSMUST00000212935.2
ENSMUSG00000020863.16_5637	chr11	94187710	94187755	-	cds	Luc7l3	ENSMUSG00000020863.16	ENSMUST00000166312.8
ENSMUSG00000022817.16_7453	chr16	33685874	33685964	+	cds	Itgb5	ENSMUSG00000022817.16	ENSMUST00000115028.11
ENSMUSG00000035356.18_7510	chr16	55639930	55639993	-	cds	Nfkbiz	ENSMUSG00000035356.18	ENSMUST00000114458.8
ENSMUSG00000035649.18_1616	chr4	44931327	44931409	+	cds	Zcchc7	ENSMUSG00000035649.18	ENSMUST00000107824.9
ENSMUSG00000017774.20_5557	chr11	75553398	75553490	+	cds	Myo1c	ENSMUSG00000017774.20	ENSMUST00000102505.10
ENSMUSG00000090053.10_1641	chr4	57709984	57710062	+	cds	Pakap	ENSMUSG00000090053.10	ENSMUST00000102905.8
ENSMUSG00000046034.9_6874	chr15	27593188	27593250	-	introns	Otulin	ENSMUSG00000046034.9	ENSMUST00000228179.2
ENSMUSG00000028639.15_1770	chr4	119151401	119151440	-	cds	Ybx1	ENSMUSG00000028639.15	ENSMUST00000079644.13
ENSMUSG00000033335.18_4274	chr9	21385866	21385958	+	cds	Dnm2	ENSMUSG00000033335.18	ENSMUST00000165766.9
ENSMUSG00000029705.18_2506	chr5	136338601	136338665	-	cds	Cux1	ENSMUSG00000029705.18	ENSMUST00000004097.16
ENSMUSG00000028106.14_1414	chr3	95673001	95673082	-	cds	Rprd2	ENSMUSG00000028106.14	ENSMUST00000200164.5
ENSMUSG00000038384.17_2404	chr5	123298863	123298989	+	cds	Setd1b	ENSMUSG00000038384.17	ENSMUST00000174836.8
ENSMUSG00000001506.11_5644	chr11	94831544	94831598	+	cds	Col1a1	ENSMUSG00000001506.11	ENSMUST00000001547.8
ENSMUSG00000117975.2_8871	chr19	47886032	47886115	-	cds	Itprip	ENSMUSG00000117975.2	ENSMUST00000095998.7
ENSMUSG00000022475.20_7194	chr15	97705570	97705649	-	cds	Hdac7	ENSMUSG00000022475.20	ENSMUST00000079838.14
ENSMUSG00000026193.16_163	chr1	71638518	71638554	-	cds	Fn1	ENSMUSG00000026193.16	ENSMUST00000188894.7
ENSMUSG00000020668.11_5916	chr12	3417316	3417401	+	cds	Kif3c	ENSMUSG00000020668.11	ENSMUST00000220210.2
ENSMUSG00000062078.16_7637	chr17	10537657	10537720	-	cds	Qk	ENSMUSG00000062078.16	ENSMUST00000233645.2
ENSMUSG00000024544.10_8492	chr18	68277500	68277569	+	introns	Ldlrad4	ENSMUSG00000024544.10	ENSMUST00000063775.5
ENSMUSG00000068823.11_1442	chr3	102936150	102936225	+	fiveUTRs	Csde1	ENSMUSG00000068823.11	ENSMUST00000029446.13
ENSMUSG00000027364.15_1012	chr2	126584351	126584457	-	introns	Usp50	ENSMUSG00000027364.15	ENSMUST00000136319.8
ENSMUSG00000001918.18_3092	chr7	16529834	16529909	+	cds	Slc1a5	ENSMUSG00000001918.18	ENSMUST00000108496.9
ENSMUSG00000057738.15_694	chr2	29920012	29920074	+	cds	Sptan1	ENSMUSG00000057738.15	ENSMUST00000113719.9
ENSMUSG00000024851.15_8565	chr19	4161090	4161190	+	cds	Pitpnm1	ENSMUSG00000024851.15	ENSMUST00000049658.14
ENSMUSG00000089762.4_706	chr2	30363054	30363129	-	cds	Ier5l	ENSMUSG00000089762.4	ENSMUST00000065134.4
ENSMUSG00000003344.15_5000	chr10	80491653	80491733	-	introns	Btbd2	ENSMUSG00000003344.15	ENSMUST00000126980.8
ENSMUSG00000024087.5_8056	chr17	80020810	80020893	-	cds	Cyp1b1	ENSMUSG00000024087.5	ENSMUST00000234927.2
ENSMUSG00000003360.16_7216	chr15	98549799	98549878	-	cds	Ddx23	ENSMUSG00000003360.16	ENSMUST00000003450.15
ENSMUSG00000043903.5_4136	chr8	122991358	122991467	+	cds	Zfp469	ENSMUSG00000043903.5	ENSMUST00000187142.3
ENSMUSG00000035900.19_7139	chr15	86009390	86009458	+	cds	Gramd4	ENSMUSG00000035900.19	ENSMUST00000088931.10
ENSMUSG00000054364.6_5925	chr12	8549402	8549496	-	cds	Rhob	ENSMUSG00000054364.6	ENSMUST00000067384.6
ENSMUSG00000024271.9_8156	chr18	24755178	24755286	+	cds	Elp2	ENSMUSG00000024271.9	ENSMUST00000234266.2
ENSMUSG00000020032.15_5049	chr10	84210271	84210336	-	cds	Nuak1	ENSMUSG00000020032.15	ENSMUST00000020220.15
ENSMUSG00000022346.18_6943	chr15	61859356	61859434	+	cds	Myc	ENSMUSG00000022346.18	ENSMUST00000022971.8
ENSMUSG00000036792.13_783	chr2	48952668	48952757	+	fiveUTRs	Mbd5	ENSMUSG00000036792.13	ENSMUST00000112745.8
ENSMUSG00000026926.15_640	chr2	26281878	26281967	+	cds	Pmpca	ENSMUSG00000026926.15	ENSMUST00000076431.13
ENSMUSG00000022443.18_7041	chr15	77658232	77658259	-	cds	Myh9	ENSMUSG00000022443.18	ENSMUST00000016771.13
ENSMUSG00000051339.11_2322	chr5	113270999	113271056	-	introns	2900026A02Rik	ENSMUSG00000051339.11	ENSMUST00000212276.2
ENSMUSG00000043079.18_8448	chr18	60736012	60736111	-	cds	Synpo	ENSMUSG00000043079.18	ENSMUST00000097566.10
ENSMUSG00000028911.17_1832	chr4	131627701	131627783	+	cds	Srsf4	ENSMUSG00000028911.17	ENSMUST00000053819.6
ENSMUSG00000024163.18_7698	chr17	25125783	25125856	-	cds	Mapk8ip3	ENSMUSG00000024163.18	ENSMUST00000146923.8
ENSMUSG00000034525.8_6403	chr13	70733233	70733326	-	threeUTRs	Ice1	ENSMUSG00000034525.8	ENSMUST00000222274.2
ENSMUSG00000026790.20_684	chr2	29804774	29804844	+	cds	Odf2	ENSMUSG00000026790.20	ENSMUST00000113767.8
ENSMUSG00000025764.15_1282	chr3	41559283	41559363	+	cds	Jade1	ENSMUSG00000025764.15	ENSMUST00000026865.15
ENSMUSG00000038244.15_3469	chr7	111908699	111908735	+	cds	Mical2	ENSMUSG00000038244.15	ENSMUST00000050149.12
ENSMUSG00000016664.17_7132	chr15	83272756	83272837	-	cds	Pacsin2	ENSMUSG00000016664.17	ENSMUST00000171436.8
ENSMUSG00000022801.14_7444	chr16	32743976	32744052	+	introns	Lrch3	ENSMUSG00000022801.14	ENSMUST00000023491.13
ENSMUSG00000024163.18_7701	chr17	25142799	25142857	-	cds	Mapk8ip3	ENSMUSG00000024163.18	ENSMUST00000146923.8
ENSMUSG00000089824.11_1125	chr2	155938987	155939058	-	cds	Gm28036	ENSMUSG00000089824.11	ENSMUST00000127956.9
ENSMUSG00000066406.17_3350	chr7	75380270	75380328	+	cds	Akap13	ENSMUSG00000066406.17	ENSMUST00000166315.7
ENSMUSG00000026516.9_489	chr1	180918741	180918797	-	threeUTRs	Nvl	ENSMUSG00000026516.9	ENSMUST00000027797.9
ENSMUSG00000049600.9_3072	chr7	12741571	12741657	-	cds	Zbtb45	ENSMUSG00000049600.9	ENSMUST00000210282.2
ENSMUSG00000045205.17_1560	chr4	11317092	11317175	-	cds	Dpy19l4	ENSMUSG00000045205.17	ENSMUST00000084892.12
ENSMUSG00000025337.11_2465	chr5	130277172	130277221	-	cds	Sbds	ENSMUSG00000025337.11	ENSMUST00000026387.11
ENSMUSG00000056427.11_5331	chr11	35239324	35239382	+	introns	Slit3	ENSMUSG00000056427.11	ENSMUST00000069837.4
ENSMUSG00000025223.16_8831	chr19	46021644	46021718	-	cds	Ldb1	ENSMUSG00000025223.16	ENSMUST00000156585.9
ENSMUSG00000017466.10_5862	chr11	118223953	118224030	-	cds	Cep295nl	ENSMUSG00000017466.10	ENSMUST00000103024.4
ENSMUSG00000034342.10_4354	chr9	44090289	44090357	-	introns	Cbl	ENSMUSG00000034342.10	ENSMUST00000206720.2
ENSMUSG00000071054.13_7976	chr17	56908245	56908323	+	cds	Safb	ENSMUSG00000071054.13	ENSMUST00000182533.8
ENSMUSG00000038126.18_2428	chr5	124409678	124409746	-	threeUTRs	Mphosph9	ENSMUSG00000038126.18	ENSMUST00000147737.8
ENSMUSG00000036097.9_8821	chr19	44923730	44923810	+	cds	Slf2	ENSMUSG00000036097.9	ENSMUST00000096053.5
ENSMUSG00000024639.6_8738	chr19	16196958	16197038	+	cds	Gnaq	ENSMUSG00000024639.6	ENSMUST00000025541.6
ENSMUSG00000026193.16_170	chr1	71648687	71648749	-	cds	Fn1	ENSMUSG00000026193.16	ENSMUST00000188894.7
ENSMUSG00000028128.14_1486	chr3	121518414	121518474	+	introns	F3	ENSMUSG00000028128.14	ENSMUST00000029771.13
ENSMUSG00000040274.12_2034	chr5	3512556	3512645	+	introns	Cdk6	ENSMUSG00000040274.12	ENSMUST00000165117.8
ENSMUSG00000039199.7_3950	chr8	106210353	106210415	-	cds	Zdhhc1	ENSMUSG00000039199.7	ENSMUST00000212303.2
ENSMUSG00000026790.20_685	chr2	29810838	29810898	+	cds	Odf2	ENSMUSG00000026790.20	ENSMUST00000113767.8
ENSMUSG00000042256.6_7890	chr17	42714585	42714666	+	introns	Ptchd4	ENSMUSG00000042256.6	ENSMUST00000048691.6
ENSMUSG00000024097.12_8059	chr17	80511742	80511776	-	cds	Srsf7	ENSMUSG00000024097.12	ENSMUST00000063417.11
ENSMUSG00000042496.19_4318	chr9	31236985	31237074	+	cds	Prdm10	ENSMUSG00000042496.19	ENSMUST00000117389.8
ENSMUSG00000038291.17_3740	chr8	46550685	46550780	-	introns	Snx25	ENSMUSG00000038291.17	ENSMUST00000170416.8
ENSMUSG00000034460.10_6018	chr12	73159226	73159296	-	cds	Six4	ENSMUSG00000034460.10	ENSMUST00000043208.8
ENSMUSG00000014074.18_7436	chr16	32104266	32104363	+	cds	Rnf168	ENSMUSG00000014074.18	ENSMUST00000014218.15
ENSMUSG00000015143.16_6044	chr12	80222930	80222993	-	cds	Actn1	ENSMUSG00000015143.16	ENSMUST00000021554.16
[truncated: 6,911 more rows]
