# Supplementary material for: PDGFRα signaling regulates Srsf3 transcript binding to affect PI3K signaling and endosomal trafficking
Source: eLife. 2024 Dec 4;13:RP98531. doi: 10.7554/eLife.98531 (PMC11616996; doi:10.7554/eLife.98531)
Supplement: Figure 4—source data 1. [file elife-98531-fig4-data1.xlsx]

## Sheet: sc vs sh -PDGF Matt features
FEATURE	ns_N_DATAPOINTS	ns_N_NA	ns_MEAN	ns_MEDIAN	scr_included_N_DATAPOINTS	scr_included_N_NA	scr_included_MEAN	scr_included_MEDIAN	scr_skipped_N_DATAPOINTS	scr_skipped_N_NA	scr_skipped_MEAN	scr_skipped_MEDIAN	PVAL_MANN_WHITNEY_U_TEST_ns_VS_scr_included	QUAL_MANN_WHITNEY_U_TEST_ns_VS_scr_included	PVAL_MANN_WHITNEY_U_TEST_ns_VS_scr_skipped	QUAL_MANN_WHITNEY_U_TEST_ns_VS_scr_skipped	PVAL_MANN_WHITNEY_U_TEST_scr_included_VS_scr_skipped	QUAL_MANN_WHITNEY_U_TEST_scr_included_VS_scr_skipped
EXON_LENGTH	31577	0	150.327	117	715	0	217.701	139	454	0	145.925	105	3.90234111836118e-16	*** : ns < scr_included	7.84045220898439e-06	*** : ns > scr_skipped	1.61020270149821e-15	*** : scr_included > scr_skipped
UPEXON_MEDIANLENGTH	31577	0	156.045	123	715	0	159.731	126	454	0	156.346	129	0.0392521	* : ns < scr_included	0.0163453	* : ns < scr_skipped	0.553007	scr_included = scr_skipped
DOEXON_MEDIANLENGTH	31577	0	264.669	130	715	0	260.792	133	454	0	289.796	137.5	0.12004	ns = scr_included	0.0509715	ns = scr_skipped	0.527729	scr_included = scr_skipped
RATIO_UPEXON_EXON_LENGTH	31577	0	1.53122	1.05147	715	0	1.35309	0.933333	454	0	1.88791	1.27921	1.14854806091304e-06	*** : ns > scr_included	1.00325349516168e-06	*** : ns < scr_skipped	1.25575785083166e-10	*** : scr_included < scr_skipped
RATIO_DOEXON_EXON_LENGTH	31577	0	2.56279	1.13793	715	0	2.06694	1.04651	454	0	3.41647	1.35503	2.52224412952553e-05	*** : ns > scr_included	4.94824916192622e-05	*** : ns < scr_skipped	2.43705623422955e-08	*** : scr_included < scr_skipped
UPINTRON_MEDIANLENGTH	31577	0	5123.78	1696	715	0	5571.4	1858	454	0	6367.17	1926.5	0.166166	ns = scr_included	0.0323584	* : ns < scr_skipped	0.356155	scr_included = scr_skipped
DOINTRON_MEDIANLENGTH	31577	0	4395.49	1602	715	0	4446.6	1488	454	0	5420.02	1945	0.742569	ns = scr_included	0.00586004	** : ns < scr_skipped	0.0176739	* : scr_included < scr_skipped
RATIO_UPINTRON_EXON_LENGTH	31577	0	52.1498	14.2414	715	0	56.2316	12.3788	454	0	67.6914	19.4509	0.0203753	* : ns < scr_included	0.000135796	*** : ns < scr_skipped	1.05835036909164e-05	*** : scr_included < scr_skipped
RATIO_DOINTRON_EXON_LENGTH	31577	0	45.3719	13.3441	715	0	47.1875	10.6364	454	0	57.9147	20.0408	0.000150759	*** : ns < scr_included	6.16003769116361e-06	*** : ns < scr_skipped	1.50583436421951e-08	*** : scr_included < scr_skipped
EXON_GCC	31577	0	0.509415	0.512195	715	0	0.53221	0.534351	454	0	0.499009	0.5	1.21711075761044e-12	*** : ns < scr_included	0.00610334	** : ns > scr_skipped	4.38358529590941e-11	*** : scr_included > scr_skipped
UPINTRON_GCC	31577	0	0.461156	0.45118	715	0	0.468106	0.459806	454	0	0.457697	0.443661	0.00583381	** : ns < scr_included	0.174248	ns = scr_skipped	0.00714088	** : scr_included > scr_skipped
UPEXON_GCC	31577	0	0.533957	0.53012	715	0	0.549328	0.546512	454	0	0.545445	0.538462	3.93440474978566e-06	*** : ns < scr_included	0.0189943	* : ns < scr_skipped	0.312583	scr_included = scr_skipped
DOINTRON_GCC	31577	0	0.45376	0.44606	715	0	0.462127	0.455253	454	0	0.4475	0.435108	0.00543097	** : ns < scr_included	0.0113361	* : ns > scr_skipped	0.000363345	*** : scr_included > scr_skipped
DOEXON_GCC	31577	0	0.499341	0.503074	715	0	0.512558	0.517766	454	0	0.492769	0.493617	3.97971579875551e-06	*** : ns < scr_included	0.0644318	ns = scr_skipped	9.41215048799332e-06	*** : scr_included > scr_skipped
RATIO_UPEXON_EXON_GCC	31577	0	1.06553	1.02462	715	0	1.04872	1.01178	454	0	1.11285	1.06253	0.11698	ns = scr_included	4.24224106996532e-05	*** : ns < scr_skipped	2.33613191978854e-05	*** : scr_included < scr_skipped
RATIO_UPINTRON_EXON_GCC	31577	0	0.916126	0.899661	715	0	0.888916	0.87584	454	0	0.928546	0.898559	3.86044317484538e-07	*** : ns > scr_included	0.168634	ns = scr_skipped	2.26160289887883e-05	*** : scr_included < scr_skipped
RATIO_DOINTRON_EXON_GCC	31577	0	0.901899	0.88849	715	0	0.877413	0.856179	454	0	0.907436	0.901838	1.08393814755433e-07	*** : ns > scr_included	0.212234	ns = scr_skipped	2.19629189002036e-05	*** : scr_included < scr_skipped
RATIO_DOEXON_EXON_GCC	31577	0	0.993981	0.979974	715	0	0.975767	0.962165	454	0	1.00244	0.982777	0.00302395	** : ns > scr_included	0.28853	ns = scr_skipped	0.00764901	** : scr_included < scr_skipped
SF1_HIGHESTSCORE_3SS_UPINTRON	31577	0	-6.17611	-6.17225	715	0	-6.18537	-6.27371	454	0	-6.21674	-6.1683	0.578938	ns = scr_included	0.565584	ns = scr_skipped	0.946782	scr_included = scr_skipped
SF1_HIGHESTSCORE_3SS_DOINTRON	31576	1	-6.15459	-6.1683	715	0	-6.12152	-6.15674	454	0	-6.05272	-6.1161	0.288145	ns = scr_included	0.0705082	ns = scr_skipped	0.429865	scr_included = scr_skipped
UP_5SS_20INT10EX_GCC	31577	0	0.510645	0.5	715	0	0.522681	0.533333	454	0	0.528781	0.533333	0.0171082	* : ns < scr_included	0.00615625	** : ns < scr_skipped	0.463085	scr_included = scr_skipped
GCC_3SS_20INT10EX	31577	0	0.447697	0.466667	715	0	0.468205	0.466667	454	0	0.44207	0.433333	5.26426333926267e-05	*** : ns < scr_included	0.1833	ns = scr_skipped	0.00023825	*** : scr_included > scr_skipped
GCC_5SS_20INT10EX	31577	0	0.481159	0.5	715	0	0.498182	0.5	454	0	0.474816	0.466667	0.000879618	*** : ns < scr_included	0.114406	ns = scr_skipped	0.000893944	*** : scr_included > scr_skipped
DO_3SS_20INT10EX_GCC	31577	0	0.445656	0.433333	715	0	0.458951	0.466667	454	0	0.439537	0.433333	0.0014741	** : ns < scr_included	0.232735	ns = scr_skipped	0.00291066	** : scr_included > scr_skipped
MAXENTSCR_HSAMODEL_UPSTRM_5SS	31577	0	8.53651	8.89	715	0	8.61324	8.83	454	0	8.43057	8.82	0.983923	ns = scr_included	0.258614	ns = scr_skipped	0.376175	scr_included = scr_skipped
MAXENTSCR_HSAMODEL_3SS	31577	0	-1.51591	-0.22	715	0	-2.37892	-1.24	454	0	-1.12786	1.955	0.00999444	** : ns > scr_included	0.631603	ns = scr_skipped	0.0517674	scr_included = scr_skipped
MAXENTSCR_HSAMODEL_5SS	31577	0	-3.7022	0.05	715	0	-3.80985	0.43	454	0	-4.63557	-7.53	0.576786	ns = scr_included	0.0298034	* : ns > scr_skipped	0.179237	scr_included = scr_skipped
MAXENTSCR_HSAMODEL_DOWNSTRM_3SS	31577	0	8.73934	8.93	715	0	8.80499	9.02	454	0	8.66724	9.04	0.369913	ns = scr_included	0.963677	ns = scr_skipped	0.620256	scr_included = scr_skipped
DIFF_MAXENTSCR_HSAMODEL_3SS_VS_DOWNSTRM_3SS	31577	0	-10.2552	-9.13	715	0	-11.1839	-10.48	454	0	-9.7951	-7.25	0.0225866	* : ns > scr_included	0.533843	ns = scr_skipped	0.0619721	scr_included = scr_skipped
DIFF_MAXENTSCR_HSAMODEL_5SS_VS_UPSTRM_5SS	31577	0	-12.2387	-8.64	715	0	-12.4231	-9.34	454	0	-13.0661	-15.135	0.572954	ns = scr_included	0.128663	ns = scr_skipped	0.387361	scr_included = scr_skipped
DIST_FROM_MAXBP_TO_3SS_UPINTRON	31493	84	54.9779	37	711	4	56.0717	41	453	1	54.9051	43	0.168077	ns = scr_included	0.254445	ns = scr_skipped	0.995647	scr_included = scr_skipped
SCORE_FOR_MAXBP_SEQ_UPINTRON	31493	84	1.03697	1.07646	711	4	1.04849	1.11796	453	1	1.07226	1.04093	0.565093	ns = scr_included	0.656057	ns = scr_skipped	0.991796	scr_included = scr_skipped
PYRIMIDINECONT_MAXBP_UPINTRON	31493	84	0.691033	0.6875	711	4	0.693554	0.694444	453	1	0.703867	0.705882	0.504503	ns = scr_included	0.0175489	* : ns < scr_skipped	0.133859	scr_included = scr_skipped
POLYPYRITRAC_OFFSET_MAXBP_UPINTRON	31493	84	4.38348	2	711	4	4.95359	2	453	1	4.22517	2	0.866435	ns = scr_included	0.63211	ns = scr_skipped	0.64026	scr_included = scr_skipped
POLYPYRITRAC_LEN_MAXBP_UPINTRON	31493	84	15.2043	13	711	4	17.1153	14	453	1	17.0088	14	4.75768130204973e-05	*** : ns < scr_included	0.000916948	*** : ns < scr_skipped	0.915147	scr_included = scr_skipped
POLYPYRITRAC_SCORE_MAXBP_UPINTRON	31493	84	28.6504	25	711	4	31.7426	27	453	1	32.3974	27	0.00102894	** : ns < scr_included	0.000405871	*** : ns < scr_skipped	0.458365	scr_included = scr_skipped
BPSCORE_MAXBP_UPINTRON	31493	84	1.07907	1.143	711	4	1.04799	1.15651	453	1	1.11533	1.19381	0.693621	ns = scr_included	0.289204	ns = scr_skipped	0.529031	scr_included = scr_skipped
NUM_PREDICTED_BPS_UPINTRON	31493	84	3.15013	3	711	4	3.03797	3	453	1	3.30684	3	0.120694	ns = scr_included	0.11316	ns = scr_skipped	0.0262307	* : scr_included < scr_skipped
MEDIAN_DIST_FROM_BP_TO_3SS_UPINTRON	31493	84	61.7187	54	711	4	64.4845	58	453	1	65.0916	59	0.0103935	* : ns < scr_included	0.00441832	** : ns < scr_skipped	0.561019	scr_included = scr_skipped
MEDIAN_SCORE_FOR_BPSEQ_UPINTRON	31493	84	0.207939	0.222361	711	4	0.207989	0.223452	453	1	0.211639	0.328114	0.826097	ns = scr_included	0.766921	ns = scr_skipped	0.916467	scr_included = scr_skipped
MEDIAN_PYRIMIDINECONT_UPINTRON	31493	84	0.644058	0.637363	711	4	0.644762	0.642857	453	1	0.656262	0.65	0.621327	ns = scr_included	0.0129193	* : ns < scr_skipped	0.0987388	scr_included = scr_skipped
MEDIAN_POLYPYRITRAC_OFFSET_UPINTRON	31493	84	7.35994	4	711	4	7.94515	4	453	1	6.93488	4	0.903196	ns = scr_included	0.0705945	ns = scr_skipped	0.182921	scr_included = scr_skipped
MEDIAN_POLYPYRITRAC_LEN_UPINTRON	31493	84	14.7935	13	711	4	16.2166	14	453	1	16.2881	14	0.000484565	*** : ns < scr_included	0.00962123	** : ns < scr_skipped	0.907718	scr_included = scr_skipped
MEDIAN_POLYPYRITRAC_SCORE_UPINTRON	31493	84	27.6523	24	711	4	29.8945	25	453	1	30.6987	25	0.00332771	** : ns < scr_included	0.0128873	* : ns < scr_skipped	0.877709	scr_included = scr_skipped
MEDIAN_BPSCORE_UPINTRON	31493	84	0.430318	0.583148	711	4	0.39028	0.621063	453	1	0.481752	0.648736	0.658839	ns = scr_included	0.0871705	ns = scr_skipped	0.295403	scr_included = scr_skipped
DIST_FROM_MAXBP_TO_3SS_DOINTRON	31520	57	53.2054	34	712	3	49.5913	32	454	0	53.4648	34	0.0737237	ns = scr_included	0.590474	ns = scr_skipped	0.111601	scr_included = scr_skipped
SCORE_FOR_MAXBP_SEQ_DOINTRON	31520	57	1.08926	1.11235	712	3	1.06267	1.09791	454	0	1.17403	1.18559	0.629154	ns = scr_included	0.135183	ns = scr_skipped	0.138921	scr_included = scr_skipped
PYRIMIDINECONT_MAXBP_DOINTRON	31520	57	0.706528	0.705882	712	3	0.713333	0.714286	454	0	0.706555	0.700877	0.14881	ns = scr_included	0.975378	ns = scr_skipped	0.331707	scr_included = scr_skipped
POLYPYRITRAC_OFFSET_MAXBP_DOINTRON	31520	57	3.94892	2	712	3	3.79635	1.5	454	0	3.88987	1	0.443893	ns = scr_included	0.568027	ns = scr_skipped	0.974403	scr_included = scr_skipped
POLYPYRITRAC_LEN_MAXBP_DOINTRON	31520	57	15.4503	14	712	3	15.5716	14	454	0	15.8128	14	0.152687	ns = scr_included	0.522429	ns = scr_skipped	0.164083	scr_included = scr_skipped
POLYPYRITRAC_SCORE_MAXBP_DOINTRON	31520	57	29.5206	26	712	3	29.198	27	454	0	30.3722	26	0.484316	ns = scr_included	0.549688	ns = scr_skipped	0.392481	scr_included = scr_skipped
BPSCORE_MAXBP_DOINTRON	31520	57	1.13776	1.18389	712	3	1.14041	1.20667	454	0	1.1762	1.25665	0.668134	ns = scr_included	0.0510981	ns = scr_skipped	0.235138	scr_included = scr_skipped
NUM_PREDICTED_BPS_DOINTRON	31520	57	3.2691	3	712	3	3.25702	3	454	0	3.37004	3	0.886087	ns = scr_included	0.21204	ns = scr_skipped	0.356076	scr_included = scr_skipped
MEDIAN_DIST_FROM_BP_TO_3SS_DOINTRON	31520	57	60.5704	52	712	3	58.5316	50	454	0	61.924	55	0.204292	ns = scr_included	0.220799	ns = scr_skipped	0.0674893	scr_included = scr_skipped
MEDIAN_SCORE_FOR_BPSEQ_DOINTRON	31520	57	0.244908	0.268047	712	3	0.290519	0.310427	454	0	0.37322	0.356649	0.232169	ns = scr_included	0.0172936	* : ns < scr_skipped	0.26451	scr_included = scr_skipped
MEDIAN_PYRIMIDINECONT_DOINTRON	31520	57	0.654971	0.649123	712	3	0.658807	0.655172	454	0	0.649151	0.644009	0.160001	ns = scr_included	0.235251	ns = scr_skipped	0.0661279	scr_included = scr_skipped
MEDIAN_POLYPYRITRAC_OFFSET_DOINTRON	31520	57	6.68975	4	712	3	7.01334	4	454	0	6.54626	4	0.414217	ns = scr_included	0.540427	ns = scr_skipped	0.322946	scr_included = scr_skipped
MEDIAN_POLYPYRITRAC_LEN_DOINTRON	31520	57	15.0235	13	712	3	15.276	14	454	0	15.0782	13	0.223375	ns = scr_included	0.430868	ns = scr_skipped	0.160937	scr_included = scr_skipped
MEDIAN_POLYPYRITRAC_SCORE_DOINTRON	31520	57	28.3952	25	712	3	28.6433	26	454	0	28.6883	25	0.143613	ns = scr_included	0.558743	ns = scr_skipped	0.178454	scr_included = scr_skipped
MEDIAN_BPSCORE_DOINTRON	31520	57	0.49918	0.630299	712	3	0.49785	0.603028	454	0	0.537679	0.629321	0.967911	ns = scr_included	0.226412	ns = scr_skipped	0.367749	scr_included = scr_skipped
MEDIAN_TR_LENGTH	31577	0	52704.4	28038	715	0	52654.2	26993	454	0	57241.8	30831.5	0.117951	ns = scr_included	0.106187	ns = scr_skipped	0.0245225	* : scr_included < scr_skipped
MEDIAN_EXON_NUMBER	31577	0	13.5816	10	715	0	12.5301	9.5	454	0	12.1718	8.5	0.0152066	* : ns > scr_included	0.00094009	*** : ns > scr_skipped	0.298608	scr_included = scr_skipped
EXON_MEDIANRELATIVERANK	31577	0	0.552425	0.550505	715	0	0.555059	0.55	454	0	0.572004	0.583333	0.814181	ns = scr_included	0.114293	ns = scr_skipped	0.270032	scr_included = scr_skipped
EXON_MEDIANRELATIVERANK_3BINS	31577	0	2.17221	2	715	0	2.18042	2	454	0	2.20485	2	0.774019	ns = scr_included	0.345965	ns = scr_skipped	0.573558	scr_included = scr_skipped
EXON_MEDIANRELATIVERANK_5BINS	31577	0	3.26301	3	715	0	3.27413	3	454	0	3.34141	3	0.825633	ns = scr_included	0.158812	ns = scr_skipped	0.321286	scr_included = scr_skipped
EXON_MEDIANRELATIVERANK_10BINS	31577	0	6.05719	6	715	0	6.07692	6	454	0	6.22907	6	0.853447	ns = scr_included	0.129963	ns = scr_skipped	0.277618	scr_included = scr_skipped
NTRS_ALL_FOR_GENE	31577	0	8.54727	7	715	0	10.0741	8	454	0	10.2445	9	1.51552404453876e-11	*** : ns < scr_included	1.6790116763141e-10	*** : ns < scr_skipped	0.436302	scr_included = scr_skipped
PROP_FIRST_EXON	31577	0	0.0472785	0	715	0	0.0433423	0	454	0	0.0347454	0	0.776123	ns = scr_included	0.104244	ns = scr_skipped	0.137348	scr_included = scr_skipped
PROP_LAST_EXON	31577	0	0.061847	0	715	0	0.0606677	0	454	0	0.0599128	0	0.297107	ns = scr_included	0.618975	ns = scr_skipped	0.807387	scr_included = scr_skipped
PROP_INTERNAL_EXON	31577	0	0.895013	1	715	0	0.900611	1	454	0	0.909771	1	0.860874	ns = scr_included	0.259494	ns = scr_skipped	0.446814	scr_included = scr_skipped
PROP_EXON_IN_UTR	31577	0	0.124805	0	715	0	0.138377	0	454	0	0.146302	0	0.0138825	* : ns < scr_included	0.0088487	** : ns < scr_skipped	0.601257	scr_included = scr_skipped

## Sheet: -PDGF vs +PDGF Matt features
FEATURE	both_N_DATAPOINTS	both_N_NA	both_MEAN	both_MEDIAN	neither_N_DATAPOINTS	neither_N_NA	neither_MEAN	neither_MEDIAN	stim_N_DATAPOINTS	stim_N_NA	stim_MEAN	stim_MEDIAN	unstim_N_DATAPOINTS	unstim_N_NA	unstim_MEAN	unstim_MEDIAN	PVAL_MANN_WHITNEY_U_TEST_both_VS_neither	QUAL_MANN_WHITNEY_U_TEST_both_VS_neither	PVAL_MANN_WHITNEY_U_TEST_both_VS_stim	QUAL_MANN_WHITNEY_U_TEST_both_VS_stim	PVAL_MANN_WHITNEY_U_TEST_both_VS_unstim	QUAL_MANN_WHITNEY_U_TEST_both_VS_unstim	PVAL_MANN_WHITNEY_U_TEST_neither_VS_stim	QUAL_MANN_WHITNEY_U_TEST_neither_VS_stim	PVAL_MANN_WHITNEY_U_TEST_neither_VS_unstim	QUAL_MANN_WHITNEY_U_TEST_neither_VS_unstim	PVAL_MANN_WHITNEY_U_TEST_stim_VS_unstim	QUAL_MANN_WHITNEY_U_TEST_stim_VS_unstim
EXON_LENGTH	33	0	497.788	172	1725	0	176.657	117	30	0	236.133	105	29	0	143	125	0.000429211	*** : both > neither	0.00269644	** : both > stim	0.00619736	** : both > unstim	0.216289	neither = stim	0.694178	neither = unstim	0.632904	stim = unstim
UPEXON_MEDIANLENGTH	33	0	186.091	117	1725	0	161.463	127	30	0	167.617	113	29	0	132.448	124	0.996409	both = neither	0.83642	both = stim	0.804936	both = unstim	0.796118	neither = stim	0.700196	neither = unstim	0.927498	stim = unstim
DOEXON_MEDIANLENGTH	33	0	272.379	127	1725	0	264.131	133	30	0	301.8	140.5	29	0	257.241	137	0.569031	both = neither	0.746342	both = stim	0.437699	both = unstim	0.978257	neither = stim	0.690497	neither = unstim	0.808311	stim = unstim
RATIO_UPEXON_EXON_LENGTH	33	0	1.49438	0.575377	1725	0	1.63404	1.03472	30	0	1.95885	1.02195	29	0	1.55761	1.21386	0.0130661	* : both < neither	0.0580907	both = stim	0.064301	both = unstim	0.725153	neither = stim	0.600879	neither = unstim	0.993998	stim = unstim
RATIO_DOEXON_EXON_LENGTH	33	0	1.75314	0.8125	1725	0	2.62567	1.15217	30	0	3.35359	1.20166	29	0	2.67148	1.14563	0.0131425	* : both < neither	0.0316755	* : both < stim	0.0260283	* : both < unstim	0.681476	neither = stim	0.429705	neither = unstim	0.874468	stim = unstim
UPINTRON_MEDIANLENGTH	33	0	3181.7	1492	1725	0	6153.88	1961	30	0	4740.9	1513.5	29	0	4937.91	1229	0.675049	both = neither	0.917788	both = stim	0.977489	both = unstim	0.791638	neither = stim	0.722234	neither = unstim	0.957678	stim = unstim
DOINTRON_MEDIANLENGTH	33	0	2078.36	1040	1725	0	5383.43	1701	30	0	6773.1	1876.75	29	0	3657.86	1242	0.053696	both = neither	0.103221	both = stim	0.433626	both = unstim	0.652799	neither = stim	0.455178	neither = unstim	0.330665	stim = unstim
RATIO_UPINTRON_EXON_LENGTH	33	0	18.0778	5.78947	1725	0	65.7038	16.0122	30	0	56.7532	14.9818	29	0	56.3181	16.5844	0.0127088	* : both < neither	0.147416	both = stim	0.0730269	both = unstim	0.908147	neither = stim	0.894265	neither = unstim	0.862624	stim = unstim
RATIO_DOINTRON_EXON_LENGTH	33	0	13.2515	7.48182	1725	0	60.3104	14.2818	30	0	92.0113	13.3716	29	0	34.6652	11.6378	0.00115981	** : both < neither	0.0117874	* : both < stim	0.0361507	* : both < unstim	0.604703	neither = stim	0.780997	neither = unstim	0.455787	stim = unstim
EXON_GCC	33	0	0.56879	0.582677	1725	0	0.515055	0.51495	30	0	0.527429	0.53825	29	0	0.567314	0.578652	0.000150939	*** : both > neither	0.0323528	* : both > stim	0.726181	both = unstim	0.435057	neither = stim	0.000472982	*** : neither < unstim	0.0632589	stim = unstim
UPINTRON_GCC	33	0	0.485784	0.489954	1725	0	0.462173	0.451156	30	0	0.502823	0.479897	29	0	0.495087	0.497995	0.0373948	* : both > neither	0.98353	both = stim	0.611515	both = unstim	0.0639711	neither = stim	0.0407237	* : neither < unstim	0.827286	stim = unstim
UPEXON_GCC	33	0	0.594588	0.582222	1725	0	0.546929	0.545455	30	0	0.558332	0.532489	29	0	0.565798	0.56383	0.00495717	** : both > neither	0.0661592	both = stim	0.191864	both = unstim	0.865529	neither = stim	0.31416	neither = unstim	0.480778	stim = unstim
DOINTRON_GCC	33	0	0.488966	0.499838	1725	0	0.45442	0.445373	30	0	0.476199	0.479307	29	0	0.492535	0.493835	0.0170456	* : both > neither	0.439493	both = stim	0.971864	both = unstim	0.122182	neither = stim	0.010561	* : neither < unstim	0.338254	stim = unstim
DOEXON_GCC	33	0	0.532685	0.509259	1725	0	0.506288	0.509259	30	0	0.524463	0.543421	29	0	0.529733	0.554745	0.103172	both = neither	0.994508	both = stim	0.815872	both = unstim	0.165144	neither = stim	0.0784386	neither = unstim	0.524229	stim = unstim
RATIO_UPEXON_EXON_GCC	33	0	1.06243	1.03645	1725	0	1.0805	1.03333	30	0	1.07586	1.10127	29	0	1.00621	0.984126	0.61083	both = neither	0.570416	both = stim	0.384373	both = unstim	0.808344	neither = stim	0.0958801	neither = unstim	0.196395	stim = unstim
RATIO_UPINTRON_EXON_GCC	33	0	0.871434	0.852519	1725	0	0.908022	0.889004	30	0	0.965369	0.916098	29	0	0.872446	0.882779	0.0503912	both = neither	0.041792	* : both < stim	0.633785	both = unstim	0.186103	neither = stim	0.188679	neither = unstim	0.0566549	stim = unstim
RATIO_DOINTRON_EXON_GCC	33	0	0.868659	0.831879	1725	0	0.892826	0.880509	30	0	0.923639	0.87147	29	0	0.869468	0.847445	0.101971	both = neither	0.112363	both = stim	0.474543	both = unstim	0.415544	neither = stim	0.455737	neither = unstim	0.330665	stim = unstim
RATIO_DOEXON_EXON_GCC	33	0	0.951868	0.951244	1725	0	0.996984	0.979021	30	0	1.02249	1.03731	29	0	0.939615	0.931591	0.0658497	both = neither	0.125514	both = stim	0.933035	both = unstim	0.552538	neither = stim	0.0658173	neither = unstim	0.0798572	stim = unstim
SF1_HIGHESTSCORE_3SS_UPINTRON	33	0	-5.98581	-5.78003	1725	0	-6.15605	-6.1683	30	0	-6.53897	-6.75262	29	0	-6.1336	-5.99727	0.302316	both = neither	0.0328731	* : both > stim	0.502668	both = unstim	0.0287207	* : neither > stim	0.678001	neither = unstim	0.0687924	stim = unstim
SF1_HIGHESTSCORE_3SS_DOINTRON	33	0	-6.0448	-5.86208	1725	0	-6.09837	-6.15418	30	0	-6.28555	-6.27484	29	0	-6.16283	-6.05147	0.650929	both = neither	0.250417	both = stim	0.577232	both = unstim	0.261711	neither = stim	0.892508	neither = unstim	0.379083	stim = unstim
UP_5SS_20INT10EX_GCC	33	0	0.59596	0.6	1725	0	0.520309	0.533333	30	0	0.547778	0.533333	29	0	0.547126	0.566667	0.000423951	*** : both > neither	0.111701	both = stim	0.107676	both = unstim	0.297864	neither = stim	0.179867	neither = unstim	0.825127	stim = unstim
GCC_3SS_20INT10EX	33	0	0.507071	0.5	1725	0	0.454048	0.466667	30	0	0.492222	0.483333	29	0	0.533333	0.5	0.00636255	** : both > neither	0.36427	both = stim	0.565714	both = unstim	0.132247	neither = stim	0.00206027	** : neither < unstim	0.276087	stim = unstim
GCC_5SS_20INT10EX	33	0	0.558586	0.566667	1725	0	0.483053	0.5	30	0	0.481111	0.466667	29	0	0.552874	0.566667	0.000711615	*** : both > neither	0.0113748	* : both > stim	0.876068	both = unstim	0.83731	neither = stim	0.00121258	** : neither < unstim	0.0107454	* : stim < unstim
DO_3SS_20INT10EX_GCC	33	0	0.469697	0.466667	1725	0	0.451614	0.466667	30	0	0.47	0.483333	29	0	0.477011	0.5	0.316607	both = neither	0.955658	both = stim	0.749295	both = unstim	0.36232	neither = stim	0.218227	neither = unstim	0.783791	stim = unstim
MAXENTSCR_HSAMODEL_UPSTRM_5SS	33	0	9.17394	9.37	1725	0	8.51329	8.83	30	0	8.94267	9.135	29	0	8.5569	8.53	0.0580624	both = neither	0.644715	both = stim	0.0777384	both = unstim	0.308476	neither = stim	0.570867	neither = unstim	0.268265	stim = unstim
MAXENTSCR_HSAMODEL_3SS	33	0	-3.70424	-4.67	1725	0	-1.71812	0.04	30	0	0.33	4.815	29	0	-0.408276	2.48	0.347897	both = neither	0.193404	both = stim	0.194288	both = unstim	0.381649	neither = stim	0.439925	neither = unstim	0.93957	stim = unstim
MAXENTSCR_HSAMODEL_5SS	33	0	-4.63394	-4.05	1725	0	-4.10669	-5.91	30	0	-7.342	-11.82	29	0	-6.28483	-12.18	0.602723	both = neither	0.457358	both = stim	0.983115	both = unstim	0.143812	neither = stim	0.526651	neither = unstim	0.448372	stim = unstim
MAXENTSCR_HSAMODEL_DOWNSTRM_3SS	33	0	9.02424	9.66	1725	0	8.70548	8.99	30	0	8.12433	8.145	29	0	9.03897	9.26	0.409003	both = neither	0.205436	both = stim	0.865547	both = unstim	0.2649	neither = stim	0.352657	neither = unstim	0.107976	stim = unstim
DIFF_MAXENTSCR_HSAMODEL_3SS_VS_DOWNSTRM_3SS	33	0	-12.7285	-9.45	1725	0	-10.4236	-8.41	30	0	-7.79433	-4.35	29	0	-9.44724	-7.59	0.313081	both = neither	0.131797	both = stim	0.330287	both = unstim	0.184355	neither = stim	0.711462	neither = unstim	0.564499	stim = unstim
DIFF_MAXENTSCR_HSAMODEL_5SS_VS_UPSTRM_5SS	33	0	-13.8079	-14.93	1725	0	-12.62	-12.42	30	0	-16.2847	-19.015	29	0	-14.8417	-19.1	0.479732	both = neither	0.378436	both = stim	1	both = unstim	0.0477724	* : neither > stim	0.461564	neither = unstim	0.339468	stim = unstim
DIST_FROM_MAXBP_TO_3SS_UPINTRON	33	0	60.303	52	1718	7	55.6059	41	30	0	47.9333	34	29	0	62.1379	49	0.305617	both = neither	0.102779	both = stim	0.97185	both = unstim	0.277815	neither = stim	0.395333	neither = unstim	0.135182	stim = unstim
SCORE_FOR_MAXBP_SEQ_UPINTRON	33	0	1.21849	1.2876	1718	7	1.05543	1.07292	30	0	0.660221	0.492584	29	0	1.07635	1.31369	0.303719	both = neither	0.051484	both = stim	0.626427	both = unstim	0.0907102	neither = stim	0.883575	neither = unstim	0.233955	stim = unstim
PYRIMIDINECONT_MAXBP_UPINTRON	33	0	0.682608	0.692308	1718	7	0.695969	0.695652	30	0	0.743959	0.733333	29	0	0.726039	0.744681	0.78723	both = neither	0.0878514	both = stim	0.1711	both = unstim	0.0292883	* : neither < stim	0.120869	neither = unstim	0.933534	stim = unstim
POLYPYRITRAC_OFFSET_MAXBP_UPINTRON	33	0	5.24242	4	1718	7	4.65658	2	30	0	4.8	1	29	0	5.48276	1	0.0987955	both = neither	0.155142	both = stim	0.0931467	both = unstim	0.621258	neither = stim	0.294442	neither = unstim	0.673272	stim = unstim
POLYPYRITRAC_LEN_MAXBP_UPINTRON	33	0	19.8182	16	1718	7	16.7887	14	30	0	19.7333	15	29	0	19.7241	17	0.416142	both = neither	0.96692	both = stim	0.645173	both = unstim	0.450967	neither = stim	0.0880916	neither = unstim	0.433792	stim = unstim
POLYPYRITRAC_SCORE_MAXBP_UPINTRON	33	0	36.4848	25	1718	7	31.6024	26	30	0	37.3	28.5	29	0	36.6897	33	0.718669	both = neither	0.572261	both = stim	0.412872	both = unstim	0.249041	neither = stim	0.0651382	neither = unstim	0.5541	stim = unstim
BPSCORE_MAXBP_UPINTRON	33	0	1.09712	1.35326	1718	7	1.07306	1.15922	30	0	0.93694	0.998171	29	0	1.03932	1.4144	0.621246	both = neither	0.405046	both = stim	0.323345	both = unstim	0.420155	neither = stim	0.297429	neither = unstim	0.345951	stim = unstim
NUM_PREDICTED_BPS_UPINTRON	33	0	3.0303	3	1718	7	3.14901	3	30	0	2.93333	3	29	0	2.68966	3	0.528956	both = neither	0.960976	both = stim	0.83453	both = unstim	0.576492	neither = stim	0.279403	neither = unstim	0.728193	stim = unstim
MEDIAN_DIST_FROM_BP_TO_3SS_UPINTRON	33	0	65.4545	66	1718	7	64.6941	59	30	0	54.25	45	29	0	64.6207	52	0.711237	both = neither	0.1198	both = stim	0.848885	both = unstim	0.0865916	neither = stim	0.996446	neither = unstim	0.174518	stim = unstim
MEDIAN_SCORE_FOR_BPSEQ_UPINTRON	33	0	0.141116	0.399493	1718	7	0.173528	0.218219	30	0	0.206461	0.199698	29	0	0.610984	0.819978	0.973936	both = neither	0.928718	both = stim	0.127574	both = unstim	0.999563	neither = stim	0.0637974	neither = unstim	0.267292	stim = unstim
MEDIAN_PYRIMIDINECONT_UPINTRON	33	0	0.658031	0.685393	1718	7	0.647644	0.642857	30	0	0.687536	0.678164	29	0	0.676696	0.6875	0.404263	both = neither	0.517701	both = stim	0.511774	both = unstim	0.024546	* : neither < stim	0.0682194	neither = unstim	0.693387	stim = unstim
MEDIAN_POLYPYRITRAC_OFFSET_UPINTRON	33	0	7.81818	5	1718	7	7.52765	4	30	0	6.66667	2.5	29	0	9.10345	3	0.640146	both = neither	0.35135	both = stim	0.346947	both = unstim	0.452351	neither = stim	0.445216	neither = unstim	0.907996	stim = unstim
MEDIAN_POLYPYRITRAC_LEN_UPINTRON	33	0	17.7273	16	1718	7	16.1167	14	30	0	17.9333	14.25	29	0	19.8276	17	0.146	both = neither	0.480952	both = stim	0.53355	both = unstim	0.710084	neither = stim	0.0469068	* : neither < unstim	0.185783	stim = unstim
MEDIAN_POLYPYRITRAC_SCORE_UPINTRON	33	0	32.1818	25	1718	7	30.0509	25	30	0	32.1667	25.5	29	0	36.4138	32	0.233623	both = neither	0.553568	both = stim	0.43322	both = unstim	0.824638	neither = stim	0.032902	* : neither < unstim	0.117965	stim = unstim
MEDIAN_BPSCORE_UPINTRON	33	0	0.431395	0.646475	1718	7	0.408108	0.601319	30	0	0.507799	0.570828	29	0	0.536868	0.839723	0.995424	both = neither	0.98353	both = stim	0.134779	both = unstim	0.887856	neither = stim	0.0610572	neither = unstim	0.315816	stim = unstim
DIST_FROM_MAXBP_TO_3SS_DOINTRON	33	0	33.0606	26	1722	3	52.2578	33	30	0	50.4	35.5	29	0	37.2069	29	0.00469028	** : both < neither	0.00664649	** : both < stim	0.656279	both = unstim	0.654252	neither = stim	0.0524886	neither = unstim	0.083602	stim = unstim
SCORE_FOR_MAXBP_SEQ_DOINTRON	33	0	1.3766	1.17868	1722	3	1.11355	1.1227	30	0	1.4039	1.22616	29	0	1.08667	1.09799	0.233442	both = neither	0.945134	both = stim	0.493761	both = unstim	0.312598	neither = stim	0.988328	neither = unstim	0.466693	stim = unstim
PYRIMIDINECONT_MAXBP_DOINTRON	33	0	0.748846	0.8	1722	3	0.707379	0.705882	30	0	0.7379	0.71962	29	0	0.73689	0.73913	0.0267941	* : both > neither	0.448933	both = stim	0.534527	both = unstim	0.218662	neither = stim	0.143784	neither = unstim	0.64911	stim = unstim
POLYPYRITRAC_OFFSET_MAXBP_DOINTRON	33	0	3.72727	2	1722	3	3.84669	1	30	0	3.33333	2	29	0	4.06897	2	0.775021	both = neither	0.947912	both = stim	0.857932	both = unstim	0.690773	neither = stim	0.488143	neither = unstim	0.696633	stim = unstim
POLYPYRITRAC_LEN_MAXBP_DOINTRON	33	0	16.7273	15	1722	3	15.7642	14	30	0	18.3333	17	29	0	14.931	15	0.174326	both = neither	0.431499	both = stim	0.217683	both = unstim	0.0525723	neither = stim	0.771046	neither = unstim	0.0613107	stim = unstim
POLYPYRITRAC_SCORE_MAXBP_DOINTRON	33	0	31.1515	29	1722	3	29.8258	26	30	0	35.4	33.5	29	0	29.1724	27	0.101241	both = neither	0.87411	both = stim	0.369986	both = unstim	0.0641605	neither = stim	0.832599	neither = unstim	0.208019	stim = unstim
BPSCORE_MAXBP_DOINTRON	33	0	1.28101	1.37148	1722	3	1.15545	1.21646	30	0	1.32479	1.27343	29	0	1.13711	1.26987	0.235695	both = neither	0.863404	both = stim	0.425329	both = unstim	0.299611	neither = stim	0.655805	neither = unstim	0.268307	stim = unstim
NUM_PREDICTED_BPS_DOINTRON	33	0	3.15152	3	1722	3	3.27294	3	30	0	3.56667	3	29	0	3.24138	3	0.772122	both = neither	0.493951	both = stim	0.868984	both = unstim	0.556323	neither = stim	0.952259	neither = unstim	0.655041	stim = unstim
MEDIAN_DIST_FROM_BP_TO_3SS_DOINTRON	33	0	48.197	43	1722	3	60.8447	52	30	0	74.9	75	29	0	61.7069	51	0.0126654	* : both < neither	0.00392598	** : both < stim	0.0916798	both = unstim	0.0365525	* : neither < stim	0.959531	neither = unstim	0.181981	stim = unstim
MEDIAN_SCORE_FOR_BPSEQ_DOINTRON	33	0	0.748911	0.910682	1722	3	0.314134	0.319908	30	0	0.226394	0.423521	29	0	0.364141	0.879858	0.0337836	* : both > neither	0.0681923	both = stim	0.437693	both = unstim	0.634886	neither = stim	0.407827	neither = unstim	0.316913	stim = unstim
MEDIAN_PYRIMIDINECONT_DOINTRON	33	0	0.68064	0.677966	1722	3	0.651862	0.647059	30	0	0.645976	0.637931	29	0	0.656689	0.646617	0.107481	both = neither	0.156255	both = stim	0.344442	both = unstim	0.700404	neither = stim	0.811487	neither = unstim	0.616765	stim = unstim
MEDIAN_POLYPYRITRAC_OFFSET_DOINTRON	33	0	7.56061	5	1722	3	6.80575	4	30	0	7.7	5	29	0	5.39655	4	0.702802	both = neither	0.802071	both = stim	0.62098	both = unstim	0.837	neither = stim	0.894432	neither = unstim	0.914655	stim = unstim
MEDIAN_POLYPYRITRAC_LEN_DOINTRON	33	0	15.6061	15	1722	3	15.038	13	30	0	18.0333	17	29	0	15.7241	15	0.444105	both = neither	0.22498	both = stim	0.826506	both = unstim	0.0169641	* : neither < stim	0.248834	neither = unstim	0.270624	stim = unstim
MEDIAN_POLYPYRITRAC_SCORE_DOINTRON	33	0	29.7879	28	1722	3	28.3647	25	30	0	34.4333	33.5	29	0	28.6897	30	0.138253	both = neither	0.420327	both = stim	0.567352	both = unstim	0.016521	* : neither < stim	0.427124	neither = unstim	0.216234	stim = unstim
MEDIAN_BPSCORE_DOINTRON	33	0	0.65906	0.583773	1722	3	0.511228	0.629321	30	0	0.47329	0.692028	29	0	0.681824	0.864902	0.65989	both = neither	0.950614	both = stim	0.761613	both = unstim	0.648439	neither = stim	0.181783	neither = unstim	0.485464	stim = unstim
MEDIAN_TR_LENGTH	33	0	58224.7	25477	1725	0	55259.5	28085.5	30	0	71156.1	48468	29	0	45576.3	20132.5	0.713137	both = neither	0.311743	both = stim	0.377871	both = unstim	0.0643631	neither = stim	0.797933	neither = unstim	0.125659	stim = unstim
MEDIAN_EXON_NUMBER	33	0	14.1212	10	1725	0	12.2728	9	30	0	14.2	13.75	29	0	16.7586	12	0.195152	both = neither	0.452763	both = stim	0.596341	both = unstim	0.0808827	neither = stim	0.0494546	* : neither < unstim	0.616497	stim = unstim
EXON_MEDIANRELATIVERANK	33	0	0.606779	0.633333	1725	0	0.551019	0.538462	30	0	0.560604	0.533848	29	0	0.627364	0.666667	0.134346	both = neither	0.285749	both = stim	0.682288	both = unstim	0.887252	neither = stim	0.0912272	neither = unstim	0.208105	stim = unstim
EXON_MEDIANRELATIVERANK_3BINS	33	0	2.27273	2	1725	0	2.16928	2	30	0	2.16667	2	29	0	2.27586	3	0.419172	both = neither	0.436004	both = stim	0.848464	both = unstim	0.853969	neither = stim	0.34997	neither = unstim	0.38808	stim = unstim
EXON_MEDIANRELATIVERANK_5BINS	33	0	3.54545	4	1725	0	3.24754	3	30	0	3.26667	3	29	0	3.65517	4	0.123781	both = neither	0.272798	both = stim	0.726595	both = unstim	0.932122	neither = stim	0.0715251	neither = unstim	0.205198	stim = unstim
EXON_MEDIANRELATIVERANK_10BINS	33	0	6.54545	7	1725	0	6.03768	6	30	0	6.13333	6	29	0	6.82759	7	0.152568	both = neither	0.299148	both = stim	0.544803	both = unstim	0.888873	neither = stim	0.067978	neither = unstim	0.211992	stim = unstim
NTRS_ALL_FOR_GENE	33	0	11.4848	9	1725	0	10.0487	9	30	0	12.8667	12.5	29	0	13.2069	13	0.144062	both = neither	0.369435	both = stim	0.42447	both = unstim	0.00594864	** : neither < stim	0.0174266	* : neither < unstim	0.975765	stim = unstim
PROP_FIRST_EXON	33	0	0.0699159	0	1725	0	0.0406932	0	30	0	0.0431539	0	29	0	0.028595	0	0.00304573	** : both > neither	0.244013	both = stim	0.0449421	* : both > unstim	0.294536	neither = stim	0.698849	neither = unstim	0.349716	stim = unstim
PROP_LAST_EXON	33	0	0.0706612	0	1725	0	0.0569435	0	30	0	0.0498657	0	29	0	0.0938403	0	0.246602	both = neither	0.337901	both = stim	0.707911	both = unstim	0.890489	neither = stim	0.135216	neither = unstim	0.253279	stim = unstim
PROP_INTERNAL_EXON	33	0	0.874574	0.916667	1725	0	0.907073	1	30	0	0.913647	1	29	0	0.877565	0.923077	0.0551342	both = neither	0.125472	both = stim	0.858843	both = unstim	0.7597	neither = stim	0.154648	neither = unstim	0.239105	stim = unstim
PROP_EXON_IN_UTR	33	0	0.168746	0	1725	0	0.138722	0	30	0	0.0862939	0	29	0	0.187666	0	0.725123	both = neither	0.129126	both = stim	0.980966	both = unstim	0.0824038	neither = stim	0.746743	neither = unstim	0.171475	stim = unstim
