# Supplementary material for: PDGFRα signaling regulates Srsf3 transcript binding to affect PI3K signaling and endosomal trafficking
Source: eLife. 2024 Dec 4;13:RP98531. doi: 10.7554/eLife.98531 (PMC11616996; doi:10.7554/eLife.98531)
Supplement: Figure 5—source data 7. [file elife-98531-fig5-data7.zip]

Archive with 5 entries (4 files):
- Figure 5 - source data 7/
- Figure 5 - source data 7/Figure 5 - source data 7 unlabeled.tif
- __MACOSX/Figure 5 - source data 7/._Figure 5 - source data 7 unlabeled.tif
- Figure 5 - source data 7/Figure 5 - source data 7 labeled.tif
- __MACOSX/Figure 5 - source data 7/._Figure 5 - source data 7 labeled.tif
