# Supplementary material for: PDGFRα signaling regulates Srsf3 transcript binding to affect PI3K signaling and endosomal trafficking
Source: eLife. 2024 Dec 4;13:RP98531. doi: 10.7554/eLife.98531 (PMC11616996; doi:10.7554/eLife.98531)
Supplement: Figure 5—source data 8. [file elife-98531-fig5-data8.xlsx]

## Sheet: Sheet1
0 h	24 h
1	0.765617
1	0.573762
1	0.733332
