# Supplementary material for: PDGFRα signaling regulates Srsf3 transcript binding to affect PI3K signaling and endosomal trafficking
Source: eLife. 2024 Dec 4;13:RP98531. doi: 10.7554/eLife.98531 (PMC11616996; doi:10.7554/eLife.98531)
Supplement: Figure 6—source data 1. [file elife-98531-fig6-data1.zip]

Archive with 9 entries (8 files):
- Figure 6 - source data 1/
- Figure 6 - source data 1/Figure 6 - source data 1 labeled.tif
- __MACOSX/Figure 6 - source data 1/._Figure 6 - source data 1 labeled.tif
- Figure 6 - source data 1/Figure 6 - source data 2 labeled.tif
- __MACOSX/Figure 6 - source data 1/._Figure 6 - source data 2 labeled.tif
- Figure 6 - source data 1/Figure 6 - source data 1 unlabeled.jpg
- __MACOSX/Figure 6 - source data 1/._Figure 6 - source data 1 unlabeled.jpg
- Figure 6 - source data 1/Figure 6 - source data 2 unlabeled.jpg
- __MACOSX/Figure 6 - source data 1/._Figure 6 - source data 2 unlabeled.jpg
