# Supplementary material for: PDGFRα signaling regulates Srsf3 transcript binding to affect PI3K signaling and endosomal trafficking
Source: eLife. 2024 Dec 4;13:RP98531. doi: 10.7554/eLife.98531 (PMC11616996; doi:10.7554/eLife.98531)
Supplement: Figure 6—source data 3. [file elife-98531-fig6-data3.xlsx]

## Sheet: Sheet1
	scramble				shSrsf3
0 min	1	1	1	1	0.52039	1.31955	0.347564	0.653289
15 min	2.4398	35.3395	8.22748	8.16434	3.18362	5.79439	2.82254	11.1164
60 min	0.723527	5.25622	0.739722	1.08162	1.3574	0.594795	0.236384	0.099061
240 min	1.34159	5.77377	0.66615	0.995081	4.35292	0.737769	0.65791	0.131721
